# Supplementary material for: Crystal structures of two Co(NCS)2 urotropine coordination compounds with different Co coordinations
Source: Acta Crystallogr E Crystallogr Commun. 2022 Feb 3;78(Pt 3):264–9. doi: 10.1107/S2056989022001037 (PMC8900509; doi:10.1107/S2056989022001037)
Supplement: Supplementary file 1 [file e-78-00264-sup1.cif]

##############################################################################
#                                                                            #
# This CIF contains the data in a paper accepted for publication in          #
# Acta Crystallographica Section E. It conforms to the requirements of       #
# Notes for Authors for Acta Crystallographica Section E, and has been       #
# peer reviewed under the auspices of the IUCr Commission on Journals.       #
#                                                                            #
# Full details of the Crystallographic Information File format               #
# are given in the paper "The Crystallographic Information File (CIF):       #
# a New Standard Archive File for Crystallography" by S. R. Hall, F. H.      #
# Allen and I. D. Brown [Acta Cryst. (1991), A47, 655-685].                  #
#                                                                            #
# The current version of the core CIF dictionary is obtainable from          #
# ftp://ftp.iucr.org/pub/cif_core.dic.                                       #
#                                                                            #
# Software is freely available for graphical display of the structure(s)     #
# in this CIF. For information consult the CIF software page                 #
# http://www.iucr.org/resources/cif/software.                                #
#                                                                            #
# This file may be used for bona fide research purposes within the           #
# scientific community so long as proper attribution is given to the journal # 
# article from which it was obtained.                                        #
#                                                                            #
##############################################################################
data_1
_audit_creation_method
;
Olex2 1.3-ac4
(compiled 2020.03.28 svn.rd84adfe8 for Rigaku Oxford Diffraction, GUI svn.r6032)
;
_journal_date_recd_electronic     2022-01-19
_journal_date_accepted     2022-01-29
_journal_name_full     'Acta Crystallographica, Section E'
_journal_year     2022
_journal_volume     78
_journal_issue      3
_journal_page_first     0
_journal_page_last     0
_journal_paper_category     GM
_journal_paper_doi     10.1107/S2056989022001037
_journal_coeditor_code     TX2047
_publ_contact_author_name     'Christian 'N\"ather'
_publ_contact_author_address
;
Institute of Inorganic Chemistry
University of Kiel
Max-Eyth.-Str. 2
24118 Kiel
;
_publ_contact_author_email     cnaether@ac.uni-kiel.de
_publ_contact_author_fax     ?
_publ_contact_author_phone     ?
_publ_section_title
;
Crystal structures of two Co(NCS)~2~ urotropine coordination compounds with
different Co coordinations
;
loop_
    _publ_author_name
    _publ_author_footnote
    _publ_author_address
    'Krebs, Christoph' .
;
Institute of Inorganic Chemistry
University of Kiel
Max-Eyth.-Str. 2
24118 Kiel
Germany
;
    'Jess, Inke' .
;
Institute of Inorganic Chemistry
University of Kiel
Max-Eyth.-Str. 2
24118 Kiel
Germany
;
    'N\"ather, Christian' .
;
Institute of Inorganic Chemistry
University of Kiel
Max-Eyth.-Str. 2
24118 Kiel
Germany
;
_publ_section_synopsis
;
In the crystal structure of the title compounds, discrete complexes with
different Co coordinations are observed, which are linked by intermolecular
hydrogen bonding into three-dimensional networks.
;
_chemical_name_systematic
;\
Bis(ethanol-\k<i>O</i>)bis(hexamethylenetetramine-\k<i>N</i>)bis(thiocyanato-\
\k<i>N</i>)cobalt(II)--\
diaqua-\k<i>^2^O</i>-bis(hexamethylenetetramine-\k<i>N</i>)bis(thiocyanato-\
\k<i>N</i>)cobalt(II)--ethanol--hexamethylenetetramine (1.2/0.8/1.6/4)
;
_chemical_name_common     ?
_chemical_formula_moiety
    'C18 H36 Co N10 O2 S2, C14.8 H29.6 Co N10 O2 S2, 1.6(C2 H6 O), 4(C6 H12 N4)'
_chemical_formula_sum     'C60 H123.20 Co2 N36 O5.60 S4'
_chemical_formula_iupac
;
[Co (N C S)2 (C6 H12 N4)2 (C2 H6 O)2]1.2,
[Co (N C S)2 (C6 H12 N4)2 (H2 O)2]0.8, 1.6C2 H6 O, 4C6 H12 N4
;
_chemical_formula_weight     1684.84
_chemical_melting_point     ?
_space_group_crystal_system     triclinic
_space_group_name_H-M_alt     'P -1'
_space_group_name_Hall     '-P 1'
loop_
    _space_group_symop_operation_xyz
    'x, y, z'
    '-x, -y, -z'
_cell_length_a     12.1536(2)
_cell_length_b     12.9256(3)
_cell_length_c     12.9374(3)
_cell_angle_alpha     76.629(2)
_cell_angle_beta     80.395(2)
_cell_angle_gamma     80.578(2)
_cell_volume     1932.91(7)
_cell_formula_units_Z     1
_cell_measurement_reflns_used     18138
_cell_measurement_theta_min     3.7180
_cell_measurement_theta_max     79.2860
_cell_measurement_temperature     100.00(10)
_exptl_crystal_description     plate
_exptl_crystal_colour     'light colourless'
_exptl_crystal_size_max     0.16
_exptl_crystal_size_mid     0.12
_exptl_crystal_size_min     0.083
_exptl_crystal_density_diffrn     1.447
_exptl_crystal_density_meas     ?
_exptl_crystal_density_method     ?
_exptl_crystal_F_000     898
_exptl_absorpt_coefficient_mu     4.971
_exptl_absorpt_correction_type     multi-scan
_exptl_absorpt_process_details
;
(CrysAlisPro; Rigaku OD, 2021)
;
_exptl_absorpt_correction_T_min     0.69325
_exptl_absorpt_correction_T_max     1.00000
_diffrn_ambient_temperature     100.00(10)
_diffrn_source     'micro-focus sealed X-ray tube'
_diffrn_radiation_type     'Cu K\a'
_diffrn_radiation_wavelength     1.54178
_diffrn_radiation_monochromator     mirror
_diffrn_measurement_device_type     'XtaLAB Synergy, Dualflex, HyPix'
_diffrn_measurement_device     'four-circle diffractometer'
_diffrn_measurement_method     '\w scans'
_diffrn_detector     'Hybrid Pixel Array Detector'
_diffrn_detector_area_resol_mean     10.0000
_diffrn_reflns_number     25821
_diffrn_reflns_av_R_equivalents     0.0241
_diffrn_reflns_av_unetI/netI     0.0178
_diffrn_reflns_theta_min     3.544
_diffrn_reflns_theta_max     80.129
_diffrn_reflns_theta_full     67.679
_diffrn_measured_fraction_theta_max     0.971
_diffrn_measured_fraction_theta_full     1.000
_diffrn_reflns_limit_h_min     -15
_diffrn_reflns_limit_h_max     15
_diffrn_reflns_limit_k_min     -16
_diffrn_reflns_limit_k_max     13
_diffrn_reflns_limit_l_min     -16
_diffrn_reflns_limit_l_max     16
_diffrn_standards_number     0
_diffrn_radiation_probe     x-ray
_refine_special_details     ?
_reflns_number_total     8226
_reflns_number_gt     7777
_reflns_threshold_expression     'I > 2\s(I)'
_refine_ls_structure_factor_coef     Fsqd
_refine_ls_matrix_type     full
_refine_ls_R_factor_all     0.0420
_refine_ls_R_factor_gt     0.0400
_refine_ls_wR_factor_gt     0.1022
_refine_ls_wR_factor_ref     0.1032
_refine_ls_goodness_of_fit_ref     1.085
_refine_ls_restrained_S_all     1.085
_refine_ls_number_reflns     8226
_refine_ls_number_parameters     545
_refine_ls_number_restraints     10
_refine_ls_hydrogen_treatment     mixed
_refine_ls_weighting_scheme     calc
_refine_ls_weighting_details
              'w=1/[\s^2^(Fo^2^)+(0.0432P)^2^+1.7899P] where P=(Fo^2^+2Fc^2^)/3'
_atom_sites_solution_hydrogens     mixed
_atom_sites_solution_primary     dual
_atom_sites_solution_secondary     ?
_refine_ls_shift/su_max     0.001
_refine_ls_shift/su_mean     0.000
_refine_diff_density_max     0.819
_refine_diff_density_min     -0.688
_refine_ls_extinction_method
;
SHELXL2016/6 (Sheldrick 2015b)
;
_refine_ls_extinction_coef     0.00080(10)
_refine_ls_extinction_expression
                                  'Fc^*^=kFc[1+0.001xFc^2^\l^3^/sin(2\q)]^-1/4^'
loop_
    _atom_type_symbol
    _atom_type_description
    _atom_type_scat_dispersion_real
    _atom_type_scat_dispersion_imag
    _atom_type_scat_source
    'C' 'C' 0.0181 0.0091
                         'International Tables Vol C Tables 4.2.6.8 and 6.1.1.4'
    'H' 'H' 0.0000 0.0000
                         'International Tables Vol C Tables 4.2.6.8 and 6.1.1.4'
    'Co' 'Co' -2.3653 3.6143
                         'International Tables Vol C Tables 4.2.6.8 and 6.1.1.4'
    'N' 'N' 0.0311 0.0180
                         'International Tables Vol C Tables 4.2.6.8 and 6.1.1.4'
    'O' 'O' 0.0492 0.0322
                         'International Tables Vol C Tables 4.2.6.8 and 6.1.1.4'
    'S' 'S' 0.3331 0.5567
                         'International Tables Vol C Tables 4.2.6.8 and 6.1.1.4'
_computing_data_collection
;
CrysAlisPro (Rigaku OD, 2021)
;
_computing_cell_refinement
;
CrysAlisPro (Rigaku OD, 2021)
;
_computing_data_reduction
;
CrysAlisPro (Rigaku OD, 2021)
;
_computing_structure_solution
;
<i>SHELXT2014/5</i> (Sheldrick, 2015a)
;
_computing_structure_refinement
;
<i>SHELXL2016/6</i> (Sheldrick, 2015b)
;
_computing_molecular_graphics
;
DIAMOND (Brandenburg & Putz, 1999)
;
_computing_publication_material
;
Publcif (Westrip, 2010)
;
loop_
    _atom_site_type_symbol
    _atom_site_label
    _atom_site_fract_x
    _atom_site_fract_y
    _atom_site_fract_z
    _atom_site_U_iso_or_equiv
    _atom_site_adp_type
    _atom_site_calc_flag
    _atom_site_occupancy
    _atom_site_disorder_assembly
    _atom_site_disorder_group
    Co Co1 0.500000 0.000000 1.000000 0.01667(10) Uani d 1 . .
    Co Co2 1.000000 0.500000 0.500000 0.01929(11) Uani d 1 . .
    N N1 0.38177(14) -0.10448(13) 1.03166(13) 0.0209(3) Uani d 1 . .
    C C1 0.31474(16) -0.15722(15) 1.02515(15) 0.0219(4) Uani d 1 . .
    S S1 0.22329(5) -0.23250(5) 1.01546(5) 0.03988(15) Uani d 1 . .
    N N2 0.85107(14) 0.59836(13) 0.46671(13) 0.0238(3) Uani d 1 . .
    C C2 0.76974(17) 0.65684(15) 0.45319(15) 0.0226(4) Uani d 1 . .
    S S2 0.65758(5) 0.74450(5) 0.43091(5) 0.03506(14) Uani d 1 . .
    O O1 0.37719(11) 0.13161(11) 0.94616(11) 0.0216(3) Uani d 1 . .
    H H1 0.392(3) 0.1982(16) 0.927(3) 0.060(10) Uiso d 1 . .
    C C3 0.26483(18) 0.13151(18) 0.91942(18) 0.0294(4) Uani d 1 . .
    H H3AA 0.250342 0.057923 0.930034 0.044 Uiso calc 0.8 A 1
    H H3AB 0.262932 0.164417 0.844216 0.044 Uiso calc 0.8 A 1
    H H3BC 0.250431 0.196444 0.865692 0.044 Uiso calc 0.2 B 2
    H H3BD 0.271029 0.072225 0.883622 0.044 Uiso calc 0.2 B 2
    C C4 0.1725(2) 0.1909(2) 0.98618(19) 0.0200(4) Uani d 0.8 C 1
    H H4A 0.100686 0.185071 0.968034 0.030 Uiso calc 0.8 C 1
    H H4B 0.183149 0.265097 0.971950 0.030 Uiso calc 0.8 C 1
    H H4C 0.175324 0.160103 1.060858 0.030 Uiso calc 0.8 C 1
    C C4' 0.1630(6) 0.1249(14) 0.9957(8) 0.047(3) Uani d 0.2 C 2
    H H4'A 0.104113 0.109715 0.962611 0.071 Uiso calc 0.2 C 2
    H H4'B 0.140682 0.191965 1.018112 0.071 Uiso calc 0.2 C 2
    H H4'C 0.176793 0.068708 1.056935 0.071 Uiso calc 0.2 C 2
    O O2 0.9172(3) 0.3693(6) 0.5467(6) 0.0215(6) Uani d 0.8 D 1
    H H2A 0.939(5) 0.308(3) 0.588(5) 0.07(3) Uiso d 0.8 E 1
    H H2B 0.8447(17) 0.372(4) 0.548(4) 0.077(18) Uiso d 0.8 F 1
    O O3 0.69673(15) 0.37997(14) 0.54414(15) 0.0275(4) Uani d 0.8 G 1
    C C5 0.6645(2) 0.2810(2) 0.5350(2) 0.0267(5) Uani d 0.8 G 1
    H H5A 0.586260 0.291950 0.523215 0.032 Uiso calc 0.8 G 1
    H H5B 0.672275 0.228069 0.600949 0.032 Uiso calc 0.8 G 1
    C C6 0.7380(2) 0.2411(2) 0.4427(2) 0.0298(5) Uani d 0.8 G 1
    H H6A 0.731836 0.294723 0.378049 0.045 Uiso calc 0.8 G 1
    H H6B 0.714164 0.176471 0.434837 0.045 Uiso calc 0.8 G 1
    H H6C 0.814805 0.226809 0.456517 0.045 Uiso calc 0.8 G 1
    H H3 0.656(3) 0.406(3) 0.597(2) 0.054(11) Uiso d 0.8 H 1
    O O4 0.8970(16) 0.367(3) 0.543(3) 0.0215(6) Uani d 0.2 D 2
    C C7 0.7799(8) 0.3562(8) 0.5603(9) 0.026(2) Uani d 0.2 D 2
    H H7A 0.736856 0.426993 0.546472 0.032 Uiso calc 0.2 D 2
    H H7B 0.759133 0.323060 0.634838 0.032 Uiso calc 0.2 D 2
    C C8 0.7500(9) 0.2899(8) 0.4899(8) 0.030(2) Uani d 0.2 D 2
    H H8A 0.762768 0.326382 0.416213 0.046 Uiso calc 0.2 D 2
    H H8B 0.672194 0.279629 0.508926 0.046 Uiso calc 0.2 D 2
    H H8C 0.796095 0.221486 0.499688 0.046 Uiso calc 0.2 D 2
    H H4 0.930(14) 0.306(9) 0.574(17) 0.02(5) Uiso d 0.2 I 2
    N N11 0.53970(13) -0.04050(12) 0.83394(12) 0.0169(3) Uani d 1 . .
    N N12 0.59878(13) -0.18558(13) 0.73316(12) 0.0199(3) Uani d 1 . .
    N N13 0.46941(13) -0.02933(13) 0.66262(12) 0.0201(3) Uani d 1 . .
    N N14 0.66683(13) -0.01109(12) 0.66326(12) 0.0189(3) Uani d 1 . .
    C C11 0.57045(16) -0.15859(14) 0.83915(14) 0.0193(4) Uani d 1 . .
    H H11A 0.634285 -0.184309 0.878516 0.023 Uiso calc 1 . .
    H H11B 0.507809 -0.195364 0.878363 0.023 Uiso calc 1 . .
    C C12 0.63690(15) 0.01248(15) 0.77084(14) 0.0189(4) Uani d 1 . .
    H H12A 0.618761 0.089443 0.764292 0.023 Uiso calc 1 . .
    H H12B 0.701533 -0.011012 0.809414 0.023 Uiso calc 1 . .
    C C13 0.56767(16) 0.02352(15) 0.60617(15) 0.0213(4) Uani d 1 . .
    H H13A 0.586413 0.007641 0.535122 0.026 Uiso calc 1 . .
    H H13B 0.548205 0.100566 0.597793 0.026 Uiso calc 1 . .
    C C14 0.50120(16) -0.14575(16) 0.67457(15) 0.0220(4) Uani d 1 . .
    H H14A 0.518813 -0.163034 0.604076 0.026 Uiso calc 1 . .
    H H14B 0.437746 -0.181983 0.712554 0.026 Uiso calc 1 . .
    C C15 0.44349(16) -0.00438(15) 0.76983(15) 0.0205(4) Uani d 1 . .
    H H15A 0.378951 -0.038674 0.808307 0.025 Uiso calc 1 . .
    H H15B 0.423192 0.072471 0.762594 0.025 Uiso calc 1 . .
    C C16 0.69351(16) -0.12818(15) 0.67461(15) 0.0208(4) Uani d 1 . .
    H H16A 0.758527 -0.153184 0.712455 0.025 Uiso calc 1 . .
    H H16B 0.713010 -0.144866 0.603934 0.025 Uiso calc 1 . .
    N N21 0.96389(13) 0.53277(12) 0.66888(12) 0.0185(3) Uani d 1 . .
    N N22 1.03238(14) 0.51130(13) 0.84249(13) 0.0209(3) Uani d 1 . .
    N N23 0.83260(14) 0.50888(13) 0.83676(13) 0.0211(3) Uani d 1 . .
    N N24 0.91408(14) 0.67678(13) 0.77182(13) 0.0207(3) Uani d 1 . .
    C C21 0.86158(16) 0.48569(15) 0.72915(15) 0.0206(4) Uani d 1 . .
    H H21A 0.798587 0.514069 0.689148 0.025 Uiso calc 1 . .
    H H21B 0.874416 0.408596 0.735116 0.025 Uiso calc 1 . .
    C C22 0.81436(16) 0.62564(15) 0.82683(16) 0.0221(4) Uani d 1 . .
    H H22A 0.794956 0.641618 0.897807 0.027 Uiso calc 1 . .
    H H22B 0.751325 0.655797 0.787314 0.027 Uiso calc 1 . .
    C C23 1.00907(16) 0.62886(15) 0.83182(16) 0.0226(4) Uani d 1 . .
    H H23A 0.992555 0.645241 0.902716 0.027 Uiso calc 1 . .
    H H23B 1.075775 0.660737 0.795445 0.027 Uiso calc 1 . .
    C C24 1.05778(16) 0.48863(15) 0.73384(15) 0.0201(4) Uani d 1 . .
    H H24A 1.073004 0.411640 0.739378 0.024 Uiso calc 1 . .
    H H24B 1.125119 0.519334 0.697337 0.024 Uiso calc 1 . .
    C C25 0.94127(16) 0.65112(14) 0.66518(15) 0.0205(4) Uani d 1 . .
    H H25A 1.007066 0.683951 0.627731 0.025 Uiso calc 1 . .
    H H25B 0.879088 0.681840 0.624686 0.025 Uiso calc 1 . .
    C C26 0.92924(16) 0.46570(15) 0.89559(15) 0.0217(4) Uani d 1 . .
    H H26A 0.942690 0.388452 0.902783 0.026 Uiso calc 1 . .
    H H26B 0.911220 0.480513 0.967089 0.026 Uiso calc 1 . .
    N N31 0.41819(13) 0.34324(13) 0.86223(13) 0.0213(3) Uani d 1 . .
    N N32 0.34067(15) 0.51211(14) 0.75097(14) 0.0266(4) Uani d 1 . .
    N N33 0.47210(17) 0.51353(15) 0.87450(15) 0.0325(4) Uani d 1 . .
    N N34 0.53923(15) 0.44041(15) 0.71314(14) 0.0289(4) Uani d 1 . .
    C C31 0.31950(17) 0.40495(16) 0.81169(17) 0.0266(4) Uani d 1 . .
    H H31A 0.299473 0.365307 0.763932 0.032 Uiso calc 1 . .
    H H31B 0.255972 0.411911 0.867126 0.032 Uiso calc 1 . .
    C C32 0.3720(2) 0.56912(17) 0.82560(18) 0.0329(5) Uani d 1 . .
    H H32A 0.386349 0.640567 0.787339 0.040 Uiso calc 1 . .
    H H32B 0.309371 0.576543 0.881808 0.040 Uiso calc 1 . .
    C C33 0.56536(19) 0.50044(19) 0.78861(19) 0.0349(5) Uani d 1 . .
    H H33A 0.631573 0.462773 0.820177 0.042 Uiso calc 1 . .
    H H33B 0.582728 0.570673 0.749263 0.042 Uiso calc 1 . .
    C C34 0.51269(18) 0.33500(16) 0.77563(16) 0.0272(4) Uani d 1 . .
    H H34A 0.578777 0.295933 0.806522 0.033 Uiso calc 1 . .
    H H34B 0.494052 0.294447 0.727982 0.033 Uiso calc 1 . .
    C C35 0.43694(18) 0.49921(17) 0.66807(17) 0.0291(4) Uani d 1 . .
    H H35A 0.452907 0.569471 0.627554 0.035 Uiso calc 1 . .
    H H35B 0.417450 0.460785 0.618972 0.035 Uiso calc 1 . .
    C C36 0.44831(19) 0.40664(17) 0.93320(16) 0.0275(4) Uani d 1 . .
    H H36A 0.386711 0.413627 0.990439 0.033 Uiso calc 1 . .
    H H36B 0.514013 0.368715 0.965490 0.033 Uiso calc 1 . .
    N N41 0.98222(14) 0.16814(13) 0.66156(13) 0.0236(3) Uani d 1 . .
    N N42 1.07891(16) -0.00576(15) 0.62924(17) 0.0350(4) Uani d 1 . .
    N N43 1.09861(17) 0.05352(15) 0.79123(17) 0.0379(5) Uani d 1 . .
    N N44 0.92004(15) 0.00149(14) 0.77178(14) 0.0276(4) Uani d 1 . .
    C C41 1.04120(19) 0.10589(18) 0.58097(18) 0.0316(5) Uani d 1 . .
    H H41A 0.990963 0.107214 0.529629 0.038 Uiso calc 1 . .
    H H41B 1.105888 0.139850 0.542356 0.038 Uiso calc 1 . .
    C C42 1.15409(19) -0.00508(19) 0.7069(2) 0.0420(6) Uani d 1 . .
    H H42A 1.219661 0.028026 0.669308 0.050 Uiso calc 1 . .
    H H42B 1.179667 -0.078443 0.740249 0.050 Uiso calc 1 . .
    C C43 0.9988(2) 0.00220(19) 0.84575(19) 0.0358(5) Uani d 1 . .
    H H43A 1.022883 -0.071033 0.880625 0.043 Uiso calc 1 . .
    H H43B 0.960481 0.040129 0.900804 0.043 Uiso calc 1 . .
    C C44 0.88530(17) 0.11291(16) 0.71995(17) 0.0260(4) Uani d 1 . .
    H H44A 0.845718 0.151596 0.773986 0.031 Uiso calc 1 . .
    H H44B 0.833555 0.113901 0.670081 0.031 Uiso calc 1 . .
    C C45 1.0595(2) 0.16406(17) 0.7394(2) 0.0348(5) Uani d 1 . .
    H H45A 1.124033 0.199417 0.702869 0.042 Uiso calc 1 . .
    H H45B 1.021402 0.202857 0.793862 0.042 Uiso calc 1 . .
    C C46 0.98007(19) -0.05437(17) 0.68850(19) 0.0326(5) Uani d 1 . .
    H H46A 0.928905 -0.054578 0.638482 0.039 Uiso calc 1 . .
    H H46B 1.003704 -0.128358 0.721415 0.039 Uiso calc 1 . .
loop_
    _atom_site_aniso_label
    _atom_site_aniso_U_11
    _atom_site_aniso_U_22
    _atom_site_aniso_U_33
    _atom_site_aniso_U_12
    _atom_site_aniso_U_13
    _atom_site_aniso_U_23
    Co1 0.0194(2) 0.0162(2) 0.0148(2) -0.00317(15) -0.00286(15) -0.00303(15)
    Co2 0.0223(2) 0.0144(2) 0.0185(2) 0.00176(16) -0.00397(16) -0.00022(16)
    N1 0.0246(8) 0.0200(7) 0.0189(7) -0.0060(6) -0.0018(6) -0.0045(6)
    C1 0.0258(9) 0.0193(9) 0.0184(9) -0.0004(7) -0.0006(7) -0.0029(7)
    S1 0.0345(3) 0.0400(3) 0.0532(4) -0.0172(2) 0.0012(3) -0.0224(3)
    N2 0.0247(8) 0.0206(8) 0.0232(8) 0.0042(6) -0.0050(6) -0.0025(6)
    C2 0.0267(10) 0.0226(9) 0.0199(9) -0.0029(8) -0.0031(7) -0.0075(7)
    S2 0.0283(3) 0.0407(3) 0.0403(3) 0.0136(2) -0.0156(2) -0.0217(2)
    O1 0.0244(7) 0.0192(6) 0.0222(6) -0.0027(5) -0.0082(5) -0.0030(5)
    C3 0.0272(10) 0.0309(11) 0.0322(11) -0.0013(8) -0.0083(8) -0.0091(9)
    C4 0.0190(11) 0.0222(12) 0.0184(11) -0.0034(10) -0.0006(8) -0.0044(10)
    C4' 0.042(7) 0.059(10) 0.040(7) -0.022(7) -0.012(6) 0.006(7)
    O2 0.0187(17) 0.0192(8) 0.0251(10) 0.0002(16) -0.0061(15) -0.0012(7)
    O3 0.0245(10) 0.0260(9) 0.0324(10) -0.0041(7) -0.0003(7) -0.0087(7)
    C5 0.0244(13) 0.0246(12) 0.0298(13) -0.0041(10) -0.0060(10) -0.0004(10)
    C6 0.0291(13) 0.0293(13) 0.0308(14) -0.0040(11) -0.0050(11) -0.0052(11)
    O4 0.0187(17) 0.0192(8) 0.0251(10) 0.0002(16) -0.0061(15) -0.0012(7)
    C7 0.013(5) 0.028(5) 0.035(5) 0.003(4) 0.002(4) -0.008(4)
    C8 0.032(6) 0.024(5) 0.028(5) -0.001(4) -0.006(4) 0.007(4)
    N11 0.0173(7) 0.0173(7) 0.0149(7) -0.0003(6) -0.0035(5) -0.0016(6)
    N12 0.0233(8) 0.0198(7) 0.0168(7) 0.0004(6) -0.0046(6) -0.0051(6)
    N13 0.0207(8) 0.0226(8) 0.0175(7) 0.0011(6) -0.0057(6) -0.0060(6)
    N14 0.0203(7) 0.0204(8) 0.0154(7) -0.0004(6) -0.0030(6) -0.0041(6)
    C11 0.0247(9) 0.0165(8) 0.0163(8) -0.0009(7) -0.0039(7) -0.0033(7)
    C12 0.0204(9) 0.0208(9) 0.0152(8) -0.0024(7) -0.0023(7) -0.0033(7)
    C13 0.0233(9) 0.0225(9) 0.0165(8) 0.0017(7) -0.0057(7) -0.0022(7)
    C14 0.0227(9) 0.0242(9) 0.0214(9) -0.0016(7) -0.0064(7) -0.0076(7)
    C15 0.0193(9) 0.0237(9) 0.0188(9) 0.0012(7) -0.0044(7) -0.0067(7)
    C16 0.0194(9) 0.0222(9) 0.0199(9) 0.0026(7) -0.0042(7) -0.0053(7)
    N21 0.0185(7) 0.0153(7) 0.0200(7) -0.0003(6) -0.0041(6) -0.0004(6)
    N22 0.0226(8) 0.0189(7) 0.0209(8) 0.0001(6) -0.0060(6) -0.0031(6)
    N23 0.0215(8) 0.0212(8) 0.0197(8) -0.0026(6) -0.0032(6) -0.0024(6)
    N24 0.0226(8) 0.0186(7) 0.0198(8) -0.0002(6) -0.0033(6) -0.0032(6)
    C21 0.0208(9) 0.0192(9) 0.0210(9) -0.0024(7) -0.0036(7) -0.0023(7)
    C22 0.0197(9) 0.0217(9) 0.0232(9) 0.0012(7) -0.0032(7) -0.0041(7)
    C23 0.0232(9) 0.0202(9) 0.0251(9) -0.0020(7) -0.0073(7) -0.0041(7)
    C24 0.0192(8) 0.0188(8) 0.0210(9) 0.0008(7) -0.0044(7) -0.0028(7)
    C25 0.0246(9) 0.0154(8) 0.0197(9) -0.0004(7) -0.0031(7) -0.0014(7)
    C26 0.0239(9) 0.0197(9) 0.0196(9) -0.0017(7) -0.0049(7) 0.0003(7)
    N31 0.0206(8) 0.0206(8) 0.0227(8) -0.0029(6) -0.0045(6) -0.0032(6)
    N32 0.0251(8) 0.0217(8) 0.0312(9) -0.0001(7) -0.0056(7) -0.0025(7)
    N33 0.0441(11) 0.0273(9) 0.0303(9) -0.0127(8) -0.0096(8) -0.0056(7)
    N34 0.0246(8) 0.0307(9) 0.0258(9) -0.0009(7) -0.0019(7) 0.0022(7)
    C31 0.0219(9) 0.0241(10) 0.0332(11) -0.0022(8) -0.0071(8) -0.0027(8)
    C32 0.0431(13) 0.0203(10) 0.0345(11) -0.0020(9) -0.0035(9) -0.0068(8)
    C33 0.0317(11) 0.0337(11) 0.0385(12) -0.0148(9) -0.0111(9) 0.0056(9)
    C34 0.0277(10) 0.0249(10) 0.0251(10) 0.0040(8) -0.0026(8) -0.0031(8)
    C35 0.0299(11) 0.0288(10) 0.0247(10) 0.0005(8) -0.0057(8) 0.0007(8)
    C36 0.0343(11) 0.0281(10) 0.0221(9) -0.0087(8) -0.0045(8) -0.0054(8)
    N41 0.0239(8) 0.0223(8) 0.0236(8) -0.0054(6) -0.0049(6) 0.0000(6)
    N42 0.0301(10) 0.0273(9) 0.0417(11) 0.0018(7) 0.0013(8) -0.0037(8)
    N43 0.0397(11) 0.0287(10) 0.0452(11) -0.0112(8) -0.0241(9) 0.0100(8)
    N44 0.0273(9) 0.0219(8) 0.0310(9) -0.0063(7) -0.0025(7) 0.0009(7)
    C41 0.0304(11) 0.0307(11) 0.0281(10) -0.0011(9) 0.0019(8) -0.0010(9)
    C42 0.0240(11) 0.0309(12) 0.0623(17) -0.0016(9) -0.0088(10) 0.0084(11)
    C43 0.0447(13) 0.0295(11) 0.0302(11) -0.0087(10) -0.0126(10) 0.0075(9)
    C44 0.0246(10) 0.0231(9) 0.0276(10) -0.0028(8) -0.0034(8) -0.0004(8)
    C45 0.0420(13) 0.0243(10) 0.0404(12) -0.0122(9) -0.0219(10) 0.0056(9)
    C46 0.0343(11) 0.0199(10) 0.0434(13) -0.0050(8) -0.0042(10) -0.0059(9)
_geom_special_details
;
 All esds (except the esd in the dihedral angle between two l.s. planes)
 are estimated using the full covariance matrix.  The cell esds are taken
 into account individually in the estimation of esds in distances, angles
 and torsion angles; correlations between esds in cell parameters are only
 used when they are defined by crystal symmetry.  An approximate (isotropic)
 treatment of cell esds is used for estimating esds involving l.s. planes.
;
loop_
    _geom_bond_atom_site_label_1
    _geom_bond_atom_site_label_2
    _geom_bond_site_symmetry_2
    _geom_bond_distance
    _geom_bond_publ_flag
    Co1 N1 2_657 2.0590(16) ?
    Co1 N1 . 2.0590(16) y
    Co1 O1 2_657 2.1388(13) ?
    Co1 O1 . 2.1388(13) y
    Co1 N11 2_657 2.2834(15) ?
    Co1 N11 . 2.2834(15) y
    Co2 N2 2_766 2.0812(16) ?
    Co2 N2 . 2.0812(16) y
    Co2 O2 . 2.029(6) y
    Co2 O2 2_766 2.029(6) ?
    Co2 O4 2_766 2.21(3) ?
    Co2 O4 . 2.21(3) y
    Co2 N21 . 2.2788(16) y
    Co2 N21 2_766 2.2788(16) ?
    N1 C1 . 1.169(3) ?
    C1 S1 . 1.629(2) ?
    N2 C2 . 1.154(3) ?
    C2 S2 . 1.643(2) ?
    O1 H1 . 0.880(18) ?
    O1 C3 . 1.464(2) ?
    C3 H3AA . 0.9700 ?
    C3 H3AB . 0.9700 ?
    C3 H3BC . 0.9700 ?
    C3 H3BD . 0.9700 ?
    C3 C4 . 1.515(3) ?
    C3 C4' . 1.4495(10) ?
    C4 H4A . 0.9600 ?
    C4 H4B . 0.9600 ?
    C4 H4C . 0.9600 ?
    C4' H4'A . 0.9600 ?
    C4' H4'B . 0.9600 ?
    C4' H4'C . 0.9600 ?
    O2 H2A . 0.872(19) ?
    O2 H2B . 0.871(19) ?
    O3 C5 . 1.433(3) ?
    O3 H3 . 0.871(19) ?
    C5 H5A . 0.9700 ?
    C5 H5B . 0.9700 ?
    C5 C6 . 1.505(4) ?
    C6 H6A . 0.9600 ?
    C6 H6B . 0.9600 ?
    C6 H6C . 0.9600 ?
    O4 C7 . 1.427(17) ?
    O4 H4 . 0.87(2) ?
    C7 H7A . 0.9700 ?
    C7 H7B . 0.9700 ?
    C7 C8 . 1.507(13) ?
    C8 H8A . 0.9600 ?
    C8 H8B . 0.9600 ?
    C8 H8C . 0.9600 ?
    N11 C11 . 1.499(2) ?
    N11 C12 . 1.488(2) ?
    N11 C15 . 1.496(2) ?
    N12 C11 . 1.465(2) ?
    N12 C14 . 1.472(2) ?
    N12 C16 . 1.476(2) ?
    N13 C13 . 1.474(2) ?
    N13 C14 . 1.470(2) ?
    N13 C15 . 1.468(2) ?
    N14 C12 . 1.467(2) ?
    N14 C13 . 1.472(2) ?
    N14 C16 . 1.473(2) ?
    C11 H11A . 0.9700 ?
    C11 H11B . 0.9700 ?
    C12 H12A . 0.9700 ?
    C12 H12B . 0.9700 ?
    C13 H13A . 0.9700 ?
    C13 H13B . 0.9700 ?
    C14 H14A . 0.9700 ?
    C14 H14B . 0.9700 ?
    C15 H15A . 0.9700 ?
    C15 H15B . 0.9700 ?
    C16 H16A . 0.9700 ?
    C16 H16B . 0.9700 ?
    N21 C21 . 1.493(2) ?
    N21 C24 . 1.490(2) ?
    N21 C25 . 1.500(2) ?
    N22 C23 . 1.478(2) ?
    N22 C24 . 1.474(2) ?
    N22 C26 . 1.469(2) ?
    N23 C21 . 1.465(2) ?
    N23 C22 . 1.468(2) ?
    N23 C26 . 1.469(2) ?
    N24 C22 . 1.473(2) ?
    N24 C23 . 1.470(2) ?
    N24 C25 . 1.465(2) ?
    C21 H21A . 0.9700 ?
    C21 H21B . 0.9700 ?
    C22 H22A . 0.9700 ?
    C22 H22B . 0.9700 ?
    C23 H23A . 0.9700 ?
    C23 H23B . 0.9700 ?
    C24 H24A . 0.9700 ?
    C24 H24B . 0.9700 ?
    C25 H25A . 0.9700 ?
    C25 H25B . 0.9700 ?
    C26 H26A . 0.9700 ?
    C26 H26B . 0.9700 ?
    N31 C31 . 1.486(2) ?
    N31 C34 . 1.474(3) ?
    N31 C36 . 1.486(2) ?
    N32 C31 . 1.466(3) ?
    N32 C32 . 1.471(3) ?
    N32 C35 . 1.465(3) ?
    N33 C32 . 1.469(3) ?
    N33 C33 . 1.467(3) ?
    N33 C36 . 1.463(3) ?
    N34 C33 . 1.480(3) ?
    N34 C34 . 1.470(3) ?
    N34 C35 . 1.480(3) ?
    C31 H31A . 0.9700 ?
    C31 H31B . 0.9700 ?
    C32 H32A . 0.9700 ?
    C32 H32B . 0.9700 ?
    C33 H33A . 0.9700 ?
    C33 H33B . 0.9700 ?
    C34 H34A . 0.9700 ?
    C34 H34B . 0.9700 ?
    C35 H35A . 0.9700 ?
    C35 H35B . 0.9700 ?
    C36 H36A . 0.9700 ?
    C36 H36B . 0.9700 ?
    N41 C41 . 1.483(3) ?
    N41 C44 . 1.482(2) ?
    N41 C45 . 1.475(3) ?
    N42 C41 . 1.465(3) ?
    N42 C42 . 1.469(3) ?
    N42 C46 . 1.464(3) ?
    N43 C42 . 1.479(4) ?
    N43 C43 . 1.473(3) ?
    N43 C45 . 1.469(3) ?
    N44 C43 . 1.465(3) ?
    N44 C44 . 1.467(3) ?
    N44 C46 . 1.463(3) ?
    C41 H41A . 0.9700 ?
    C41 H41B . 0.9700 ?
    C42 H42A . 0.9700 ?
    C42 H42B . 0.9700 ?
    C43 H43A . 0.9700 ?
    C43 H43B . 0.9700 ?
    C44 H44A . 0.9700 ?
    C44 H44B . 0.9700 ?
    C45 H45A . 0.9700 ?
    C45 H45B . 0.9700 ?
    C46 H46A . 0.9700 ?
    C46 H46B . 0.9700 ?
loop_
    _geom_angle_atom_site_label_1
    _geom_angle_atom_site_label_2
    _geom_angle_atom_site_label_3
    _geom_angle_site_symmetry_1
    _geom_angle_site_symmetry_3
    _geom_angle
    _geom_angle_publ_flag
    N1 Co1 N1 2_657 . 180.0 ?
    N1 Co1 O1 . 2_657 89.16(6) ?
    N1 Co1 O1 2_657 . 89.16(6) ?
    N1 Co1 O1 . . 90.84(6) ?
    N1 Co1 O1 2_657 2_657 90.84(6) ?
    N1 Co1 N11 2_657 . 93.90(6) ?
    N1 Co1 N11 . . 86.10(6) ?
    N1 Co1 N11 . 2_657 93.90(6) ?
    N1 Co1 N11 2_657 2_657 86.10(6) ?
    O1 Co1 O1 . 2_657 180.00(7) ?
    O1 Co1 N11 2_657 2_657 91.57(5) ?
    O1 Co1 N11 . . 91.57(5) ?
    O1 Co1 N11 . 2_657 88.43(5) ?
    O1 Co1 N11 2_657 . 88.43(5) ?
    N11 Co1 N11 . 2_657 180.0 ?
    N2 Co2 N2 . 2_766 180.0 ?
    N2 Co2 O4 . . 85.7(7) ?
    N2 Co2 O4 2_766 2_766 85.7(7) ?
    N2 Co2 O4 . 2_766 94.3(7) ?
    N2 Co2 O4 2_766 . 94.3(7) ?
    N2 Co2 N21 . 2_766 91.78(6) ?
    N2 Co2 N21 2_766 2_766 88.22(6) ?
    N2 Co2 N21 2_766 . 91.78(6) ?
    N2 Co2 N21 . . 88.22(6) ?
    O2 Co2 N2 2_766 . 89.20(16) ?
    O2 Co2 N2 . 2_766 89.20(16) ?
    O2 Co2 N2 2_766 2_766 90.80(16) ?
    O2 Co2 N2 . . 90.80(16) ?
    O2 Co2 O2 2_766 . 180.0 ?
    O2 Co2 O4 . 2_766 174.6(9) ?
    O2 Co2 O4 2_766 2_766 5.4(9) ?
    O2 Co2 N21 . . 91.3(2) ?
    O2 Co2 N21 . 2_766 88.7(2) ?
    O2 Co2 N21 2_766 2_766 91.3(2) ?
    O2 Co2 N21 2_766 . 88.7(2) ?
    O4 Co2 O4 2_766 . 180.0 ?
    O4 Co2 N21 2_766 2_766 92.9(9) ?
    O4 Co2 N21 . . 92.9(9) ?
    O4 Co2 N21 2_766 . 87.1(9) ?
    O4 Co2 N21 . 2_766 87.1(9) ?
    N21 Co2 N21 2_766 . 180.0 ?
    C1 N1 Co1 . . 164.85(15) ?
    N1 C1 S1 . . 178.89(18) ?
    C2 N2 Co2 . . 175.29(16) ?
    N2 C2 S2 . . 177.31(19) ?
    Co1 O1 H1 . . 122(2) ?
    C3 O1 Co1 . . 129.84(12) ?
    C3 O1 H1 . . 107(2) ?
    O1 C3 H3AA . . 109.0 ?
    O1 C3 H3AB . . 109.0 ?
    O1 C3 H3BC . . 106.0 ?
    O1 C3 H3BD . . 106.0 ?
    O1 C3 C4 . . 113.01(18) ?
    H3AA C3 H3AB . . 107.8 ?
    H3BC C3 H3BD . . 106.3 ?
    C4 C3 H3AA . . 109.0 ?
    C4 C3 H3AB . . 109.0 ?
    C4' C3 O1 . . 125.1(6) ?
    C4' C3 H3BC . . 106.0 ?
    C4' C3 H3BD . . 106.0 ?
    C3 C4 H4A . . 109.5 ?
    C3 C4 H4B . . 109.5 ?
    C3 C4 H4C . . 109.5 ?
    H4A C4 H4B . . 109.5 ?
    H4A C4 H4C . . 109.5 ?
    H4B C4 H4C . . 109.5 ?
    C3 C4' H4'A . . 109.5 ?
    C3 C4' H4'B . . 109.5 ?
    C3 C4' H4'C . . 109.5 ?
    H4'A C4' H4'B . . 109.5 ?
    H4'A C4' H4'C . . 109.5 ?
    H4'B C4' H4'C . . 109.5 ?
    Co2 O2 H2A . . 127(4) ?
    Co2 O2 H2B . . 123(3) ?
    H2A O2 H2B . . 106(4) ?
    C5 O3 H3 . . 112(3) ?
    O3 C5 H5A . . 109.8 ?
    O3 C5 H5B . . 109.8 ?
    O3 C5 C6 . . 109.6(2) ?
    H5A C5 H5B . . 108.2 ?
    C6 C5 H5A . . 109.8 ?
    C6 C5 H5B . . 109.8 ?
    C5 C6 H6A . . 109.5 ?
    C5 C6 H6B . . 109.5 ?
    C5 C6 H6C . . 109.5 ?
    H6A C6 H6B . . 109.5 ?
    H6A C6 H6C . . 109.5 ?
    H6B C6 H6C . . 109.5 ?
    Co2 O4 H4 . . 115(10) ?
    C7 O4 Co2 . . 137(2) ?
    C7 O4 H4 . . 106(10) ?
    O4 C7 H7A . . 109.1 ?
    O4 C7 H7B . . 109.1 ?
    O4 C7 C8 . . 112.4(15) ?
    H7A C7 H7B . . 107.9 ?
    C8 C7 H7A . . 109.1 ?
    C8 C7 H7B . . 109.1 ?
    C7 C8 H8A . . 109.5 ?
    C7 C8 H8B . . 109.5 ?
    C7 C8 H8C . . 109.5 ?
    H8A C8 H8B . . 109.5 ?
    H8A C8 H8C . . 109.5 ?
    H8B C8 H8C . . 109.5 ?
    C11 N11 Co1 . . 112.38(10) ?
    C12 N11 Co1 . . 110.45(11) ?
    C12 N11 C11 . . 106.96(14) ?
    C12 N11 C15 . . 106.95(13) ?
    C15 N11 Co1 . . 112.93(11) ?
    C15 N11 C11 . . 106.83(14) ?
    C11 N12 C14 . . 108.22(14) ?
    C11 N12 C16 . . 108.09(14) ?
    C14 N12 C16 . . 108.03(14) ?
    C14 N13 C13 . . 107.97(15) ?
    C15 N13 C13 . . 107.82(14) ?
    C15 N13 C14 . . 108.50(14) ?
    C12 N14 C13 . . 108.45(14) ?
    C12 N14 C16 . . 108.30(14) ?
    C13 N14 C16 . . 107.44(14) ?
    N11 C11 H11A . . 109.0 ?
    N11 C11 H11B . . 109.0 ?
    N12 C11 N11 . . 113.01(14) ?
    N12 C11 H11A . . 109.0 ?
    N12 C11 H11B . . 109.0 ?
    H11A C11 H11B . . 107.8 ?
    N11 C12 H12A . . 109.0 ?
    N11 C12 H12B . . 109.0 ?
    N14 C12 N11 . . 112.97(15) ?
    N14 C12 H12A . . 109.0 ?
    N14 C12 H12B . . 109.0 ?
    H12A C12 H12B . . 107.8 ?
    N13 C13 H13A . . 109.1 ?
    N13 C13 H13B . . 109.1 ?
    N14 C13 N13 . . 112.61(14) ?
    N14 C13 H13A . . 109.1 ?
    N14 C13 H13B . . 109.1 ?
    H13A C13 H13B . . 107.8 ?
    N12 C14 H14A . . 109.1 ?
    N12 C14 H14B . . 109.1 ?
    N13 C14 N12 . . 112.35(15) ?
    N13 C14 H14A . . 109.1 ?
    N13 C14 H14B . . 109.1 ?
    H14A C14 H14B . . 107.9 ?
    N11 C15 H15A . . 109.0 ?
    N11 C15 H15B . . 109.0 ?
    N13 C15 N11 . . 112.95(14) ?
    N13 C15 H15A . . 109.0 ?
    N13 C15 H15B . . 109.0 ?
    H15A C15 H15B . . 107.8 ?
    N12 C16 H16A . . 109.1 ?
    N12 C16 H16B . . 109.1 ?
    N14 C16 N12 . . 112.42(15) ?
    N14 C16 H16A . . 109.1 ?
    N14 C16 H16B . . 109.1 ?
    H16A C16 H16B . . 107.9 ?
    C21 N21 Co2 . . 110.79(11) ?
    C21 N21 C25 . . 106.97(14) ?
    C24 N21 Co2 . . 113.66(11) ?
    C24 N21 C21 . . 107.30(14) ?
    C24 N21 C25 . . 107.16(14) ?
    C25 N21 Co2 . . 110.66(11) ?
    C24 N22 C23 . . 108.01(14) ?
    C26 N22 C23 . . 107.79(15) ?
    C26 N22 C24 . . 108.16(15) ?
    C21 N23 C22 . . 108.62(14) ?
    C21 N23 C26 . . 108.13(15) ?
    C22 N23 C26 . . 107.86(15) ?
    C23 N24 C22 . . 108.30(14) ?
    C25 N24 C22 . . 107.77(15) ?
    C25 N24 C23 . . 107.98(15) ?
    N21 C21 H21A . . 109.1 ?
    N21 C21 H21B . . 109.1 ?
    N23 C21 N21 . . 112.54(15) ?
    N23 C21 H21A . . 109.1 ?
    N23 C21 H21B . . 109.1 ?
    H21A C21 H21B . . 107.8 ?
    N23 C22 N24 . . 112.53(15) ?
    N23 C22 H22A . . 109.1 ?
    N23 C22 H22B . . 109.1 ?
    N24 C22 H22A . . 109.1 ?
    N24 C22 H22B . . 109.1 ?
    H22A C22 H22B . . 107.8 ?
    N22 C23 H23A . . 109.1 ?
    N22 C23 H23B . . 109.1 ?
    N24 C23 N22 . . 112.47(15) ?
    N24 C23 H23A . . 109.1 ?
    N24 C23 H23B . . 109.1 ?
    H23A C23 H23B . . 107.8 ?
    N21 C24 H24A . . 109.1 ?
    N21 C24 H24B . . 109.1 ?
    N22 C24 N21 . . 112.52(15) ?
    N22 C24 H24A . . 109.1 ?
    N22 C24 H24B . . 109.1 ?
    H24A C24 H24B . . 107.8 ?
    N21 C25 H25A . . 109.0 ?
    N21 C25 H25B . . 109.0 ?
    N24 C25 N21 . . 112.98(14) ?
    N24 C25 H25A . . 109.0 ?
    N24 C25 H25B . . 109.0 ?
    H25A C25 H25B . . 107.8 ?
    N22 C26 H26A . . 109.0 ?
    N22 C26 H26B . . 109.0 ?
    N23 C26 N22 . . 112.80(15) ?
    N23 C26 H26A . . 109.0 ?
    N23 C26 H26B . . 109.0 ?
    H26A C26 H26B . . 107.8 ?
    C34 N31 C31 . . 107.28(15) ?
    C34 N31 C36 . . 107.97(16) ?
    C36 N31 C31 . . 107.86(16) ?
    C31 N32 C32 . . 107.40(17) ?
    C35 N32 C31 . . 107.85(16) ?
    C35 N32 C32 . . 108.44(17) ?
    C33 N33 C32 . . 108.52(17) ?
    C36 N33 C32 . . 108.32(17) ?
    C36 N33 C33 . . 108.01(18) ?
    C34 N34 C33 . . 107.50(16) ?
    C34 N34 C35 . . 108.18(16) ?
    C35 N34 C33 . . 107.51(17) ?
    N31 C31 H31A . . 109.0 ?
    N31 C31 H31B . . 109.0 ?
    N32 C31 N31 . . 112.86(16) ?
    N32 C31 H31A . . 109.0 ?
    N32 C31 H31B . . 109.0 ?
    H31A C31 H31B . . 107.8 ?
    N32 C32 H32A . . 109.1 ?
    N32 C32 H32B . . 109.1 ?
    N33 C32 N32 . . 112.59(17) ?
    N33 C32 H32A . . 109.1 ?
    N33 C32 H32B . . 109.1 ?
    H32A C32 H32B . . 107.8 ?
    N33 C33 N34 . . 112.55(17) ?
    N33 C33 H33A . . 109.1 ?
    N33 C33 H33B . . 109.1 ?
    N34 C33 H33A . . 109.1 ?
    N34 C33 H33B . . 109.1 ?
    H33A C33 H33B . . 107.8 ?
    N31 C34 H34A . . 109.1 ?
    N31 C34 H34B . . 109.1 ?
    N34 C34 N31 . . 112.62(16) ?
    N34 C34 H34A . . 109.1 ?
    N34 C34 H34B . . 109.1 ?
    H34A C34 H34B . . 107.8 ?
    N32 C35 N34 . . 112.61(16) ?
    N32 C35 H35A . . 109.1 ?
    N32 C35 H35B . . 109.1 ?
    N34 C35 H35A . . 109.1 ?
    N34 C35 H35B . . 109.1 ?
    H35A C35 H35B . . 107.8 ?
    N31 C36 H36A . . 109.2 ?
    N31 C36 H36B . . 109.2 ?
    N33 C36 N31 . . 111.87(16) ?
    N33 C36 H36A . . 109.2 ?
    N33 C36 H36B . . 109.2 ?
    H36A C36 H36B . . 107.9 ?
    C44 N41 C41 . . 107.46(16) ?
    C45 N41 C41 . . 108.17(18) ?
    C45 N41 C44 . . 107.65(16) ?
    C41 N42 C42 . . 107.76(19) ?
    C46 N42 C41 . . 107.89(17) ?
    C46 N42 C42 . . 107.80(19) ?
    C43 N43 C42 . . 107.73(19) ?
    C45 N43 C42 . . 108.42(19) ?
    C45 N43 C43 . . 107.79(19) ?
    C43 N44 C44 . . 108.03(17) ?
    C46 N44 C43 . . 108.19(18) ?
    C46 N44 C44 . . 107.81(16) ?
    N41 C41 H41A . . 109.1 ?
    N41 C41 H41B . . 109.1 ?
    N42 C41 N41 . . 112.64(17) ?
    N42 C41 H41A . . 109.1 ?
    N42 C41 H41B . . 109.1 ?
    H41A C41 H41B . . 107.8 ?
    N42 C42 N43 . . 112.48(18) ?
    N42 C42 H42A . . 109.1 ?
    N42 C42 H42B . . 109.1 ?
    N43 C42 H42A . . 109.1 ?
    N43 C42 H42B . . 109.1 ?
    H42A C42 H42B . . 107.8 ?
    N43 C43 H43A . . 109.1 ?
    N43 C43 H43B . . 109.1 ?
    N44 C43 N43 . . 112.46(18) ?
    N44 C43 H43A . . 109.1 ?
    N44 C43 H43B . . 109.1 ?
    H43A C43 H43B . . 107.8 ?
    N41 C44 H44A . . 109.1 ?
    N41 C44 H44B . . 109.1 ?
    N44 C44 N41 . . 112.30(16) ?
    N44 C44 H44A . . 109.1 ?
    N44 C44 H44B . . 109.1 ?
    H44A C44 H44B . . 107.9 ?
    N41 C45 H45A . . 109.2 ?
    N41 C45 H45B . . 109.2 ?
    N43 C45 N41 . . 112.17(17) ?
    N43 C45 H45A . . 109.2 ?
    N43 C45 H45B . . 109.2 ?
    H45A C45 H45B . . 107.9 ?
    N42 C46 H46A . . 108.9 ?
    N42 C46 H46B . . 108.9 ?
    N44 C46 N42 . . 113.21(17) ?
    N44 C46 H46A . . 108.9 ?
    N44 C46 H46B . . 108.9 ?
    H46A C46 H46B . . 107.7 ?
loop_
    _geom_torsion_atom_site_label_1
    _geom_torsion_atom_site_label_2
    _geom_torsion_atom_site_label_3
    _geom_torsion_atom_site_label_4
    _geom_torsion_site_symmetry_1
    _geom_torsion_site_symmetry_2
    _geom_torsion_site_symmetry_3
    _geom_torsion_site_symmetry_4
    _geom_torsion
    _geom_torsion_publ_flag
    Co1 O1 C3 C4 . . . . 121.56(18) ?
    Co1 O1 C3 C4' . . . . 85.5(9) ?
    Co1 N11 C11 N12 . . . . -178.62(11) ?
    Co1 N11 C12 N14 . . . . 179.71(11) ?
    Co1 N11 C15 N13 . . . . 179.36(12) ?
    Co2 O4 C7 C8 . . . . 125(2) ?
    Co2 N21 C21 N23 . . . . -177.58(11) ?
    Co2 N21 C24 N22 . . . . 179.79(11) ?
    Co2 N21 C25 N24 . . . . 178.24(12) ?
    C11 N11 C12 N14 . . . . 57.12(18) ?
    C11 N11 C15 N13 . . . . -56.60(19) ?
    C11 N12 C14 N13 . . . . 58.77(19) ?
    C11 N12 C16 N14 . . . . -58.43(18) ?
    C12 N11 C11 N12 . . . . -57.24(19) ?
    C12 N11 C15 N13 . . . . 57.65(19) ?
    C12 N14 C13 N13 . . . . -58.23(19) ?
    C12 N14 C16 N12 . . . . 58.46(19) ?
    C13 N13 C14 N12 . . . . 58.01(19) ?
    C13 N13 C15 N11 . . . . -58.61(19) ?
    C13 N14 C12 N11 . . . . 57.91(19) ?
    C13 N14 C16 N12 . . . . -58.50(19) ?
    C14 N12 C11 N11 . . . . -58.54(19) ?
    C14 N12 C16 N14 . . . . 58.45(19) ?
    C14 N13 C13 N14 . . . . -58.58(19) ?
    C14 N13 C15 N11 . . . . 58.09(19) ?
    C15 N11 C11 N12 . . . . 57.00(19) ?
    C15 N11 C12 N14 . . . . -57.03(18) ?
    C15 N13 C13 N14 . . . . 58.46(19) ?
    C15 N13 C14 N12 . . . . -58.6(2) ?
    C16 N12 C11 N11 . . . . 58.22(19) ?
    C16 N12 C14 N13 . . . . -58.04(19) ?
    C16 N14 C12 N11 . . . . -58.39(19) ?
    C16 N14 C13 N13 . . . . 58.63(19) ?
    C21 N21 C24 N22 . . . . -57.37(19) ?
    C21 N21 C25 N24 . . . . 57.47(19) ?
    C21 N23 C22 N24 . . . . -58.9(2) ?
    C21 N23 C26 N22 . . . . 58.7(2) ?
    C22 N23 C21 N21 . . . . 58.28(19) ?
    C22 N23 C26 N22 . . . . -58.6(2) ?
    C22 N24 C23 N22 . . . . 57.5(2) ?
    C22 N24 C25 N21 . . . . -58.47(19) ?
    C23 N22 C24 N21 . . . . -58.54(19) ?
    C23 N22 C26 N23 . . . . 58.2(2) ?
    C23 N24 C22 N23 . . . . -57.9(2) ?
    C23 N24 C25 N21 . . . . 58.31(19) ?
    C24 N21 C21 N23 . . . . 57.83(19) ?
    C24 N21 C25 N24 . . . . -57.34(19) ?
    C24 N22 C23 N24 . . . . 59.1(2) ?
    C24 N22 C26 N23 . . . . -58.31(19) ?
    C25 N21 C21 N23 . . . . -56.89(18) ?
    C25 N21 C24 N22 . . . . 57.21(19) ?
    C25 N24 C22 N23 . . . . 58.72(19) ?
    C25 N24 C23 N22 . . . . -58.9(2) ?
    C26 N22 C23 N24 . . . . -57.6(2) ?
    C26 N22 C24 N21 . . . . 57.87(19) ?
    C26 N23 C21 N21 . . . . -58.52(19) ?
    C26 N23 C22 N24 . . . . 58.1(2) ?
    C31 N31 C34 N34 . . . . 57.9(2) ?
    C31 N31 C36 N33 . . . . -57.3(2) ?
    C31 N32 C32 N33 . . . . 58.9(2) ?
    C31 N32 C35 N34 . . . . -58.0(2) ?
    C32 N32 C31 N31 . . . . -58.1(2) ?
    C32 N32 C35 N34 . . . . 58.0(2) ?
    C32 N33 C33 N34 . . . . -57.9(2) ?
    C32 N33 C36 N31 . . . . 58.5(2) ?
    C33 N33 C32 N32 . . . . 57.4(2) ?
    C33 N33 C36 N31 . . . . -58.9(2) ?
    C33 N34 C34 N31 . . . . 57.9(2) ?
    C33 N34 C35 N32 . . . . -58.0(2) ?
    C34 N31 C31 N32 . . . . -58.4(2) ?
    C34 N31 C36 N33 . . . . 58.3(2) ?
    C34 N34 C33 N33 . . . . -58.4(2) ?
    C34 N34 C35 N32 . . . . 57.8(2) ?
    C35 N32 C31 N31 . . . . 58.6(2) ?
    C35 N32 C32 N33 . . . . -57.4(2) ?
    C35 N34 C33 N33 . . . . 57.9(2) ?
    C35 N34 C34 N31 . . . . -58.0(2) ?
    C36 N31 C31 N32 . . . . 57.7(2) ?
    C36 N31 C34 N34 . . . . -58.1(2) ?
    C36 N33 C32 N32 . . . . -59.6(2) ?
    C36 N33 C33 N34 . . . . 59.3(2) ?
    C41 N41 C44 N44 . . . . 58.1(2) ?
    C41 N41 C45 N43 . . . . -57.3(2) ?
    C41 N42 C42 N43 . . . . 58.4(2) ?
    C41 N42 C46 N44 . . . . -58.3(2) ?
    C42 N42 C41 N41 . . . . -58.4(2) ?
    C42 N42 C46 N44 . . . . 57.9(2) ?
    C42 N43 C43 N44 . . . . -58.0(2) ?
    C42 N43 C45 N41 . . . . 57.5(2) ?
    C43 N43 C42 N42 . . . . 58.1(2) ?
    C43 N43 C45 N41 . . . . -58.8(3) ?
    C43 N44 C44 N41 . . . . 58.3(2) ?
    C43 N44 C46 N42 . . . . -57.9(2) ?
    C44 N41 C41 N42 . . . . -57.8(2) ?
    C44 N41 C45 N43 . . . . 58.5(2) ?
    C44 N44 C43 N43 . . . . -58.6(2) ?
    C44 N44 C46 N42 . . . . 58.7(2) ?
    C45 N41 C41 N42 . . . . 58.1(2) ?
    C45 N41 C44 N44 . . . . -58.2(2) ?
    C45 N43 C42 N42 . . . . -58.3(2) ?
    C45 N43 C43 N44 . . . . 58.8(3) ?
    C46 N42 C41 N41 . . . . 57.7(2) ?
    C46 N42 C42 N43 . . . . -57.8(2) ?
    C46 N44 C43 N43 . . . . 57.8(2) ?
    C46 N44 C44 N41 . . . . -58.4(2) ?
loop_
    _geom_hbond_atom_site_label_D
    _geom_hbond_atom_site_label_H
    _geom_hbond_atom_site_label_A
    _geom_hbond_site_symmetry_A
    _geom_hbond_distance_DH
    _geom_hbond_distance_HA
    _geom_hbond_distance_DA
    _geom_hbond_angle_DHA
    O1 H1 N31 . 0.880(18) 1.922(19) 2.793(2) 170(3)
    C4' H4'A N43 1_455 0.96 2.50 3.243(14) 134.0
    C4' H4'C N44 2_657 0.96 2.38 3.161(10) 138.1
    O2 H2A N41 . 0.872(19) 1.88(2) 2.743(7) 173(7)
    O2 H2B O3 . 0.871(19) 1.795(19) 2.665(4) 177(5)
    C5 H5A S2 2_666 0.97 3.02 3.925(3) 156.4
    O3 H3 N34 . 0.871(19) 1.97(2) 2.821(3) 167(4)
    O4 H4 N41 . 0.87(2) 1.94(5) 2.81(3) 170(19)
    C11 H11A O1 2_657 0.97 2.49 3.058(2) 117.1
    C11 H11B N1 . 0.97 2.67 3.213(2) 115.7
    C12 H12B N44 . 0.97 2.64 3.423(3) 137.6
    C13 H13A N13 2_656 0.97 2.70 3.563(2) 149.0
    C13 H13B S2 2_666 0.97 2.95 3.7150(19) 136.1
    C14 H14A S2 1_545 0.97 2.93 3.840(2) 155.9
    C15 H15B O1 . 0.97 2.61 3.118(2) 113.1
    C22 H22B N12 1_565 0.97 2.58 3.448(2) 149.0
    C25 H25A O2 2_766 0.97 2.50 3.026(7) 114.2
    C25 H25A O4 2_766 0.97 2.49 3.08(3) 119.4
    C25 H25B N2 . 0.97 2.61 3.202(3) 119.3
    C26 H26A S1 2_657 0.97 2.98 3.655(2) 127.7
    C26 H26B N22 2_767 0.97 2.69 3.581(3) 152.3
    C33 H33A N23 . 0.97 2.66 3.431(3) 136.6
    C45 H45A S2 2_766 0.97 3.01 3.959(3) 165.0
_shelx_space_group_comment
;
The symmetry employed for this shelxl refinement is uniquely defined
by the following loop, which should always be used as a source of
symmetry information in preference to the above space-group names.
They are only intended as comments.
;
_shelx_estimated_absorpt_T_min     ?
_shelx_estimated_absorpt_T_max     ?
_shelx_hkl_file
;
   0   0   1    0.21    0.11
   0   0   1    0.15    0.09
   0   0   2  573.03    6.58
   0   0   3    2.07    0.31
   0   0   4 1242.05   14.24
   0   0   5  135.65    2.07
   0   0   6  757.33    9.13
   0   0   7  206.75    3.14
   0   0  -8    7.62    0.49
   0   0   9  168.50    2.45
   0   0  -9  173.34    2.25
   0   0   9  166.78    2.52
   0   0   9  171.11    3.24
   0   0   9  170.75    2.42
   0   0  10   86.67    1.74
   0   0  10   75.71    2.25
   0   0  11    3.02    0.99
   0   0  11    1.91    1.18
   0   0  11    2.26    1.15
   0   0  12  221.36    3.11
   0   0  12  229.30    3.25
   0   0  13   12.20    1.04
   0   0  13   11.39    0.83
   0   0  13   11.63    0.99
   0   0  14   10.20    0.78
   0   0  14    8.88    0.65
   0   0  15    1.96    0.49
   0   0  15    2.16    0.49
   0  -1  15    7.87    0.59
   0  -1  15    4.15    0.44
   0  -1  14    0.69    0.64
   0  -1  14    1.36    0.79
   0  -1  14    1.38    0.88
   0  -1  14    0.76    0.89
   0  -1  13  124.65    2.08
   0  -1  13  119.02    2.14
   0  -1  13  120.00    1.96
   0  -1  12   11.14    1.19
   0  -1  12   16.18    1.07
   0  -1  12   15.19    0.90
   0  -1  12   10.74    1.34
   0  -1  11   75.66    1.47
   0  -1  11   78.12    1.72
   0  -1  11   77.17    1.85
   0  -1  10    6.85    1.29
   0  -1  10    4.69    1.08
   0  -1   9   22.98    1.00
   0  -1   9   21.80    0.94
   0  -1   8    3.91    1.02
   0  -1   7   82.30    1.84
   0  -1   7   80.92    1.90
   0  -1   6    1.61    0.65
   0  -1   6    2.17    0.76
   0  -1   5  189.47    2.81
   0  -1   5  189.91    2.85
   0  -1   4   46.54    1.05
   0  -1   4   46.19    1.05
   0  -1   3  634.90    7.56
   0  -1   3  646.07    7.54
   0  -1   2    7.68    0.39
   0  -1   2    7.49    0.34
   0  -1   1  110.34    1.41
   0  -1   1  112.28    1.34
   0  -1   0    0.40    0.11
   0  -1   0    0.48    0.11
   0   1   1  600.67    6.79
   0   1   2   27.18    0.41
   0   1   2   27.31    0.56
   0   1   3 9942.53  110.62
   0   1   3 9999.00  110.83
   0   1   4   21.34    0.54
   0   1   4   21.54    0.75
   0   1   5 5166.98   58.40
   0   1   5 5334.73   58.74
   0   1   6    3.64    0.50
   0   1   6    3.40    0.82
   0  -1  -7  111.99    1.53
   0   1   7  108.79    2.30
   0  -1  -8   25.79    0.68
   0  -1  -8   25.87    1.03
   0  -1  -9  334.96    4.17
   0   1   9  352.60    4.38
   0   1  10  112.23    1.88
   0   1  10  110.65    2.01
   0   1  10  109.94    1.83
   0   1  11   11.81    1.33
   0   1  11   11.16    0.84
   0   1  11   12.15    0.97
   0   1  11   12.71    1.18
   0   1  12   82.48    1.66
   0   1  12   82.55    1.88
   0   1  13   10.30    0.96
   0   1  13   10.80    0.89
   0   1  14   18.10    0.89
   0   1  14   18.52    0.80
   0  -1 -14   17.13    0.76
   0   1  15   27.79    0.69
   0   1  15   30.67    0.78
   0   1  16    0.75    0.35
   0  -2  15    8.72    0.45
   0  -2  15    7.25    0.54
   0  -2  14    5.83    0.61
   0  -2  14    5.34    0.84
   0  -2  14    5.86    0.81
   0  -2  14    6.07    0.80
   0  -2  13    6.14    0.83
   0  -2  13    4.78    1.18
   0  -2  13    5.53    1.07
   0  -2  13    6.14    1.07
   0  -2  12   30.74    0.95
   0  -2  12   33.66    1.20
   0  -2  12   34.09    1.42
   0  -2  11   14.28    1.25
   0  -2  11   12.67    1.41
   0  -2  11   14.59    1.07
   0  -2  11   14.40    0.85
   0  -2  10    6.82    0.97
   0  -2  10    8.38    0.76
   0  -2  10    8.12    0.71
   0  -2  10    8.01    1.35
   0  -2  10    8.90    1.03
   0  -2   9   34.38    1.11
   0  -2   9   37.02    0.94
   0  -2   9   33.50    1.18
   0  -2   9   33.53    0.92
   0  -2   8   18.09    1.35
   0  -2   7   76.35    1.93
   0  -2   7   75.03    1.87
   0  -2   6   76.12    1.75
   0  -2   6   76.94    1.78
   0  -2   5   68.61    1.52
   0  -2   5   65.16    1.21
   0  -2   5   69.54    1.56
   0  -2   4  264.81    3.45
   0  -2   4  268.82    3.69
   0  -2   4  281.74    3.67
   0  -2   4  291.42    3.80
   0  -2   3    8.34    0.56
   0  -2   3    9.21    0.49
   0  -2   3    7.85    0.38
   0  -2   3    9.11    0.60
   0  -2   2 4677.58   50.40
   0  -2   2 4714.21   50.58
   0  -2   1   46.63    0.70
   0  -2   1   43.87    0.65
   0  -2   0 5606.25   61.87
   0  -2   0 5563.28   61.80
   0  -2   0 5513.71   61.79
   0   2   1   43.77    0.62
   0  -2  -1   42.93    0.70
   0  -2  -1   43.60    0.59
   0   2   2 1524.87   17.18
   0   2   3  159.66    2.19
   0   2   4  112.43    1.81
   0   2   5  230.72    3.30
   0   2   6 3253.49   37.03
   0   2   7  350.58    4.84
   0  -2  -7  321.69    3.92
   0  -2  -8  517.04    6.07
   0  -2  -8  509.54    6.75
   0  -2  -9   77.83    1.34
   0  -2  -9   79.95    1.91
   0   2  10  145.51    2.27
   0   2  10  139.62    2.11
   0   2  10  145.52    2.18
   0  -2 -10  138.99    2.08
   0   2  11   21.03    1.43
   0   2  11   18.99    1.17
   0   2  11   19.10    0.98
   0   2  11   18.61    0.95
   0   2  12  164.01    2.60
   0   2  12  161.91    2.42
   0   2  13   69.83    1.41
   0   2  13   59.10    1.31
   0   2  14    3.83    0.72
   0  -2 -14    4.90    0.73
   0   2  15   27.58    0.73
   0  -2 -15   25.91    0.69
   0   2  16   23.93    0.57
   0  -3  14   16.41    0.74
   0  -3  14   16.97    0.87
   0  -3  13  511.01    6.01
   0  -3  13  503.58    6.09
   0  -3  13  500.01    6.13
   0  -3  12   24.86    1.47
   0  -3  12   24.18    0.86
   0  -3  12   27.22    1.07
   0  -3  12   26.33    1.31
   0  -3  12   26.29    1.36
   0  -3  11   17.30    1.38
   0  -3  11   16.19    0.86
   0  -3  11   15.24    0.80
   0  -3  11   17.60    1.09
   0  -3  11   15.28    0.92
   0  -3  11   15.17    1.29
   0  -3  11   17.43    1.32
   0  -3  10   36.78    1.48
   0  -3  10   40.99    1.36
   0  -3  10   39.46    1.16
   0  -3  10   42.12    1.93
   0  -3  10   43.63    1.28
   0  -3  10   41.03    1.04
   0  -3  10   38.86    1.09
   0  -3  10   40.14    1.38
   0  -3   9  311.31    4.09
   0  -3   9  300.13    3.98
   0  -3   9  306.80    4.05
   0  -3   9  298.21    4.98
   0  -3   9  295.57    3.79
   0  -3   9  307.18    3.94
   0  -3   9  290.47    3.85
   0  -3   8    1.61    0.76
   0  -3   8    1.66    0.82
   0  -3   8    1.55    0.86
   0  -3   8    1.10    1.17
   0  -3   8    1.17    0.82
   0  -3   8    1.87    0.69
   0  -3   8    2.01    0.53
   0  -3   7   22.71    1.33
   0  -3   7   25.52    0.78
   0  -3   7   23.22    0.63
   0  -3   7   23.65    1.38
   0  -3   6    0.32    0.90
   0  -3   6    0.39    0.34
   0  -3   6    0.24    0.44
   0  -3   6    0.84    0.92
   0  -3   5   14.92    0.97
   0  -3   5   15.18    0.49
   0  -3   5   15.64    0.99
   0  -3   5   15.58    0.56
   0  -3   4   47.41    1.27
   0  -3   4   49.04    0.92
   0  -3   4   48.40    1.32
   0  -3   3  358.04    4.33
   0  -3   3  362.17    4.72
   0  -3   2   35.95    0.69
   0  -3   1  291.84    3.62
   0  -3   1  279.52    3.39
   0  -3   0   39.27    0.77
   0  -3   0   38.05    0.74
   0  -3   0   39.31    0.88
   0  -3  -1  352.71    4.14
   0  -3  -1  361.23    4.37
   0  -3  -1  353.11    4.31
   0  -3  -1  349.16    4.27
   0   3   2   19.37    0.47
   0  -3  -2   19.13    0.53
   0   3   3  224.21    2.91
   0   3   4   25.34    0.78
   0   3   5 4116.90   46.41
   0   3   6   28.00    1.10
   0  -3  -6   24.73    0.60
   0  -3  -7  330.86    4.00
   0  -3  -8   85.40    1.37
   0  -3  -8   85.73    2.03
   0  -3  -9  591.61    6.96
   0  -3  -9  577.88    7.84
   0  -3 -10  151.22    2.98
   0   3  10  149.40    2.30
   0   3  10  148.62    2.33
   0   3  11  157.87    2.49
   0   3  11  160.56    2.47
   0   3  12   98.95    1.85
   0   3  13   70.98    1.50
   0  -3 -14    3.62    0.77
   0   3  15    3.27    0.58
   0   3  15    3.23    0.53
   0  -3 -15    3.62    0.57
   0   3  16    0.61    0.39
   0  -4  14   50.71    0.86
   0  -4  14   52.03    0.98
   0  -4  13    6.47    1.02
   0  -4  13    6.71    0.60
   0  -4  13    7.07    0.82
   0  -4  13    7.35    0.95
   0  -4  13    6.81    1.05
   0  -4  12  177.18    2.52
   0  -4  12  178.38    2.86
   0  -4  12  171.58    2.44
   0  -4  12  178.77    2.68
   0  -4  12  183.07    2.78
   0  -4  11    2.01    1.24
   0  -4  11    3.50    1.50
   0  -4  11    1.55    0.79
   0  -4  11    1.46    0.88
   0  -4  11    2.29    1.25
   0  -4  11    2.14    1.15
   0  -4  10   75.71    1.82
   0  -4  10   76.01    1.84
   0  -4  10   75.43    1.53
   0  -4  10   73.59    1.34
   0  -4  10   70.09    1.48
   0  -4  10   79.70    1.76
   0  -4  10   75.65    1.74
   0  -4  10   73.33    2.39
   0  -4   9   43.65    1.47
   0  -4   9   43.01    1.43
   0  -4   9   42.41    1.18
   0  -4   9   43.75    1.36
   0  -4   9   45.29    2.00
   0  -4   9   48.90    1.29
   0  -4   9   44.83    1.00
   0  -4   9   43.54    1.19
   0  -4   9   42.10    1.40
   0  -4   8  371.75    4.70
   0  -4   8  375.86    4.53
   0  -4   8  358.02    4.36
   0  -4   8  338.76    4.44
   0  -4   8  353.31    4.56
   0  -4   8  348.40    4.60
   0  -4   8  360.13    4.63
   0  -4   8  359.62    4.74
   0  -4   8  366.86    5.67
   0  -4   7   81.48    1.36
   0  -4   7   78.14    1.21
   0  -4   7   72.49    1.49
   0  -4   7   68.47    1.43
   0  -4   7   72.47    1.42
   0  -4   7   81.67    2.24
   0  -4   7   81.85    2.24
   0  -4   6  254.88    3.13
   0  -4   6  260.66    3.25
   0  -4   6  261.87    4.16
   0  -4   6  259.75    4.21
   0  -4   5   76.72    1.21
   0  -4   5   82.17    1.99
   0  -4   5   79.25    1.91
   0  -4   4  854.48   10.34
   0  -4   4  863.69   10.29
   0  -4   3    5.29    0.37
   0  -4   2  175.51    2.67
   0  -4   1    6.87    0.57
   0  -4   1    6.89    0.41
   0  -4   0 1294.13   14.64
   0  -4   0 1263.63   14.59
   0  -4  -1   64.48    1.20
   0  -4  -1   65.59    1.26
   0  -4  -1   62.08    1.02
   0  -4  -2   45.86    1.07
   0  -4  -2   46.05    0.94
   0  -4  -2   42.88    1.04
   0  -4  -3   74.99    1.26
   0   4   3   76.93    1.24
   0  -4  -4  123.35    1.78
   0   4   4  122.15    1.92
   0  -4  -5  188.70    2.55
   0   4   5  201.13    2.90
   0  -4  -6   36.41    0.77
   0   4   6   38.58    1.23
   0  -4  -7    3.83    1.02
   0  -4  -7    3.68    0.52
   0  -4  -8  758.86    9.74
   0  -4  -8  749.79    8.74
   0   4   9   78.16    1.47
   0  -4  -9   77.89    2.17
   0  -4  -9   75.79    1.44
   0  -4 -10  122.11    1.93
   0   4  10  111.17    1.88
   0  -4 -10  114.05    1.77
   0  -4 -10  122.02    2.77
   0   4  10  116.30    1.98
   0  -4 -11   29.38    0.90
   0   4  11   28.19    1.20
   0   4  12   83.69    1.76
   0   4  13   22.28    1.10
   0  -4 -14  112.32    1.83
   0   4  14  109.66    1.77
   0  -4 -15   36.30    0.89
   0   4  15   38.80    0.88
   0   4  16   19.03    0.52
   0  -5  14    0.22    0.33
   0  -5  13   51.18    1.24
   0  -5  13   56.70    1.22
   0  -5  13   57.94    1.21
   0  -5  13   53.26    1.05
   0  -5  12    3.45    1.17
   0  -5  12    3.24    0.65
   0  -5  12    3.76    0.65
   0  -5  12    3.65    0.89
   0  -5  12    2.45    1.22
   0  -5  11   68.69    1.85
   0  -5  11   66.75    1.40
   0  -5  11   63.83    1.39
   0  -5  11   69.27    1.61
   0  -5  11   62.63    1.90
   0  -5  10    1.19    1.47
   0  -5  10    1.67    0.88
   0  -5  10    2.39    1.17
   0  -5  10    2.64    0.89
   0  -5  10    2.10    0.83
   0  -5  10    1.50    1.15
   0  -5  10    2.66    1.10
   0  -5   9  257.93    3.64
   0  -5   9  258.63    3.77
   0  -5   9  254.62    3.56
   0  -5   9  245.54    3.40
   0  -5   9  238.53    3.30
   0  -5   9  251.82    3.52
   0  -5   9  237.95    4.53
   0  -5   9  252.02    3.41
   0  -5   9  240.57    3.52
   0  -5   8   14.80    1.11
   0  -5   8   16.12    1.15
   0  -5   8   13.84    1.06
   0  -5   8   12.10    1.45
   0  -5   8   17.87    0.95
   0  -5   8   14.10    0.89
   0  -5   8   12.57    1.25
   0  -5   8   17.69    1.65
   0  -5   8   15.55    1.11
   0  -5   7  212.41    2.98
   0  -5   7  205.92    2.92
   0  -5   7  201.02    3.87
   0  -5   7  198.27    3.08
   0  -5   7  201.42    2.78
   0  -5   7  204.72    2.82
   0  -5   7  208.86    2.91
   0  -5   7  215.42    3.10
   0  -5   7  193.77    2.90
   0  -5   7  226.65    3.32
   0  -5   6   10.65    0.70
   0  -5   6   10.00    1.30
   0  -5   6    9.68    1.29
   0  -5   5  257.38    3.26
   0  -5   5  264.05    4.18
   0  -5   5  260.05    4.23
   0  -5   4   36.60    0.78
   0  -5   4   37.47    1.43
   0  -5   3  390.57    5.37
   0  -5   2   34.17    1.15
   0  -5   2   33.57    0.76
   0  -5   1  129.76    2.13
   0  -5   1  127.01    1.88
   0  -5   0  133.30    2.02
   0  -5   0  128.52    1.98
   0  -5  -1  119.51    2.07
   0  -5  -1  114.42    1.72
   0  -5  -1  119.33    1.92
   0  -5  -2    3.86    0.68
   0  -5  -2    3.97    0.68
   0  -5  -3   74.53    1.38
   0  -5  -3   79.27    1.68
   0  -5  -4    0.80    0.46
   0  -5  -5  715.42    8.64
   0  -5  -5  736.47    8.40
   0  -5  -6  212.58    3.47
   0  -5  -6  198.81    2.57
   0  -5  -7   14.58    1.30
   0  -5  -8   61.27    2.00
   0  -5  -8   61.96    1.22
   0  -5  -9   18.82    1.57
   0  -5  -9   18.25    0.74
   0  -5  -9   17.40    0.94
   0  -5 -10   17.14    1.52
   0   5  10   15.37    1.03
   0  -5 -10   15.83    0.81
   0  -5 -10   16.85    0.99
   0   5  11  344.13    4.52
   0  -5 -11  335.44    5.48
   0  -5 -11  340.16    4.28
   0  -5 -12   24.97    0.89
   0   5  12   27.44    1.23
   0   5  13  189.80    2.83
   0   5  14    2.15    0.69
   0   5  14    1.29    0.82
   0  -5 -14    1.85    0.83
   0   5  15   60.47    1.06
   0  -5 -15   62.17    1.13
   0  -5 -16    2.21    0.29
   0   5  16    2.54    0.33
   0  -6  13   12.70    0.67
   0  -6  12  209.40    2.88
   0  -6  12  215.24    2.86
   0  -6  12  207.49    2.68
   0  -6  12  216.10    2.96
   0  -6  11   68.70    1.64
   0  -6  11   69.97    1.75
   0  -6  11   71.34    1.34
   0  -6  11   75.10    1.44
   0  -6  11   74.40    1.53
   0  -6  11   66.83    1.91
   0  -6  10   94.13    1.97
   0  -6  10   96.05    2.15
   0  -6  10   95.02    1.96
   0  -6  10   97.53    1.74
   0  -6  10   97.71    1.79
   0  -6  10   93.22    2.31
   0  -6  10   99.37    1.92
   0  -6   9    0.89    1.09
   0  -6   9    1.05    1.26
   0  -6   9    1.15    1.18
   0  -6   9    1.05    1.44
   0  -6   9    0.99    0.82
   0  -6   9    0.79    0.88
   0  -6   9    0.85    0.95
   0  -6   9    1.71    1.61
   0  -6   9    0.97    1.06
   0  -6   8  629.10    7.72
   0  -6   8  661.90    7.86
   0  -6   8  665.82    7.88
   0  -6   8  642.44    7.64
   0  -6   8  628.65    7.68
   0  -6   8  662.13    8.16
   0  -6   8  646.03    8.00
   0  -6   8  638.77    7.72
   0  -6   8  632.23    7.89
   0  -6   7   84.71    1.66
   0  -6   7   79.70    1.73
   0  -6   7   77.18    1.64
   0  -6   7   81.41    1.88
   0  -6   7   73.38    1.90
   0  -6   7   80.96    1.53
   0  -6   7   88.00    1.55
   0  -6   7   79.73    1.62
   0  -6   7   72.14    1.55
   0  -6   7   71.63    1.97
   0  -6   7   70.83    2.03
   0  -6   7   72.99    1.86
   0  -6   6  185.33    2.72
   0  -6   6  200.31    2.81
   0  -6   6  193.33    2.72
   0  -6   6  197.60    2.89
   0  -6   6  182.08    2.62
   0  -6   6  187.64    2.70
   0  -6   6  187.84    2.91
   0  -6   6  192.99    2.72
   0  -6   6  182.24    2.60
   0  -6   6  215.77    3.11
   0  -6   6  204.69    2.95
   0  -6   6  186.38    2.64
   0  -6   5   22.66    0.76
   0  -6   4  289.12    3.61
   0  -6   4  297.55    4.62
   0  -6   3    3.87    0.48
   0  -6   3    4.62    0.95
   0  -6   2  605.43    7.80
   0  -6   1   85.00    1.75
   0  -6   1   82.15    1.46
   0  -6   0 3069.39   34.59
   0  -6   0 3039.45   34.52
   0  -6  -1    6.06    0.91
   0  -6  -1    5.95    0.71
   0  -6  -2 1318.45   15.53
   0  -6  -2 1296.91   15.40
   0  -6  -3    4.11    0.86
   0  -6  -3    3.62    0.86
   0  -6  -4   53.76    1.59
   0  -6  -5   47.44    1.58
   0  -6  -5   45.49    0.86
   0  -6  -6  390.73    5.68
   0  -6  -6  379.95    4.60
   0  -6  -7   76.27    2.23
   0  -6  -7   74.95    1.33
   0  -6  -8  201.31    3.92
   0  -6  -8  199.70    2.78
   0  -6  -9   77.00    2.47
   0   6   9   74.96    1.51
   0  -6  -9   73.89    1.39
   0  -6  -9   73.97    1.50
   0  -6 -10   24.34    1.74
   0  -6 -10   25.17    0.96
   0  -6 -10   25.51    1.17
   0  -6 -11   10.31    0.83
   0  -6 -11   10.04    1.47
   0   6  11   11.16    1.13
   0   6  12   23.04    1.25
   0  -6 -12   18.44    0.86
   0  -6 -13   40.33    0.96
   0  -6 -13   41.78    1.27
   0   6  13   41.25    1.35
   0  -6 -14   36.98    1.07
   0   6  14   35.57    1.12
   0   6  14   33.86    0.93
   0  -6 -15    3.23    0.61
   0   6  15    3.47    0.46
   0   6  15    3.11    0.47
   0  -6 -16    5.31    0.29
   0  -7  12    1.68    0.70
   0  -7  11   22.40    1.34
   0  -7  11   23.52    0.88
   0  -7  11   22.42    1.20
   0  -7  11   19.94    0.92
   0  -7  11   22.22    1.04
   0  -7  10    5.02    1.10
   0  -7  10    4.83    1.34
   0  -7  10    5.65    0.92
   0  -7  10    4.67    0.94
   0  -7  10    3.50    1.49
   0  -7   9   17.93    1.39
   0  -7   9   17.99    1.25
   0  -7   9   17.19    1.49
   0  -7   9   14.64    0.91
   0  -7   9   15.27    1.08
   0  -7   9   18.04    1.77
   0  -7   9   15.68    1.11
   0  -7   8    0.80    0.99
   0  -7   8    0.18    1.09
   0  -7   8    0.73    1.25
   0  -7   8    0.32    1.43
   0  -7   8   -0.21    0.84
   0  -7   8    0.08    0.82
   0  -7   8    0.40    1.08
   0  -7   8    0.76    0.99
   0  -7   8    0.54    1.64
   0  -7   8   -1.11    1.53
   0  -7   8    0.78    0.88
   0  -7   8    0.38    1.30
   0  -7   7   84.16    1.99
   0  -7   7   78.89    1.52
   0  -7   7   85.94    1.86
   0  -7   7   82.85    1.92
   0  -7   7   79.02    1.97
   0  -7   7   75.85    1.54
   0  -7   7   76.19    1.55
   0  -7   7   79.89    1.70
   0  -7   7   73.35    1.50
   0  -7   7   77.45    1.67
   0  -7   7   90.07    2.27
   0  -7   7   82.67    1.61
   0  -7   7   82.24    1.64
   0  -7   7   78.05    1.68
   0  -7   6   29.19    1.02
   0  -7   6   30.81    1.40
   0  -7   6   27.46    1.05
   0  -7   6   32.30    1.28
   0  -7   6   29.17    1.36
   0  -7   6   26.65    1.01
   0  -7   6   28.91    1.01
   0  -7   6   31.11    1.14
   0  -7   6   27.97    0.97
   0  -7   6   30.71    1.16
   0  -7   6   30.18    1.52
   0  -7   6   29.75    1.13
   0  -7   5  140.02    2.09
   0  -7   5  140.10    2.31
   0  -7   5  136.85    2.16
   0  -7   5  134.22    2.06
   0  -7   5  145.45    2.22
   0  -7   5  146.90    2.50
   0  -7   5  133.58    2.07
   0  -7   5  137.09    2.14
   0  -7   5  138.51    2.08
   0  -7   5  137.29    2.12
   0  -7   4   15.10    0.96
   0  -7   4   12.67    1.14
   0  -7   4   12.40    1.05
   0  -7   4   15.72    1.00
   0  -7   4   17.35    1.41
   0  -7   4   16.78    0.73
   0  -7   3  969.53   11.82
   0  -7   3  921.67   10.73
   0  -7   2   51.94    1.59
   0  -7   2   47.98    0.94
   0  -7   1  402.51    5.25
   0  -7   1  399.21    4.90
   0  -7   0    0.99    0.67
   0  -7  -1  146.15    2.50
   0  -7  -2   32.47    1.44
   0  -7  -2   30.34    1.20
   0  -7  -3  129.37    2.56
   0  -7  -3  132.11    2.65
   0  -7  -4    1.93    0.42
   0  -7  -4    2.04    1.03
   0  -7  -4    2.12    1.03
   0  -7  -5    9.58    0.54
   0  -7  -5   10.96    1.21
   0  -7  -6    5.71    0.60
   0  -7  -6    4.01    1.35
   0  -7  -6    5.36    1.18
   0  -7  -7  283.68    3.57
   0  -7  -7  276.42    4.63
   0  -7  -7  285.16    4.83
   0  -7  -7  271.97    3.56
   0  -7  -8   63.59    1.35
   0   7   8   67.97    1.42
   0  -7  -8   61.70    1.29
   0  -7  -8   63.92    2.34
   0  -7  -8   62.58    2.18
   0   7   9   16.20    1.03
   0  -7  -9   13.60    0.82
   0  -7  -9   13.07    1.48
   0  -7  -9   13.09    1.68
   0   7  10    5.54    1.01
   0  -7 -10    6.53    0.86
   0  -7 -10    7.62    1.57
   0  -7 -10    5.83    1.34
   0  -7 -11   70.68    1.43
   0  -7 -11   68.52    2.41
   0  -7 -12    4.82    0.77
   0   7  13   35.28    1.26
   0  -7 -13   29.77    0.88
   0   7  14    0.41    0.74
   0   7  14    0.38    0.82
   0   7  14    0.67    0.57
   0   7  15    2.60    0.55
   0  -7 -15    4.48    0.54
   0  -8  12   57.09    0.89
   0  -8  11    0.55    0.56
   0  -8  11   -0.07    0.81
   0  -8  10    7.83    1.16
   0  -8  10    6.03    0.88
   0  -8  10    6.51    0.84
   0  -8  10    6.03    0.80
   0  -8  10    5.95    1.31
   0  -8   9    9.52    1.06
   0  -8   9   10.18    1.38
   0  -8   9   10.88    1.14
   0  -8   9   11.22    1.04
   0  -8   9    9.20    1.64
   0  -8   9   10.37    1.04
   0  -8   8   57.04    1.46
   0  -8   8   58.43    1.66
   0  -8   8   57.09    1.48
   0  -8   8   60.18    1.85
   0  -8   8   58.76    1.54
   0  -8   8   50.31    1.23
   0  -8   8   52.04    1.24
   0  -8   8   57.33    1.51
   0  -8   8   56.18    2.00
   0  -8   8   55.48    1.72
   0  -8   7   14.70    0.97
   0  -8   7   17.57    1.34
   0  -8   7   16.77    1.11
   0  -8   7   17.23    1.54
   0  -8   7   15.30    0.99
   0  -8   7   18.46    1.17
   0  -8   7   18.82    0.94
   0  -8   7   17.73    0.94
   0  -8   7   14.25    1.12
   0  -8   7   16.92    1.62
   0  -8   7   14.62    1.43
   0  -8   7   14.81    0.95
   0  -8   6   29.08    1.12
   0  -8   6   30.68    1.40
   0  -8   6   30.33    1.11
   0  -8   6   29.94    1.46
   0  -8   6   28.17    1.10
   0  -8   6   28.18    1.03
   0  -8   6   29.50    1.12
   0  -8   6   29.35    1.05
   0  -8   6   29.03    1.21
   0  -8   6   29.83    1.71
   0  -8   6   28.50    1.28
   0  -8   6   29.09    1.54
   0  -8   6   29.00    1.15
   0  -8   5   -0.17    0.90
   0  -8   5    0.53    1.24
   0  -8   5    0.80    0.86
   0  -8   5    0.76    1.24
   0  -8   5   -0.14    1.40
   0  -8   5    0.44    0.93
   0  -8   5    0.40    1.04
   0  -8   5    0.47    0.72
   0  -8   5    0.50    0.76
   0  -8   5    0.52    0.92
   0  -8   5    0.14    0.94
   0  -8   4  132.72    2.14
   0  -8   4  133.00    2.18
   0  -8   4  133.33    2.31
   0  -8   4  137.10    2.30
   0  -8   4  131.90    2.13
   0  -8   4  130.55    2.04
   0  -8   4  136.77    2.45
   0  -8   4  134.97    2.13
   0  -8   4  135.80    2.23
   0  -8   4  131.85    2.39
   0  -8   4  126.09    2.00
   0  -8   4  129.51    2.15
   0  -8   4  128.47    2.09
   0  -8   4  129.48    2.06
   0  -8   3    5.24    0.83
   0  -8   3    6.34    1.04
   0  -8   3    5.73    0.76
   0  -8   3    5.48    0.80
   0  -8   3    5.05    0.89
   0  -8   3    6.31    0.88
   0  -8   3    5.33    0.96
   0  -8   3    6.26    1.03
   0  -8   3    6.21    1.11
   0  -8   3    4.38    0.63
   0  -8   3    6.21    0.87
   0  -8   3    4.55    0.79
   0  -8   2  239.06    3.09
   0  -8   1   20.79    0.69
   0  -8   0 2284.78   26.31
   0  -8  -1   17.92    1.07
   0  -8  -2  335.80    4.91
   0  -8  -3    2.99    1.05
   0  -8  -3    3.04    1.22
   0  -8  -4   53.70    1.92
   0  -8  -4   54.93    1.90
   0  -8  -5  117.54    2.72
   0  -8  -5  112.01    2.76
   0  -8  -6  126.69    2.94
   0  -8  -7   35.12    1.00
   0  -8  -7   37.68    1.81
   0  -8  -7   38.02    2.03
   0   8   7   32.61    1.07
   0  -8  -7   34.61    0.86
   0  -8  -8   60.06    2.40
   0  -8  -8   54.36    2.13
   0  -8  -8   57.76    1.32
   0  -8  -9   21.86    1.89
   0  -8  -9   23.23    1.67
   0  -8  -9   22.60    1.03
   0   8   9   20.16    1.10
   0  -8 -10   43.25    1.20
   0  -8 -10   42.64    2.14
   0  -8 -10   42.60    1.26
   0  -8 -11   10.29    1.02
   0  -8 -11    8.98    0.91
   0   8  11    9.74    1.14
   0  -8 -12   27.80    1.10
   0  -8 -12   27.40    0.98
   0   8  12   26.63    1.30
   0  -8 -13   -0.05    0.62
   0  -8 -13   -0.06    0.82
   0  -8 -14    6.74    0.60
   0   8  14    7.06    0.51
   0   8  14    8.53    0.80
   0  -8 -14    7.43    0.71
   0   8  14    8.34    0.74
   0   8  15   12.89    0.53
   0  -9  10   11.11    0.91
   0  -9  10   14.24    0.73
   0  -9   9   86.54    1.80
   0  -9   9   87.15    1.55
   0  -9   9   88.79    1.62
   0  -9   9   88.85    1.62
   0  -9   8    1.41    0.89
   0  -9   8    1.06    1.12
   0  -9   8    2.09    1.33
   0  -9   8    2.04    1.01
   0  -9   8    1.33    0.80
   0  -9   8    1.40    0.93
   0  -9   7  205.40    2.94
   0  -9   7  199.77    2.82
   0  -9   7  216.12    3.07
   0  -9   7  208.63    3.20
   0  -9   7  210.97    2.94
   0  -9   7  181.23    2.71
   0  -9   7  181.79    2.68
   0  -9   7  195.97    2.92
   0  -9   7  189.95    2.79
   0  -9   7  213.71    3.46
   0  -9   7  198.05    2.89
   0  -9   7  204.93    3.16
   0  -9   6    9.38    1.06
   0  -9   6    9.86    1.42
   0  -9   6   10.04    1.02
   0  -9   6   10.44    0.94
   0  -9   6   10.28    1.24
   0  -9   6   10.77    1.45
   0  -9   6   10.41    0.96
   0  -9   6   10.03    0.80
   0  -9   6    9.21    0.94
   0  -9   6   11.15    1.07
   0  -9   6   11.39    0.97
   0  -9   6   10.92    1.06
   0  -9   6   11.21    1.13
   0  -9   6   10.55    1.53
   0  -9   6    9.94    1.20
   0  -9   5   32.70    1.28
   0  -9   5   35.30    1.76
   0  -9   5   30.20    1.76
   0  -9   5   33.66    1.42
   0  -9   5   32.38    1.15
   0  -9   5   33.57    1.19
   0  -9   5   32.85    1.14
   0  -9   5   35.42    1.20
   0  -9   5   31.67    1.02
   0  -9   5   35.08    1.60
   0  -9   5   32.66    1.17
   0  -9   5   34.03    1.53
   0  -9   5   34.73    1.53
   0  -9   5   32.35    1.29
   0  -9   5   30.81    1.27
   0  -9   4   28.29    1.24
   0  -9   4   27.73    1.14
   0  -9   4   31.64    1.40
   0  -9   4   28.50    1.57
   0  -9   4   26.14    1.51
   0  -9   4   30.63    1.10
   0  -9   4   32.18    1.11
   0  -9   4   32.24    0.99
   0  -9   4   32.30    1.46
   0  -9   4   31.31    1.14
   0  -9   4   32.71    1.39
   0  -9   4   29.03    1.26
   0  -9   4   31.18    1.22
   0  -9   4   33.73    1.13
   0  -9   3  188.41    2.86
   0  -9   3  204.09    2.90
   0  -9   3  194.56    2.83
   0  -9   3  179.54    2.72
   0  -9   3  198.46    2.84
   0  -9   3  191.42    2.94
   0  -9   3  186.96    2.72
   0  -9   3  195.13    2.93
   0  -9   3  175.17    2.60
   0  -9   3  180.06    2.66
   0  -9   3  187.55    2.69
   0  -9   3  197.96    2.75
   0  -9   3  206.14    2.96
   0  -9   3  188.59    3.06
   0  -9   3  197.51    2.83
   0  -9   3  185.97    2.73
   0  -9   3  188.62    2.76
   0  -9   2    3.52    0.94
   0  -9   2    3.64    0.96
   0  -9   2    3.79    0.71
   0  -9   2    4.19    0.90
   0  -9   2    4.97    1.13
   0  -9   2    4.38    0.94
   0  -9   2    4.75    0.89
   0  -9   2    3.78    0.87
   0  -9   2    3.58    1.11
   0  -9   2    3.04    1.06
   0  -9   2    4.70    0.64
   0  -9   2    4.37    0.75
   0  -9   2    4.73    0.84
   0  -9   2    4.74    0.59
   0  -9   1  342.50    4.45
   0  -9   1  347.20    4.41
   0  -9   1  349.09    4.39
   0  -9   1  352.88    4.37
   0  -9   1  359.09    4.53
   0  -9   1  323.22    4.28
   0  -9   1  348.17    4.41
   0  -9   1  332.32    4.34
   0  -9   1  336.23    4.25
   0  -9   1  331.64    4.26
   0  -9   0    3.06    0.73
   0  -9   0    1.72    0.76
   0  -9   0    2.07    0.59
   0  -9   0    1.72    0.74
   0  -9   0    2.23    0.91
   0  -9   0    2.79    0.79
   0  -9   0    2.30    0.73
   0  -9   0    2.33    0.81
   0  -9  -1   79.29    1.58
   0  -9  -1   79.96    1.47
   0  -9  -1   75.02    1.38
   0  -9  -1   78.97    1.97
   0  -9  -1   77.50    1.48
   0  -9  -1   77.39    1.54
   0  -9  -2    7.96    1.13
   0  -9  -2    6.76    0.86
   0  -9  -3  962.17   12.36
   0  -9  -3  985.54   11.41
   0  -9  -3  978.00   11.33
   0  -9  -4    4.60    0.65
   0  -9  -4    4.79    1.26
   0  -9  -4    4.20    1.41
   0  -9  -4    4.64    0.65
   0  -9  -5 1386.70   15.92
   0  -9  -5 1379.99   17.28
   0  -9  -5 1398.34   17.28
   0  -9  -5 1395.52   15.91
   0  -9  -6   29.00    1.01
   0  -9  -6   30.03    0.91
   0  -9  -6   31.02    1.92
   0  -9  -6   31.56    1.78
   0   9   6   27.79    0.96
   0  -9  -7   50.37    2.15
   0  -9  -7   54.40    1.20
   0  -9  -8  132.20    2.09
   0  -9  -8  126.68    3.11
   0  -9  -8  133.40    3.38
   0   9   8  123.34    2.13
   0  -9  -8  127.72    2.03
   0  -9  -9  235.28    3.26
   0  -9  -9  238.11    3.24
   0   9   9  243.59    3.36
   0  -9 -10   48.42    1.28
   0  -9 -10   48.71    1.32
   0   9  10   45.98    1.40
   0  -9 -11   16.83    0.98
   0  -9 -11   16.88    0.99
   0   9  11   15.31    1.20
   0  -9 -12    4.05    0.79
   0  -9 -12    4.08    0.84
   0   9  12    3.43    1.04
   0   9  13    5.20    0.51
   0   9  13    5.40    0.88
   0  -9 -13    3.94    0.73
   0   9  14   42.62    0.95
   0  -9 -14   45.33    0.87
   0  -9 -14   44.63    0.91
   0  -9 -15    4.39    0.29
   0 -10   9    9.66    0.90
   0 -10   8   15.83    0.90
   0 -10   8   16.07    0.86
   0 -10   8   15.83    1.20
   0 -10   7    3.16    1.06
   0 -10   7    3.77    1.29
   0 -10   7    1.82    1.42
   0 -10   7    3.77    0.94
   0 -10   7    3.52    0.94
   0 -10   7    1.24    1.12
   0 -10   7    3.62    0.92
   0 -10   6    5.41    0.97
   0 -10   6    6.81    1.16
   0 -10   6    6.75    1.43
   0 -10   6    5.45    0.88
   0 -10   6    5.07    1.41
   0 -10   6    5.11    1.56
   0 -10   6    7.56    1.17
   0 -10   6    6.98    1.00
   0 -10   6    5.54    0.85
   0 -10   6    5.21    1.00
   0 -10   6    5.72    0.92
   0 -10   6    6.49    1.32
   0 -10   6    5.12    1.01
   0 -10   6    6.33    1.00
   0 -10   5    3.10    1.09
   0 -10   5    2.05    1.16
   0 -10   5    1.07    1.38
   0 -10   5    1.82    0.93
   0 -10   5    2.51    1.39
   0 -10   5    2.61    1.51
   0 -10   5    2.55    1.24
   0 -10   5    1.97    0.94
   0 -10   5    2.14    0.95
   0 -10   5    1.77    0.85
   0 -10   5    2.32    0.91
   0 -10   5    1.60    1.03
   0 -10   5    2.18    1.39
   0 -10   5    3.24    1.13
   0 -10   4  144.65    2.42
   0 -10   4  141.83    2.57
   0 -10   4  133.85    2.21
   0 -10   4  142.37    2.53
   0 -10   4  136.43    2.75
   0 -10   4  147.48    2.50
   0 -10   4  137.37    2.21
   0 -10   4  133.98    2.20
   0 -10   4  130.51    2.15
   0 -10   4  133.03    2.25
   0 -10   4  135.54    2.29
   0 -10   4  142.02    2.36
   0 -10   3    8.28    1.19
   0 -10   3    8.97    1.12
   0 -10   3    7.36    1.31
   0 -10   3    8.85    1.05
   0 -10   3    7.65    1.20
   0 -10   3    7.50    1.30
   0 -10   3    6.48    1.37
   0 -10   3    8.29    0.83
   0 -10   3    8.26    0.86
   0 -10   3    8.05    1.22
   0 -10   3    6.63    1.05
   0 -10   3    8.79    0.98
   0 -10   3    9.27    1.08
   0 -10   2   88.71    1.88
   0 -10   2   83.22    1.69
   0 -10   2   90.63    1.81
   0 -10   2   96.10    2.05
   0 -10   2   95.08    1.88
   0 -10   2   90.83    1.74
   0 -10   2   87.32    1.92
   0 -10   2   82.33    1.82
   0 -10   2   90.90    1.62
   0 -10   2   93.29    1.60
   0 -10   2   81.29    1.71
   0 -10   2   83.84    2.04
   0 -10   2   98.20    1.77
   0 -10   1    0.60    1.07
   0 -10   1    0.68    0.95
   0 -10   1    0.52    0.85
   0 -10   1    0.04    0.68
   0 -10   1    0.57    0.94
   0 -10   1    0.70    1.03
   0 -10   1    1.29    1.00
   0 -10   1    0.14    1.05
   0 -10   1    0.92    0.73
   0 -10   1   -0.02    0.91
   0 -10   1    0.26    0.87
   0 -10   1   -0.25    1.18
   0 -10   0  109.11    1.96
   0 -10   0  115.76    2.09
   0 -10   0  107.25    1.90
   0 -10   0  109.23    1.94
   0 -10   0  117.88    2.08
   0 -10   0  101.72    1.76
   0 -10  -1   10.99    1.07
   0 -10  -1   10.39    1.12
   0 -10  -1   11.06    0.90
   0 -10  -1   11.89    0.82
   0 -10  -1   11.01    1.16
   0 -10  -2  162.86    2.50
   0 -10  -2  169.99    2.55
   0 -10  -2  162.72    2.55
   0 -10  -2  164.66    2.58
   0 -10  -3    6.42    1.32
   0 -10  -3    7.48    0.93
   0 -10  -3    6.75    0.72
   0 -10  -4  318.71    4.14
   0 -10  -4  320.72    4.11
   0 -10  -5    1.94    0.76
   0 -10  -5    2.19    0.80
   0 -10  -5    1.35    1.47
   0 -10  -6  101.73    2.84
   0 -10  -6  100.05    2.91
   0 -10  -6   98.98    1.77
   0 -10  -6   96.72    1.69
   0  10   6   96.33    1.67
   0  10   7   66.79    1.44
   0 -10  -7   67.70    2.40
   0 -10  -7   69.14    2.57
   0 -10  -7   67.72    1.48
   0 -10  -8  788.46   10.92
   0 -10  -8  818.08    9.57
   0  10   8  819.24    9.60
   0 -10  -8  798.68    9.52
   0 -10  -9   35.07    1.10
   0 -10  -9   37.95    1.13
   0  10   9   35.73    1.24
   0 -10 -10   14.14    0.92
   0  10  10   14.02    1.09
   0 -10 -10   15.08    1.03
   0 -10 -11   11.92    0.88
   0  10  11   11.92    1.04
   0 -10 -11   12.72    0.92
   0  10  12    6.29    0.90
   0 -10 -12    7.56    0.76
   0  10  13    6.45    0.76
   0 -10 -13    6.83    0.62
   0 -10 -13    7.76    0.59
   0  10  14   23.97    0.68
   0  10  14   23.96    0.70
   0 -11   8    5.77    0.61
   0 -11   7   83.99    1.43
   0 -11   7   82.26    1.53
   0 -11   6    3.97    1.39
   0 -11   6    6.66    0.85
   0 -11   6    6.57    0.84
   0 -11   6    4.68    1.13
   0 -11   6    5.24    0.93
   0 -11   6    5.86    0.99
   0 -11   6    6.09    0.87
   0 -11   5    7.54    1.22
   0 -11   5    6.61    1.49
   0 -11   5    7.39    0.96
   0 -11   5    6.52    0.88
   0 -11   5    7.45    0.89
   0 -11   5    7.81    1.31
   0 -11   5    6.57    1.02
   0 -11   5    6.76    1.14
   0 -11   5    6.39    1.29
   0 -11   5    7.92    0.98
   0 -11   5    5.85    1.07
   0 -11   4    5.42    1.33
   0 -11   4    2.41    1.54
   0 -11   4    4.79    0.87
   0 -11   4    4.80    0.86
   0 -11   4    4.39    0.78
   0 -11   4    5.17    0.96
   0 -11   4    4.94    1.35
   0 -11   4    3.89    1.21
   0 -11   4    5.05    0.97
   0 -11   4    5.34    1.01
   0 -11   4    4.20    1.16
   0 -11   3   30.44    1.55
   0 -11   3   27.51    1.61
   0 -11   3   28.08    1.03
   0 -11   3   27.32    0.98
   0 -11   3   29.23    1.04
   0 -11   3   28.26    1.48
   0 -11   3   29.46    1.45
   0 -11   3   28.65    1.16
   0 -11   3   29.22    1.24
   0 -11   3   29.21    1.38
   0 -11   2   -0.13    1.33
   0 -11   2    0.74    0.70
   0 -11   2    0.87    1.05
   0 -11   2    0.97    1.21
   0 -11   2    0.56    1.22
   0 -11   2    0.42    1.06
   0 -11   2    1.12    0.91
   0 -11   1    7.95    1.36
   0 -11   1    9.78    1.22
   0 -11   1    9.46    1.31
   0 -11   1    9.43    1.06
   0 -11   1    9.45    1.00
   0 -11   1    9.12    1.09
   0 -11   1    9.25    1.11
   0 -11   1    8.96    1.30
   0 -11   0    9.78    1.07
   0 -11   0    8.56    0.99
   0 -11   0    9.01    1.05
   0 -11   0    9.53    0.97
   0 -11   0    8.06    1.14
   0 -11   0    9.04    1.24
   0 -11   0    9.15    1.33
   0 -11  -1   47.74    1.38
   0 -11  -1   43.09    1.35
   0 -11  -1   45.59    1.39
   0 -11  -1   42.82    1.54
   0 -11  -1   42.50    1.51
   0 -11  -1   41.14    1.55
   0 -11  -1   50.28    1.27
   0 -11  -2    0.72    1.07
   0 -11  -2    1.50    0.82
   0 -11  -2    1.23    1.01
   0 -11  -3   36.50    1.32
   0 -11  -3   32.51    1.10
   0 -11  -3   32.48    1.68
   0 -11  -4    3.17    0.81
   0 -11  -4    2.54    0.97
   0 -11  -4    3.69    1.38
   0 -11  -4    2.46    1.04
   0 -11  -5  118.88    2.05
   0 -11  -5  131.31    2.13
   0 -11  -5  133.78    2.25
   0 -11  -5  113.99    3.06
   0 -11  -6   15.20    1.09
   0 -11  -6   15.86    1.72
   0  11   7   38.71    1.11
   0 -11  -7   39.65    1.27
   0  11   8    1.38    0.85
   0 -11  -8    1.64    0.90
   0  11   9   62.14    1.41
   0 -11  -9   56.68    1.31
   0  11  10   89.91    1.66
   0 -11 -10   82.99    1.45
   0  11  11  147.22    2.21
   0 -11 -11  143.68    2.05
   0  11  12   22.41    0.89
   0 -11 -12   23.87    0.71
   0  11  13    6.05    0.59
   0  11  13    7.57    0.63
   0 -12   6   33.94    1.32
   0 -12   6   42.37    0.94
   0 -12   5   30.72    1.32
   0 -12   5   28.17    1.03
   0 -12   5   31.16    0.91
   0 -12   5   24.34    1.41
   0 -12   5   24.17    1.20
   0 -12   5   25.52    1.12
   0 -12   4  175.24    2.80
   0 -12   4  175.65    2.59
   0 -12   4  175.73    2.62
   0 -12   4  172.19    2.98
   0 -12   4  176.73    2.72
   0 -12   4  170.33    2.81
   0 -12   3   10.68    1.07
   0 -12   3   10.83    1.27
   0 -12   3   11.56    1.44
   0 -12   3    9.56    1.21
   0 -12   3   10.74    1.32
   0 -12   2    9.07    1.09
   0 -12   2    9.82    1.29
   0 -12   2    9.61    1.42
   0 -12   2    9.69    1.20
   0 -12   1    5.39    1.23
   0 -12   1    5.76    1.13
   0 -12   1    6.54    1.36
   0 -12   1    5.14    1.01
   0 -12   1    6.19    1.06
   0 -12   1    6.47    1.32
   0 -12   1    5.22    1.08
   0 -12   0  374.35    4.71
   0 -12   0  344.45    4.75
   0 -12   0  362.05    4.85
   0 -12   0  348.82    4.67
   0 -12   0  362.52    4.76
   0 -12   0  363.27    4.76
   0 -12  -1    1.43    0.97
   0 -12  -1    1.68    1.25
   0 -12  -1    2.45    1.14
   0 -12  -1    1.13    1.01
   0 -12  -1    1.46    1.08
   0 -12  -1    1.32    1.09
   0 -12  -2   24.29    1.08
   0 -12  -2   24.39    1.36
   0 -12  -2   25.24    1.30
   0 -12  -2   23.73    1.19
   0 -12  -2   23.08    1.18
   0 -12  -3    0.49    1.13
   0 -12  -3   -0.08    1.04
   0 -12  -3    0.41    0.82
   0 -12  -4   22.02    1.22
   0 -12  -4   22.06    1.23
   0 -12  -4   21.11    0.92
   0 -12  -5   42.97    1.44
   0 -12  -6   21.20    1.22
   0 -12  -7    3.89    1.00
   0 -12  -8  145.94    2.28
   0  12   8  144.52    2.12
   0 -12  -9   10.77    0.83
   0  12   9   10.27    0.78
   0 -12 -10   27.93    0.81
   0  12  10   28.88    0.91
   0  12  11   22.42    0.79
   0  12  12    3.95    0.58
   0  12  12    3.49    0.51
   0  12  13    8.50    0.40
   0 -13   5   29.15    1.10
   0 -13   4    3.50    1.09
   0 -13   4    5.12    0.97
   0 -13   4    3.94    0.94
   0 -13   3   51.95    1.30
   0 -13   3   47.63    1.60
   0 -13   3   51.52    1.45
   0 -13   3   48.42    1.46
   0 -13   3   52.44    1.43
   0 -13   2   23.01    1.25
   0 -13   2   19.26    1.44
   0 -13   1   32.14    1.23
   0 -13   1   32.63    1.49
   0 -13   1   32.93    1.32
   0 -13   0    5.00    1.00
   0 -13   0    5.15    1.02
   0 -13   0    6.04    1.31
   0 -13   0    5.07    1.00
   0 -13   0    4.38    0.95
   0 -13   0    4.88    1.11
   0 -13  -1  106.93    1.92
   0 -13  -1  109.93    2.15
   0 -13  -1  101.57    2.01
   0 -13  -1  105.83    1.90
   0 -13  -1  108.25    2.04
   0 -13  -1  109.35    1.97
   0 -13  -2    0.69    0.87
   0 -13  -2    0.34    1.17
   0 -13  -2    0.67    1.09
   0 -13  -2   -0.59    0.94
   0 -13  -2    0.57    1.09
   0 -13  -2    0.85    1.01
   0 -13  -3  123.39    1.97
   0 -13  -3  115.34    2.16
   0 -13  -3  121.34    2.21
   0 -13  -3  116.63    2.03
   0 -13  -3  125.76    2.06
   0 -13  -4    0.81    1.42
   0 -13  -4    1.41    0.94
   0 -13  -4    1.02    0.72
   0 -13  -4    0.74    0.90
   0 -13  -5   98.83    1.97
   0 -13  -5   96.95    1.71
   0 -13  -6   15.53    1.13
   0 -13  -7   16.44    1.05
   0 -13  -8   63.43    1.35
   0  13   8   62.64    1.16
   0  13   9   34.97    0.88
   0 -13  -9   34.99    0.93
   0  13  10   27.14    0.75
   0  13  11   15.55    0.55
   0 -13 -12    4.65    0.40
   0 -14   4    6.11    0.69
   0 -14   3    1.15    0.68
   0 -14   3    0.73    0.87
   0 -14   2   16.70    1.11
   0 -14   2   13.42    0.91
   0 -14   2   14.55    1.01
   0 -14   1    7.87    0.92
   0 -14   1    9.06    0.85
   0 -14   0   53.04    1.27
   0 -14   0   51.91    1.31
   0 -14  -1    2.69    0.83
   0 -14  -1    2.55    0.88
   0 -14  -2   15.48    0.96
   0 -14  -2   13.60    1.05
   0 -14  -2   13.59    0.99
   0 -14  -2   16.97    0.87
   0 -14  -3   14.80    0.89
   0 -14  -3   13.90    0.80
   0 -14  -3   14.53    1.09
   0 -14  -3   14.87    1.03
   0 -14  -4   82.85    1.66
   0 -14  -4   81.27    1.42
   0 -14  -4   85.83    1.93
   0 -14  -5    8.13    1.00
   0 -14  -5    7.87    0.69
   0 -14  -5    8.33    1.24
   0 -14  -6   98.01    1.78
   0 -14  -6  104.48    2.01
   0 -14  -7   11.72    0.86
   0 -14  -7   11.88    1.13
   0 -14  -8   55.97    1.16
   0 -14  -8   61.03    1.40
   0 -14  -9    4.25    0.78
   0 -14 -10   56.39    1.04
   0 -14 -11    7.84    0.35
   0 -15   2    4.90    0.58
   0 -15   1   16.55    0.74
   0 -15   1   16.27    0.64
   0 -15   1   14.28    0.84
   0 -15   0    1.02    0.58
   0 -15  -1    6.02    0.64
   0 -15  -2    1.54    0.59
   0 -15  -3    3.72    0.56
   0 -15  -4    1.42    0.46
   0 -15  -5   13.07    0.93
   0 -15  -6   35.38    0.90
   0 -15  -6   40.09    1.08
   0 -15  -7   39.96    0.86
   0 -15  -7   42.56    1.01
   0 -15  -8    1.13    0.43
   0 -15  -8    0.86    0.54
   0 -15  -9   85.76    1.21
   0 -16  -1    0.35    0.38
   0 -16  -5    0.04    0.41
   0 -16  -6    4.33    0.36
   1 -16  -4    2.25    0.34
   1 -16  -3   23.45    0.57
   1 -16  -2    4.37    0.37
   1 -15  -8   58.23    0.89
   1 -15  -8   53.53    0.90
   1 -15  -7   32.99    0.76
   1 -15  -7   31.68    0.80
   1 -15  -6    3.52    0.60
   1 -15  -6    4.04    0.68
   1 -15  -5   33.31    0.89
   1 -15  -5   35.11    1.00
   1 -15  -4   47.94    1.02
   1 -15  -4   44.76    1.17
   1 -15  -3   29.52    1.02
   1 -15  -2   65.77    1.36
   1 -15  -1    0.52    0.39
   1 -15  -1    1.03    0.79
   1 -15   0   42.78    1.04
   1 -15   0   40.08    1.07
   1 -15   1    0.34    0.61
   1 -15   2    3.03    0.44
   1 -14 -10   15.15    0.49
   1 -14  -9  225.33    2.88
   1 -14  -8    8.36    0.82
   1 -14  -7   14.23    0.79
   1 -14  -7   15.74    0.99
   1 -14  -6    8.97    0.87
   1 -14  -6   10.17    1.09
   1 -14  -5   58.31    1.40
   1 -14  -5   55.19    1.22
   1 -14  -5   62.17    1.45
   1 -14  -5   65.06    1.57
   1 -14  -4   65.70    1.52
   1 -14  -4   64.65    1.34
   1 -14  -4   67.28    1.52
   1 -14  -4   69.46    1.68
   1 -14  -3   24.71    1.36
   1 -14  -3   22.14    0.95
   1 -14  -3   23.31    1.12
   1 -14  -2   69.89    1.31
   1 -14  -2   70.74    1.71
   1 -14  -2   73.84    1.35
   1 -14  -2   70.92    1.40
   1 -14  -2   68.71    1.52
   1 -14  -1   31.82    0.99
   1 -14  -1   33.08    1.36
   1 -14  -1   35.32    1.04
   1 -14  -1   32.24    1.01
   1 -14  -1   32.86    1.14
   1 -14   0  102.78    1.71
   1 -14   0  101.07    1.66
   1 -14   0   97.93    1.97
   1 -14   1   44.69    1.12
   1 -14   1   49.48    1.44
   1 -14   2    2.11    0.71
   1 -14   2    2.46    0.93
   1 -14   3  129.40    1.92
   1 -14   4   -0.05    0.50
  -1  13  11    4.96    0.36
   1 -13 -11    5.64    0.51
  -1  13  10   30.20    0.70
  -1  13   9   53.13    0.98
   1 -13  -8   36.44    1.01
   1 -13  -7   36.89    1.16
   1 -13  -6   60.99    1.50
   1 -13  -6   64.06    1.72
   1 -13  -5   11.85    1.12
   1 -13  -5   14.48    1.45
   1 -13  -4   23.69    0.86
   1 -13  -4   25.84    1.21
   1 -13  -4   26.76    1.29
   1 -13  -4   24.40    0.93
   1 -13  -3   25.28    1.00
   1 -13  -3   25.74    1.58
   1 -13  -3   25.64    0.97
   1 -13  -3   25.96    1.20
   1 -13  -3   24.87    1.37
   1 -13  -2   13.40    0.97
   1 -13  -2   18.47    1.52
   1 -13  -2   14.30    0.95
   1 -13  -2   17.09    1.27
   1 -13  -2   15.87    1.10
   1 -13  -2   14.44    1.21
   1 -13  -1    1.15    1.03
   1 -13  -1    0.96    1.06
   1 -13  -1   -0.14    0.91
   1 -13  -1    1.29    1.42
   1 -13  -1    0.57    1.13
   1 -13  -1    1.55    0.91
   1 -13   0    7.66    1.00
   1 -13   0    7.72    1.35
   1 -13   0    7.29    1.00
   1 -13   0    8.09    1.04
   1 -13   0    5.67    1.08
   1 -13   1   49.69    1.37
   1 -13   1   49.15    1.68
   1 -13   1   50.13    1.36
   1 -13   1   54.49    1.40
   1 -13   2   42.41    1.30
   1 -13   2   42.70    1.27
   1 -13   3   38.70    1.39
   1 -13   3   38.29    1.23
   1 -13   3   38.03    1.15
   1 -13   4  106.89    1.73
   1 -13   4  113.79    1.92
   1 -13   5    0.25    0.74
  -1  12  12    1.31    0.45
  -1  12  11    3.83    0.66
  -1  12  11    3.89    0.55
  -1  12  10    7.58    0.80
  -1  12  10    7.43    0.68
   1 -12  -9   24.09    0.87
  -1  12   9   23.19    0.86
   1 -12  -8   35.72    1.12
   1 -12  -7    6.47    0.99
   1 -12  -6  176.66    2.75
   1 -12  -5   69.07    1.68
   1 -12  -4  113.62    1.84
   1 -12  -4  118.56    2.47
   1 -12  -4  120.74    2.18
   1 -12  -4  111.46    1.89
   1 -12  -3   16.99    0.95
   1 -12  -3   19.36    1.56
   1 -12  -3   17.54    1.02
   1 -12  -2   93.81    1.77
   1 -12  -2   96.21    2.20
   1 -12  -2   96.54    1.78
   1 -12  -2   95.46    2.02
   1 -12  -2   95.72    1.95
   1 -12  -2   92.12    2.00
   1 -12  -1   84.99    1.74
   1 -12  -1   93.81    2.15
   1 -12  -1   87.65    1.76
   1 -12  -1   87.82    2.00
   1 -12  -1   91.72    2.02
   1 -12  -1   85.74    1.91
   1 -12  -1   85.89    1.85
   1 -12   0    2.46    1.07
   1 -12   0    1.95    1.13
   1 -12   0    2.42    1.06
   1 -12   0    2.28    1.49
   1 -12   0    2.04    1.23
   1 -12   0    2.95    1.32
   1 -12   0    2.70    1.03
   1 -12   1    6.86    1.15
   1 -12   1    7.94    1.42
   1 -12   1    7.99    1.16
   1 -12   1    9.04    1.39
   1 -12   1    7.22    1.19
   1 -12   1    6.78    1.08
   1 -12   2    2.74    1.09
   1 -12   2    4.49    1.15
   1 -12   2    3.32    1.06
   1 -12   2    2.96    1.10
   1 -12   3   23.54    1.37
   1 -12   3   25.35    1.33
   1 -12   4    6.84    1.11
   1 -12   4    7.18    0.98
   1 -12   4    5.82    1.04
   1 -12   4    6.44    1.27
   1 -12   5   20.73    1.06
   1 -12   5   21.39    1.23
   1 -12   6   33.27    0.99
   1 -12   6   31.55    1.10
  -1  11  13   21.36    0.63
  -1  11  12   12.06    0.72
   1 -11 -12   12.03    0.55
  -1  11  11    8.15    0.89
  -1  11  11    7.87    0.80
  -1  11  10   15.94    0.96
   1 -11  -9    5.98    0.76
  -1  11   9    5.99    0.89
   1 -11  -8  342.67    4.41
  -1  11   8  341.59    4.39
   1 -11  -7  118.83    2.07
  -1  11   7  114.82    1.89
   1 -11  -6    6.94    1.04
   1 -11  -6    7.00    1.53
   1 -11  -5   67.35    1.59
   1 -11  -5   67.21    2.39
   1 -11  -4  237.18    4.42
   1 -11  -4  241.43    3.24
   1 -11  -3   34.55    1.32
   1 -11  -3   33.98    1.08
   1 -11  -3   33.86    1.36
   1 -11  -3   31.88    1.69
   1 -11  -2   48.34    1.52
   1 -11  -2   47.96    1.76
   1 -11  -2   46.31    1.27
   1 -11  -2   45.23    1.28
   1 -11  -1  215.58    3.10
   1 -11  -1  223.51    3.45
   1 -11  -1  217.20    3.23
   1 -11  -1  212.30    3.21
   1 -11  -1  219.28    3.09
   1 -11  -1  215.43    3.27
   1 -11   0   45.35    1.39
   1 -11   0   46.71    1.79
   1 -11   0   44.19    1.30
   1 -11   0   44.28    1.42
   1 -11   0   44.30    1.46
   1 -11   0   45.35    1.31
   1 -11   0   44.74    1.54
   1 -11   0   47.60    1.59
   1 -11   1    4.40    1.23
   1 -11   1    3.52    1.15
   1 -11   1    3.89    1.00
   1 -11   1    4.09    1.08
   1 -11   1    4.75    1.23
   1 -11   1    4.48    1.29
   1 -11   1    4.30    1.46
   1 -11   1    3.76    1.01
   1 -11   1    2.94    1.02
   1 -11   1    4.55    1.04
   1 -11   2   33.01    1.69
   1 -11   2   33.19    1.34
   1 -11   2   36.62    1.62
   1 -11   2   32.92    1.25
   1 -11   2   30.16    0.97
   1 -11   2   33.61    1.26
   1 -11   2   35.18    1.41
   1 -11   2   33.10    1.42
   1 -11   2   33.07    1.45
   1 -11   2   33.99    1.38
   1 -11   3   15.08    1.06
   1 -11   3   16.49    1.45
   1 -11   3   14.61    1.29
   1 -11   3   16.83    1.26
   1 -11   3   15.81    1.38
   1 -11   3   16.44    1.28
   1 -11   3   14.17    0.89
   1 -11   4  219.88    3.21
   1 -11   4  211.10    3.05
   1 -11   4  216.48    3.27
   1 -11   4  206.44    3.08
   1 -11   4  211.93    2.98
   1 -11   4  206.32    2.95
   1 -11   5   38.44    1.51
   1 -11   5   34.27    1.56
   1 -11   5   34.45    1.34
   1 -11   5   35.23    1.39
   1 -11   5   35.60    1.17
   1 -11   5   36.61    1.12
   1 -11   5   35.82    1.23
   1 -11   6  122.63    1.93
   1 -11   6  119.46    2.08
   1 -11   6  125.69    1.95
   1 -11   7    3.37    1.01
   1 -11   7    3.87    0.90
   1 -11   7    4.15    0.74
   1 -11   7    3.88    0.74
   1 -11   8   20.95    0.72
   1 -11   8   19.08    0.69
   1 -10 -13    8.70    0.53
   1 -10 -13    8.51    0.59
  -1  10  13    9.12    0.71
   1 -10 -12    0.97    0.67
  -1  10  12    0.29    0.86
  -1  10  12    0.40    0.81
   1 -10 -11  225.58    3.04
  -1  10  11  224.43    3.14
   1 -10 -10   15.37    0.95
  -1  10  10   14.15    1.08
   1 -10  -9  309.87    4.07
   1 -10  -9  304.54    3.99
   1 -10  -8   18.47    0.96
   1 -10  -8   19.63    1.73
   1 -10  -8   20.02    1.89
  -1  10   8   19.86    1.06
   1 -10  -8   19.42    0.99
   1 -10  -7   33.77    1.05
   1 -10  -7   35.41    1.18
  -1  10   7   33.44    1.13
   1 -10  -7   37.34    2.04
   1 -10  -7   33.77    2.09
   1 -10  -6   61.34    1.47
   1 -10  -6   63.84    2.47
   1 -10  -6   64.17    2.54
   1 -10  -5  314.83    5.64
   1 -10  -5  317.31    5.55
   1 -10  -4  220.82    4.16
   1 -10  -4  215.39    3.10
   1 -10  -3  190.57    2.80
   1 -10  -3  186.20    2.68
   1 -10  -3  186.23    2.78
   1 -10  -3  182.49    2.59
   1 -10  -2    2.68    0.99
   1 -10  -2    3.02    0.75
   1 -10  -2    2.90    1.09
   1 -10  -1  227.49    3.20
   1 -10  -1  235.37    3.35
   1 -10  -1  244.12    3.52
   1 -10  -1  221.20    3.15
   1 -10  -1  234.36    3.28
   1 -10  -1  240.36    3.21
   1 -10   0    9.96    0.97
   1 -10   0   11.21    1.16
   1 -10   0    9.98    1.13
   1 -10   0   10.10    0.96
   1 -10   0   11.84    1.28
   1 -10   0   10.95    1.24
   1 -10   0   10.39    0.93
   1 -10   0   10.43    1.04
   1 -10   0    9.61    0.92
   1 -10   1  150.62    2.44
   1 -10   1  155.73    2.52
   1 -10   1  151.45    2.55
   1 -10   1  154.81    2.46
   1 -10   1  150.25    2.40
   1 -10   1  158.09    2.75
   1 -10   1  154.60    2.41
   1 -10   1  155.96    2.52
   1 -10   2   15.12    1.04
   1 -10   2   17.34    1.19
   1 -10   2   16.23    1.27
   1 -10   2   16.62    1.28
   1 -10   2   17.06    1.14
   1 -10   2   16.54    1.37
   1 -10   2   15.91    1.18
   1 -10   2   15.50    1.11
   1 -10   2   15.25    1.43
   1 -10   2   16.35    0.83
   1 -10   2   16.88    0.94
   1 -10   2   16.36    1.23
   1 -10   3  324.46    4.29
   1 -10   3  324.59    4.37
   1 -10   3  333.88    4.41
   1 -10   3  303.10    4.10
   1 -10   3  331.36    4.40
   1 -10   3  319.27    4.31
   1 -10   3  327.16    4.41
   1 -10   3  319.58    4.27
   1 -10   3  317.65    4.15
   1 -10   3  327.69    4.28
   1 -10   3  305.25    4.13
   1 -10   3  312.98    4.38
   1 -10   3  328.14    4.39
   1 -10   4   16.07    1.27
   1 -10   4   15.42    1.43
   1 -10   4   14.08    0.95
   1 -10   4   15.28    1.35
   1 -10   4   14.81    1.17
   1 -10   4   16.15    1.38
   1 -10   4   16.58    1.13
   1 -10   4   15.57    0.99
   1 -10   4   16.67    1.18
   1 -10   4   15.03    1.02
   1 -10   5   33.59    1.51
   1 -10   5   31.58    1.58
   1 -10   5   29.42    1.04
   1 -10   5   31.99    1.42
   1 -10   5   35.43    1.19
   1 -10   5   33.25    1.26
   1 -10   5   35.83    1.29
   1 -10   5   33.89    1.18
   1 -10   5   33.39    1.35
   1 -10   5   30.45    1.22
   1 -10   5   33.83    1.72
   1 -10   6    0.28    1.29
   1 -10   6    0.52    1.23
   1 -10   6    0.48    0.85
   1 -10   6   -0.22    0.94
   1 -10   6    1.42    1.02
   1 -10   6    0.81    1.21
   1 -10   6    0.14    1.37
   1 -10   6    0.92    0.99
   1 -10   7   65.27    1.66
   1 -10   7   70.59    1.51
   1 -10   7   70.85    1.49
   1 -10   7   62.15    1.32
   1 -10   7   70.57    1.67
   1 -10   7   62.41    1.75
   1 -10   8    2.89    0.83
   1 -10   8    3.17    0.80
   1 -10   8    2.58    1.01
   1 -10   8    1.91    0.95
   1 -10   9   30.04    0.87
  -1   9  14   11.72    0.62
   1  -9 -14   10.07    0.56
   1  -9 -13    0.27    0.67
  -1   9  13    0.48    0.80
   1  -9 -12    7.41    0.86
  -1   9  12    6.56    1.00
   1  -9 -11    1.21    0.87
  -1   9  11    1.63    1.04
   1  -9 -10    5.37    0.94
  -1   9  10    5.98    1.10
   1  -9 -10    5.91    0.95
   1  -9  -9   12.35    0.99
  -1   9   9   10.35    1.07
   1  -9  -9   12.93    1.81
   1  -9  -9   12.75    1.60
   1  -9  -9   11.84    0.98
   1  -9  -8  554.99    6.74
   1  -9  -8  549.13    8.23
   1  -9  -8  537.12    6.68
  -1   9   8  567.50    6.81
   1  -9  -8  559.11    6.77
   1  -9  -7   10.75    0.81
   1  -9  -7   13.76    1.78
   1  -9  -7   15.67    1.76
   1  -9  -7   10.02    0.84
  -1   9   7    8.84    0.87
   1  -9  -7   11.05    0.92
   1  -9  -6   34.54    2.01
   1  -9  -6   34.24    2.05
   1  -9  -6   36.73    1.03
   1  -9  -5   10.39    0.73
   1  -9  -5   10.29    0.82
   1  -9  -5   12.07    1.59
   1  -9  -5   11.25    1.57
   1  -9  -4  173.31    3.61
   1  -9  -4  179.45    3.86
   1  -9  -4  176.25    2.54
   1  -9  -3  129.38    1.93
   1  -9  -3  129.58    2.81
   1  -9  -2   64.45    1.43
   1  -9  -2   68.75    1.41
   1  -9  -1    3.74    0.64
   1  -9  -1    3.67    0.85
   1  -9  -1    3.49    0.94
   1  -9  -1    3.64    0.95
   1  -9  -1    3.57    0.77
   1  -9   0  109.43    1.77
   1  -9   0  112.43    1.85
   1  -9   0  110.74    1.91
   1  -9   0  115.20    1.98
   1  -9   0  122.55    2.01
   1  -9   0  120.39    2.04
   1  -9   0  117.93    2.16
   1  -9   1   46.65    1.47
   1  -9   1   44.40    1.24
   1  -9   1   43.96    1.11
   1  -9   1   42.46    1.13
   1  -9   1   46.01    1.22
   1  -9   1   44.36    1.29
   1  -9   1   44.22    1.19
   1  -9   1   43.74    1.29
   1  -9   1   44.64    1.15
   1  -9   1   42.79    1.10
   1  -9   1   42.85    1.34
   1  -9   2   61.51    1.57
   1  -9   2   66.53    1.56
   1  -9   2   64.89    1.51
   1  -9   2   63.07    1.41
   1  -9   2   60.72    1.49
   1  -9   2   64.35    1.57
   1  -9   2   63.90    1.38
   1  -9   2   60.93    1.31
   1  -9   2   63.99    1.47
   1  -9   2   65.04    1.63
   1  -9   2   66.19    1.72
   1  -9   2   60.92    1.48
   1  -9   2   61.01    1.32
   1  -9   3   49.09    1.46
   1  -9   3   47.42    1.49
   1  -9   3   48.29    1.38
   1  -9   3   46.27    1.41
   1  -9   3   50.72    1.52
   1  -9   3   47.24    1.33
   1  -9   3   45.40    1.40
   1  -9   3   42.87    1.15
   1  -9   3   46.84    1.18
   1  -9   3   38.54    1.02
   1  -9   3   49.54    1.50
   1  -9   3   46.59    1.44
   1  -9   3   45.90    1.37
   1  -9   3   45.48    1.22
   1  -9   3   45.85    1.21
   1  -9   4  692.32    8.29
   1  -9   4  661.04    8.18
   1  -9   4  708.25    8.36
   1  -9   4  716.85    8.34
   1  -9   4  624.54    8.04
   1  -9   4  691.45    8.24
   1  -9   4  696.46    8.39
   1  -9   4  712.01    8.15
   1  -9   4  651.54    8.03
   1  -9   4  697.85    8.23
   1  -9   4  695.27    8.15
   1  -9   4  694.52    8.30
   1  -9   4  676.40    8.26
   1  -9   4  678.72    8.32
   1  -9   4  689.76    8.45
   1  -9   5    9.85    1.04
   1  -9   5   10.40    1.49
   1  -9   5   11.82    1.23
   1  -9   5   11.60    1.19
   1  -9   5    9.50    0.81
   1  -9   5   11.76    0.96
   1  -9   5   10.98    1.00
   1  -9   5   10.93    0.89
   1  -9   5   11.72    1.35
   1  -9   5    8.85    0.88
   1  -9   5   12.24    1.35
   1  -9   5   11.74    1.12
   1  -9   5    9.70    0.93
   1  -9   6   64.39    1.57
   1  -9   6   64.63    2.01
   1  -9   6   61.75    1.45
   1  -9   6   72.47    1.87
   1  -9   6   67.34    1.46
   1  -9   6   69.76    1.83
   1  -9   6   75.46    1.92
   1  -9   6   64.62    1.36
   1  -9   6   68.09    1.38
   1  -9   6   72.97    1.57
   1  -9   6   75.83    1.67
   1  -9   6   77.31    1.64
   1  -9   6   71.58    1.54
   1  -9   6   76.35    1.49
   1  -9   6   69.42    2.06
   1  -9   6   64.92    1.62
   1  -9   7    5.12    0.94
   1  -9   7    5.25    0.91
   1  -9   7    4.81    1.27
   1  -9   7    5.27    1.34
   1  -9   7    4.56    0.81
   1  -9   7    5.54    1.12
   1  -9   7    4.55    1.04
   1  -9   7    5.67    1.42
   1  -9   7    5.09    1.59
   1  -9   7    5.74    0.99
   1  -9   8   31.76    1.07
   1  -9   8   34.33    1.41
   1  -9   8   33.63    1.42
   1  -9   8   34.62    1.28
   1  -9   8   31.74    1.83
   1  -9   8   35.89    1.71
   1  -9   8   31.08    1.50
   1  -9   9    0.75    0.85
   1  -9   9    1.92    0.89
   1  -9   9    1.51    1.01
   1  -9  10  113.58    1.65
   1  -9  10   95.83    1.65
  -1   8  14    5.60    0.67
  -1   8  14    6.10    0.47
  -1   8  14    4.97    0.72
  -1   8  13   23.32    1.04
   1  -8 -13   24.51    0.97
   1  -8 -12    0.79    0.92
  -1   8  12    1.44    1.08
   1  -8 -11   45.83    1.34
   1  -8 -11   46.84    1.20
   1  -8 -10   15.65    1.02
  -1   8  10   15.10    1.15
   1  -8 -10   14.95    0.97
   1  -8 -10   15.84    1.83
   1  -8 -10   12.22    1.55
   1  -8  -9  193.32    2.78
   1  -8  -9  198.35    2.87
  -1   8   9  192.50    2.94
   1  -8  -9  197.64    2.82
   1  -8  -9  184.62    3.97
   1  -8  -9  196.77    4.27
   1  -8  -8    4.01    0.79
   1  -8  -8    3.88    0.92
   1  -8  -8    4.12    0.82
  -1   8   8    3.53    0.93
   1  -8  -8    3.80    1.67
   1  -8  -8    4.09    1.54
   1  -8  -7  586.20    7.14
   1  -8  -7  605.94    7.13
   1  -8  -7  592.78    7.13
  -1   8   7  597.81    7.18
   1  -8  -7  586.99    8.55
   1  -8  -6   93.80    1.60
   1  -8  -6  101.20    2.84
   1  -8  -6   98.69    2.70
  -1   8   6   88.28    1.58
   1  -8  -6   93.77    1.52
   1  -8  -6   95.18    1.57
   1  -8  -6   92.60    1.54
   1  -8  -5  889.80   10.32
   1  -8  -5  895.31   11.77
   1  -8  -4   29.72    0.73
   1  -8  -4   28.51    1.61
   1  -8  -4   30.34    1.74
   1  -8  -3  790.72   10.20
   1  -8  -3  782.26   10.39
   1  -8  -2    3.25    1.32
   1  -8  -2    3.41    0.99
   1  -8  -1  145.83    2.65
   1  -8   0  103.32    2.02
   1  -8   1  260.88    3.35
   1  -8   2   37.52    1.08
   1  -8   2   39.04    0.96
   1  -8   2   36.99    1.18
   1  -8   2   35.66    1.27
   1  -8   2   37.45    1.15
   1  -8   3   36.54    1.23
   1  -8   3   39.69    1.17
   1  -8   3   37.52    1.12
   1  -8   3   36.99    1.18
   1  -8   3   35.39    1.22
   1  -8   3   35.24    1.08
   1  -8   3   33.56    1.18
   1  -8   3   33.90    0.97
   1  -8   3   29.55    0.97
   1  -8   3   39.07    1.34
   1  -8   3   40.72    1.23
   1  -8   3   40.34    1.18
   1  -8   3   40.85    1.24
   1  -8   3   30.94    0.94
   1  -8   3   31.52    0.98
   1  -8   3   30.45    0.98
   1  -8   4   20.58    1.14
   1  -8   4   21.68    1.08
   1  -8   4   21.40    1.03
   1  -8   4   20.87    1.12
   1  -8   4   19.51    1.21
   1  -8   4   21.22    1.09
   1  -8   4   21.08    1.15
   1  -8   4   19.39    0.89
   1  -8   4   20.77    0.93
   1  -8   4   19.29    0.82
   1  -8   4   21.94    1.21
   1  -8   4   21.86    1.33
   1  -8   4   22.85    1.17
   1  -8   4   22.20    1.14
   1  -8   4   20.25    0.95
   1  -8   4   21.34    0.95
   1  -8   5   58.67    1.43
   1  -8   5   56.33    1.37
   1  -8   5   57.93    1.31
   1  -8   5   59.32    1.63
   1  -8   5   61.16    1.67
   1  -8   5   54.52    1.25
   1  -8   5   59.01    1.33
   1  -8   5   57.63    1.36
   1  -8   5   57.09    1.34
   1  -8   5   61.00    1.77
   1  -8   5   57.55    1.50
   1  -8   5   60.70    1.58
   1  -8   6    2.20    0.88
   1  -8   6    4.10    1.47
   1  -8   6    2.65    1.06
   1  -8   6    2.99    1.04
   1  -8   6    2.05    0.85
   1  -8   6    1.82    1.28
   1  -8   6    2.60    1.24
   1  -8   6    2.13    0.78
   1  -8   6    2.15    0.92
   1  -8   6    3.33    1.40
   1  -8   6    1.75    0.86
   1  -8   6    2.34    0.91
   1  -8   7  122.87    2.05
   1  -8   7  122.48    2.35
   1  -8   7  124.57    2.37
   1  -8   7  123.62    2.03
   1  -8   7  127.32    2.20
   1  -8   7  113.52    2.02
   1  -8   7  124.15    2.57
   1  -8   7  117.93    2.47
   1  -8   7  111.51    1.96
   1  -8   8   22.36    1.19
   1  -8   8   24.00    1.46
   1  -8   8   23.34    1.50
   1  -8   8   24.83    1.30
   1  -8   8   25.01    1.02
   1  -8   8   20.02    1.47
   1  -8   8   26.09    1.13
   1  -8   8   25.39    1.23
   1  -8   9  612.64    7.08
   1  -8   9  557.24    6.91
   1  -8   9  593.33    7.13
   1  -8   9  583.89    7.17
   1  -8   9  566.84    7.01
   1  -8   9  575.97    6.94
   1  -8  10   26.12    1.01
   1  -8  10   25.77    1.18
   1  -8  10   26.16    1.04
   1  -8  11   82.41    1.38
   1  -8  11   83.49    1.43
   1  -7 -15    0.13    0.44
  -1   7  14   49.27    1.06
   1  -7 -14   51.42    1.10
  -1   7  13    6.63    1.01
  -1   7  13    6.99    0.96
   1  -7 -12   68.89    1.31
   1  -7 -11   42.97    1.15
   1  -7 -11   42.44    1.31
  -1   7  10   21.33    1.19
   1  -7 -10   17.13    1.80
   1  -7 -10   16.57    1.63
   1  -7 -10   18.46    0.93
   1  -7 -10   19.21    1.05
   1  -7  -9   43.32    2.06
   1  -7  -9   45.41    2.27
   1  -7  -9   41.76    1.15
   1  -7  -9   43.06    1.31
   1  -7  -8   44.90    2.06
   1  -7  -8   47.17    2.23
   1  -7  -8   48.32    1.15
   1  -7  -8   50.69    1.26
   1  -7  -7    4.33    0.74
   1  -7  -7    3.70    0.63
   1  -7  -7    4.97    1.52
   1  -7  -7    4.78    1.43
  -1   7   7    3.54    0.75
   1  -7  -6   99.64    2.64
   1  -7  -6   97.99    1.57
   1  -7  -5    1.57    0.80
   1  -7  -5    1.81    1.25
   1  -7  -5    1.18    1.21
   1  -7  -5    1.48    0.53
   1  -7  -4   15.10    1.32
   1  -7  -4   15.15    1.35
   1  -7  -4   13.94    0.55
   1  -7  -3    1.64    1.13
   1  -7  -3    1.87    0.94
   1  -7  -2   62.93    1.89
   1  -7  -2   63.13    1.70
   1  -7  -1  121.43    2.26
   1  -7   0  585.80    6.86
   1  -7   0  605.54    7.38
   1  -7   1    0.65    0.49
   1  -7   1    0.68    0.44
   1  -7   1    0.75    0.53
   1  -7   2  232.61    2.98
   1  -7   2  230.19    2.86
   1  -7   3   32.61    0.90
   1  -7   4   65.32    1.43
   1  -7   4   61.19    1.41
   1  -7   4   59.42    1.21
   1  -7   4   59.73    1.23
   1  -7   4   53.44    1.22
   1  -7   4   76.32    1.64
   1  -7   4   79.25    1.51
   1  -7   4   69.60    1.44
   1  -7   5    3.54    0.79
   1  -7   5    4.04    0.77
   1  -7   5    3.84    0.74
   1  -7   5    3.87    0.99
   1  -7   5    3.81    1.00
   1  -7   5    3.79    0.70
   1  -7   5    3.84    0.89
   1  -7   5    4.56    0.77
   1  -7   5    4.74    1.00
   1  -7   5    3.53    1.05
   1  -7   5    3.98    1.18
   1  -7   5    4.13    0.90
   1  -7   5    3.70    0.73
   1  -7   5    4.00    0.78
   1  -7   5    4.63    0.73
   1  -7   6   62.08    1.34
   1  -7   6   62.90    1.79
   1  -7   6   60.23    1.27
   1  -7   6   62.26    1.40
   1  -7   6   59.76    1.62
   1  -7   6   52.28    1.19
   1  -7   6   58.41    1.46
   1  -7   6   58.44    1.69
   1  -7   6   54.03    1.31
   1  -7   6   55.51    1.31
   1  -7   6   67.55    1.82
   1  -7   6   68.30    1.61
   1  -7   6   64.21    1.43
   1  -7   6   50.66    1.29
   1  -7   7    6.88    0.90
   1  -7   7    7.61    1.04
   1  -7   7    7.25    1.23
   1  -7   7    6.96    1.24
   1  -7   7    5.98    0.78
   1  -7   7    6.81    1.09
   1  -7   7    6.47    1.41
   1  -7   7    7.23    0.93
   1  -7   7    7.26    0.94
   1  -7   7    7.56    0.89
   1  -7   7    6.68    1.47
   1  -7   8   35.03    1.19
   1  -7   8   33.09    1.58
   1  -7   8   40.20    1.21
   1  -7   8   34.01    1.54
   1  -7   8   36.66    1.30
   1  -7   8   29.26    1.66
   1  -7   8   31.07    1.19
   1  -7   9    1.82    1.11
   1  -7   9    2.58    1.32
   1  -7   9    2.12    1.29
   1  -7   9    3.08    0.87
   1  -7   9    2.72    0.89
   1  -7   9    3.05    1.03
   1  -7  10   89.83    1.83
   1  -7  10   95.03    1.95
   1  -7  10   89.35    1.85
   1  -7  10   92.93    1.73
   1  -7  10   87.46    1.60
   1  -7  10   89.94    1.64
   1  -7  11   21.33    0.88
   1  -7  11   19.52    1.09
   1  -7  11   18.83    1.01
   1  -7  12  159.67    2.14
   1  -7  12  162.03    2.08
   1  -6 -15   24.93    0.69
  -1   6  14    0.93    0.78
   1  -6 -14    1.03    0.74
  -1   6  13  176.94    2.60
  -1   6  13  177.99    2.71
   1  -6 -13  183.85    2.63
  -1   6  12    7.91    1.12
   1  -6 -12    8.62    0.72
   1  -6 -12    8.42    1.03
  -1   6  11   41.12    1.42
   1  -6 -11   38.66    2.05
   1  -6 -11   44.66    1.38
   1  -6 -11   41.80    1.09
   1  -6 -10    0.71    1.02
   1  -6 -10    1.28    0.73
   1  -6 -10    1.51    1.49
  -1   6   9  469.12    6.01
   1  -6  -9  489.88    5.89
   1  -6  -8   69.38    2.38
  -1   6   8   65.01    1.41
   1  -6  -8   67.87    1.29
   1  -6  -7   25.28    0.85
   1  -6  -7   26.32    1.68
   1  -6  -6   24.03    0.74
   1  -6  -6   24.90    1.55
   1  -6  -6   22.78    0.96
   1  -6  -5   36.20    0.80
   1  -6  -5   37.42    1.16
   1  -6  -5   38.59    1.60
   1  -6  -4  240.80    3.00
   1  -6  -4  250.55    3.59
   1  -6  -4  248.57    3.91
   1  -6  -4  253.46    4.00
   1  -6  -3  266.50    4.14
   1  -6  -3  269.07    4.04
   1  -6  -3  266.16    3.84
   1  -6  -2  191.11    3.03
   1  -6  -2  193.71    3.07
   1  -6  -2  194.87    3.25
   1  -6  -1   11.99    1.06
   1  -6  -1   11.60    0.81
   1  -6   0   50.22    1.20
   1  -6   1  570.28    6.70
   1  -6   1  544.69    6.45
   1  -6   2   79.12    1.24
   1  -6   3  287.15    3.56
   1  -6   4  207.22    2.72
   1  -6   5  262.99    3.39
   1  -6   6    0.82    0.65
   1  -6   6    0.46    0.72
   1  -6   6    0.77    0.81
   1  -6   6    0.32    0.92
   1  -6   6   -0.17    1.00
   1  -6   6    0.63    0.82
   1  -6   6    1.48    0.73
   1  -6   6    0.03    0.74
   1  -6   6   -0.02    0.95
   1  -6   6    0.03    1.13
   1  -6   6    0.99    1.08
   1  -6   6    0.49    0.68
   1  -6   7  232.75    3.33
   1  -6   7  265.94    3.61
   1  -6   7  252.57    3.45
   1  -6   7  261.65    3.56
   1  -6   7  247.06    3.40
   1  -6   7  251.42    3.69
   1  -6   7  251.53    3.37
   1  -6   7  248.65    3.36
   1  -6   7  233.20    3.30
   1  -6   8   23.21    1.14
   1  -6   8   27.41    1.28
   1  -6   8   29.09    1.49
   1  -6   8   23.52    1.40
   1  -6   8   24.11    1.10
   1  -6   8   29.08    1.18
   1  -6   8   28.37    1.53
   1  -6   9  222.07    3.35
   1  -6   9  215.89    3.24
   1  -6   9  215.93    3.18
   1  -6   9  208.24    3.05
   1  -6   9  210.67    3.07
   1  -6   9  204.15    3.03
   1  -6   9  218.68    3.15
   1  -6  10   15.44    1.27
   1  -6  10   15.19    1.34
   1  -6  10   16.73    1.31
   1  -6  10   17.28    1.00
   1  -6  10   15.91    1.04
   1  -6  10   15.06    1.03
   1  -6  10   14.79    1.68
   1  -6  10   14.73    1.16
   1  -6  11   55.40    1.53
   1  -6  11   55.98    1.54
   1  -6  11   58.45    1.30
   1  -6  11   55.71    1.86
   1  -6  11   54.21    1.25
   1  -6  11   56.83    1.24
   1  -6  12    2.45    1.10
   1  -6  12    3.11    0.62
   1  -6  12    3.41    0.89
   1  -6  12    2.68    0.87
   1  -6  13   38.90    0.98
   1  -6  13   37.86    0.81
  -1   5  15    6.80    0.52
  -1   5  15    7.48    0.49
   1  -5 -14   26.18    0.96
  -1   5  14   25.54    0.98
   1  -5 -13    4.25    0.95
  -1   5  13    5.85    1.02
  -1   5  13    4.11    0.91
   1  -5 -12  121.66    1.84
  -1   5  12  133.66    2.27
  -1   5  11   29.87    1.28
   1  -5 -11   34.39    1.26
   1  -5 -11   32.20    1.83
   1  -5 -11   32.05    0.94
   1  -5 -10   50.44    1.36
   1  -5 -10   46.26    2.09
   1  -5 -10   47.86    1.09
   1  -5  -9  246.68    3.29
   1  -5  -9  253.34    4.49
   1  -5  -8  370.40    5.77
   1  -5  -8  370.94    4.61
  -1   5   7   93.21    2.17
   1  -5  -6   20.03    0.87
   1  -5  -6   19.29    0.65
  -1   5   5   34.85    1.09
   1  -5  -5   33.29    1.03
   1  -5  -5   32.98    0.74
  -1   5   4  385.07    4.90
   1  -5  -4  380.15    4.98
  -1   5   3   25.55    0.71
   1  -5  -3   25.12    0.93
   1  -5  -3   25.74    1.18
   1  -5  -2  698.39    8.36
   1  -5  -2  707.08    8.54
   1  -5  -1  201.77    3.09
   1  -5  -1  196.67    2.95
   1  -5  -1  198.90    2.88
   1  -5   0 1207.81   13.98
   1  -5   1  129.71    1.87
   1  -5   2  774.79    8.98
   1  -5   2  710.85    8.31
   1  -5   3   45.74    1.11
   1  -5   3   44.59    0.82
   1  -5   3   46.63    1.41
   1  -5   4  108.19    1.82
   1  -5   4  106.18    1.55
   1  -5   5    9.82    0.60
   1  -5   6  376.73    5.59
   1  -5   6  373.74    4.62
   1  -5   7   12.10    0.93
   1  -5   7   11.35    0.87
   1  -5   7   12.45    0.89
   1  -5   7   12.95    1.17
   1  -5   7    9.80    0.81
   1  -5   7   11.08    0.89
   1  -5   7    8.73    0.83
   1  -5   7   10.07    0.80
   1  -5   8   81.60    1.71
   1  -5   8   78.02    1.60
   1  -5   8   82.36    1.94
   1  -5   8   83.54    1.66
   1  -5   8   82.16    1.58
   1  -5   8   79.86    1.68
   1  -5   9    7.07    1.18
   1  -5   9    5.09    1.03
   1  -5   9    6.20    1.13
   1  -5   9    5.28    0.95
   1  -5   9    6.25    1.10
   1  -5  10  153.60    2.53
   1  -5  10  153.99    2.39
   1  -5  10  145.31    2.53
   1  -5  10  142.09    2.85
   1  -5  10  156.79    2.39
   1  -5  10  148.23    2.40
   1  -5  11   -0.31    1.22
   1  -5  11    0.75    0.87
   1  -5  11    1.30    1.55
   1  -5  11    0.78    1.15
   1  -5  11    0.08    0.83
   1  -5  11   -0.63    1.12
   1  -5  11    1.29    0.96
   1  -5  12  110.05    1.75
   1  -5  12  113.43    1.72
   1  -5  12  106.87    1.77
   1  -5  12  109.38    1.96
   1  -5  12  106.91    2.16
   1  -5  13    4.70    0.94
   1  -5  13    6.04    0.77
   1  -5  13    4.39    0.80
   1  -4 -15   12.63    0.61
   1  -4 -14    1.36    0.75
  -1   4  13   14.98    1.06
   1  -4 -13   14.94    1.01
  -1   4  12   35.70    1.30
  -1   4  11   53.43    1.40
   1  -4 -11   45.74    1.32
   1  -4 -10   55.48    1.12
   1  -4 -10   56.54    1.35
   1  -4 -10   54.41    2.06
   1  -4  -9  363.37    4.58
   1  -4  -9  377.09    4.70
   1  -4  -9  366.50    5.79
  -1   4   8   11.79    1.30
   1  -4  -8   11.07    0.78
  -1   4   7    8.07    1.07
   1  -4  -7    7.72    0.62
  -1   4   6  465.82    6.22
  -1   4   5  333.13    4.53
  -1   4   4   10.51    0.66
  -1   4   3   24.73    0.71
  -1   4   2  489.25    5.85
   1  -4  -2  502.68    6.12
   1  -4  -2  510.92    6.29
  -1   4   1   53.09    0.79
   1  -4  -1   55.90    1.18
   1  -4  -1   56.91    1.28
  -1   4   0    3.50    0.13
   1  -4   0    4.62    0.57
   1  -4   0    4.62    0.45
   1  -4   1 1557.12   17.61
   1  -4   1 1528.86   17.62
   1  -4   1 1526.73   17.35
   1  -4   2  450.57    5.23
   1  -4   2  429.43    5.35
   1  -4   3  118.33    2.10
   1  -4   3  121.63    1.92
   1  -4   4   37.36    1.32
   1  -4   4   39.97    1.00
   1  -4   4   38.43    1.26
   1  -4   4   39.48    0.76
   1  -4   5   17.93    1.20
   1  -4   5   18.44    0.77
   1  -4   5   17.05    1.08
   1  -4   5   18.86    0.62
   1  -4   6   27.52    1.33
   1  -4   6   26.77    0.65
   1  -4   6   27.23    0.80
   1  -4   7  221.04    3.01
   1  -4   7  217.21    2.81
   1  -4   7  224.88    2.95
   1  -4   7  217.21    3.79
   1  -4   7  221.39    2.99
   1  -4   8    6.12    0.91
   1  -4   8    5.52    1.17
   1  -4   8    4.97    0.81
   1  -4   8    4.91    1.25
   1  -4   8    5.45    0.60
   1  -4   8    4.89    0.83
   1  -4   8    5.62    0.74
   1  -4   8    5.45    0.83
   1  -4   8    5.23    0.88
   1  -4   9   84.77    1.79
   1  -4   9   83.65    1.72
   1  -4   9   77.22    2.33
   1  -4   9   87.53    1.69
   1  -4   9   79.76    1.43
   1  -4   9   77.78    1.69
   1  -4  10   40.75    1.20
   1  -4  10   44.63    1.34
   1  -4  10   43.68    1.46
   1  -4  10   41.27    1.50
   1  -4  10   41.46    1.36
   1  -4  11  103.23    2.15
   1  -4  11  104.38    1.81
   1  -4  11  110.33    1.93
   1  -4  11  109.58    2.07
   1  -4  11  107.67    2.13
   1  -4  11  103.98    1.98
   1  -4  12    3.86    1.23
   1  -4  12    2.77    0.81
   1  -4  12    2.43    0.93
   1  -4  12    2.21    0.70
   1  -4  12    3.16    1.17
   1  -4  12    3.00    1.39
   1  -4  13    7.48    0.68
   1  -4  13    6.77    0.75
   1  -4  13    8.99    0.97
   1  -4  13    7.82    0.98
   1  -4  13    7.54    1.13
   1  -4  14    7.28    0.61
   1  -4  14    6.90    0.74
  -1   3  16   10.84    0.35
  -1   3  15    1.16    0.45
   1  -3 -15    0.65    0.49
  -1   3  15    0.70    0.64
  -1   3  14   82.45    1.45
   1  -3 -14   86.45    1.48
  -1   3  13   30.76    1.13
   1  -3 -13   36.90    1.13
  -1   3  12   94.73    1.83
  -1   3  12   93.28    1.69
  -1   3  11   57.61    1.46
   1  -3 -11   63.58    1.39
   1  -3 -10   12.25    1.32
  -1   3  10   16.10    0.98
   1  -3 -10   14.10    0.93
   1  -3  -9    7.21    1.20
   1  -3  -9    8.68    0.78
  -1   3   8  891.38   11.36
   1  -3  -8  882.59   10.22
  -1   3   7  252.09    4.01
   1  -3  -7  251.56    3.16
  -1   3   6   29.80    1.20
  -1   3   5  152.70    2.49
  -1   3   4 1536.51   17.70
  -1   3   3   49.46    1.00
  -1   3   2  257.92    3.21
  -1   3   1  316.73    3.77
   1  -3  -1  325.48    4.11
   1  -3  -1  321.65    4.01
   1  -3   0    9.77    0.50
   1  -3   0   11.04    0.55
   1  -3   1  202.07    2.66
   1  -3   1  193.95    2.65
   1  -3   1  197.56    2.44
   1  -3   2   10.13    0.53
   1  -3   2   10.34    0.58
   1  -3   2    8.93    0.20
   1  -3   3   27.00    0.87
   1  -3   3   29.11    0.80
   1  -3   3   27.31    0.94
   1  -3   4  152.95    2.34
   1  -3   4  161.49    2.50
   1  -3   4  158.62    2.57
   1  -3   5   40.26    1.33
   1  -3   5   39.16    1.04
   1  -3   5   38.39    1.24
   1  -3   5   39.20    0.76
   1  -3   6   30.05    1.23
   1  -3   6   28.50    0.65
   1  -3   6   29.00    0.72
   1  -3   7   21.35    1.26
   1  -3   7   19.82    0.64
   1  -3   7   21.17    0.73
   1  -3   8    6.19    0.65
   1  -3   8    7.20    1.17
   1  -3   8    7.03    0.75
   1  -3   8    6.75    0.61
   1  -3   8    6.49    0.83
   1  -3   8    6.43    1.07
   1  -3   8    6.61    0.87
   1  -3   8    5.75    0.77
   1  -3   9    5.52    1.25
   1  -3   9    3.84    0.98
   1  -3   9    4.42    0.84
   1  -3   9    4.95    0.69
   1  -3   9    3.86    1.01
   1  -3   9    4.53    0.92
   1  -3  10   61.61    1.52
   1  -3  10   68.43    1.68
   1  -3  10   53.89    1.99
   1  -3  10   65.68    1.57
   1  -3  10   60.18    1.28
   1  -3  10   61.84    1.50
   1  -3  10   62.66    1.35
   1  -3  10   71.28    1.72
   1  -3  11   40.20    1.39
   1  -3  11   38.30    1.11
   1  -3  11   34.89    1.51
   1  -3  11   37.68    1.39
   1  -3  11   43.32    1.34
   1  -3  11   40.67    1.05
   1  -3  12   77.17    1.88
   1  -3  12   73.81    1.38
   1  -3  12   76.61    1.65
   1  -3  12   78.73    1.81
   1  -3  13    9.51    1.28
   1  -3  13   12.31    0.94
   1  -3  13   10.62    1.07
   1  -3  13   13.28    0.83
   1  -3  14   38.48    1.01
   1  -3  14   36.53    0.82
   1  -3  14   37.53    1.11
   1  -3  14   35.88    0.87
  -1   2  16    0.42    0.27
  -1   2  15    5.56    0.52
  -1   2  15    5.07    0.46
  -1   2  15    6.49    0.68
  -1   2  14    0.72    0.64
  -1   2  14    1.22    0.72
   1  -2 -14    0.78    0.66
   1  -2 -13   41.22    1.14
  -1   2  12    2.31    0.89
  -1   2  12    1.65    0.85
  -1   2  11  322.21    4.32
  -1   2  11  337.60    4.42
  -1   2  10    3.62    0.77
  -1   2  10    3.13    0.92
  -1   2  10    3.57    0.78
   1  -2 -10    3.84    0.76
   1  -2  -9  699.03    8.23
  -1   2   9  707.35    8.35
   1  -2  -8   63.80    1.16
  -1   2   8   65.03    2.04
   1  -2  -7   21.08    0.65
  -1   2   7   22.80    1.28
  -1   2   6  381.58    5.27
  -1   2   6  383.65    4.70
  -1   2   5 2066.32   23.30
  -1   2   5 2008.74   22.80
  -1   2   4  449.02    5.47
  -1   2   4  427.79    5.05
  -1   2   3  936.60   10.54
  -1   2   3  895.02   10.20
  -1   2   2   52.78    0.92
  -1   2   1  338.39    3.99
   1  -2   0   91.23    1.35
   1  -2   1 5028.32   56.11
   1  -2   2  146.22    1.98
   1  -2   2  142.69    2.02
   1  -2   3  457.96    5.56
   1  -2   3  450.71    5.56
   1  -2   3  464.17    5.67
   1  -2   4   43.90    1.05
   1  -2   4   43.44    1.00
   1  -2   4   43.46    1.12
   1  -2   5  177.52    2.64
   1  -2   5  178.39    2.70
   1  -2   5  174.26    2.78
   1  -2   6    6.31    0.67
   1  -2   6    6.53    0.83
   1  -2   7   30.62    0.71
   1  -2   7   31.79    1.28
   1  -2   7   28.26    1.05
   1  -2   8   25.30    0.76
   1  -2   8   26.45    0.86
   1  -2   8   26.40    1.34
   1  -2   9   52.91    1.27
   1  -2   9   45.19    1.74
   1  -2   9   50.50    1.24
   1  -2   9   47.48    1.10
   1  -2   9   60.31    1.37
   1  -2   9   60.07    1.48
   1  -2  10   53.22    1.39
   1  -2  10   54.91    1.37
   1  -2  10   53.65    1.20
   1  -2  10   52.50    1.45
   1  -2  10   51.84    1.17
   1  -2  11  106.98    1.78
   1  -2  11  112.42    1.97
   1  -2  11  109.41    2.00
   1  -2  12    4.92    1.12
   1  -2  12    4.82    1.17
   1  -2  12    5.23    0.77
   1  -2  12    4.79    1.00
   1  -2  13   20.52    1.12
   1  -2  13   19.79    0.97
   1  -2  14   11.77    1.03
   1  -2  14   18.06    0.74
   1  -2  14   17.34    0.85
   1  -2  14   14.03    0.90
   1  -2  15   75.64    1.08
   1  -2  15   59.23    1.07
  -1   1  15    0.90    0.63
  -1   1  15    0.70    0.47
  -1   1  14    7.50    0.97
   1  -1 -14    7.48    0.61
  -1   1  14    7.25    0.74
  -1   1  14    6.68    0.66
   1  -1 -13   30.33    0.98
  -1   1  13   32.16    1.02
  -1   1  12   49.99    1.36
  -1   1  11   13.39    1.19
   1  -1 -11   18.35    0.83
  -1   1  11   18.38    1.55
  -1   1  11   14.31    1.00
  -1   1  11   12.01    0.90
  -1   1  10   20.36    0.96
  -1   1  10   21.15    1.14
   1  -1 -10   19.35    0.84
  -1   1  10   21.10    0.93
   1  -1  -9   46.32    1.02
  -1   1   9   48.76    1.24
   1  -1  -8  262.25    3.28
  -1   1   7    5.34    1.03
  -1   1   7    5.16    0.63
   1  -1  -7    4.97    0.46
  -1   1   6 1418.18   16.88
  -1   1   6 1433.12   16.47
  -1   1   5  121.74    2.12
  -1   1   5  118.62    1.81
  -1   1   4  426.44    5.32
  -1   1   4  418.55    5.05
  -1   1   3  596.42    7.10
  -1   1   3  596.56    6.89
  -1   1   2 3294.07   36.59
  -1   1   2 3256.65   36.43
  -1   1   1    9.82    0.32
   1  -1   0  145.10    1.86
   1  -1   1   61.03    0.88
   1  -1   2  872.26    9.92
   1  -1   2  872.97    9.98
   1  -1   2  865.48   10.00
   1  -1   3    8.93    0.44
  -1   1  -3    8.29    0.17
   1  -1   3    9.06    0.50
   1  -1   4  807.76    9.61
   1  -1   4  837.04    9.72
  -1   1  -4  823.83    9.26
   1  -1   5   11.09    0.65
   1  -1   5   11.43    0.72
  -1   1  -5   10.64    0.34
   1  -1   6  574.62    7.18
   1  -1   7    5.80    0.82
   1  -1   7    5.40    0.73
   1  -1   8  252.13    3.92
   1  -1   8  251.39    3.81
   1  -1   9   53.65    1.36
   1  -1   9   55.55    1.22
   1  -1   9   53.43    1.27
   1  -1  10   31.77    1.52
   1  -1  10   30.78    0.99
   1  -1  10   34.72    1.22
   1  -1  10   32.49    1.13
   1  -1  10   35.99    1.32
   1  -1  11   13.26    1.29
   1  -1  11   16.62    0.93
   1  -1  12  160.50    2.75
   1  -1  12  162.21    2.39
   1  -1  12  161.83    2.60
   1  -1  13   94.41    1.87
   1  -1  13   84.36    1.97
   1  -1  13   87.60    1.81
   1  -1  13   95.61    1.59
   1  -1  13  101.89    1.76
   1  -1  14   63.00    1.37
   1  -1  14   59.75    1.34
   1  -1  15    4.70    0.66
   1  -1  15    5.22    0.67
  -1   0  15   10.96    0.66
  -1   0  14    1.32    0.69
  -1   0  14    2.28    0.66
  -1   0  14    1.90    0.55
  -1   0  14    2.20    0.91
  -1   0  13   12.42    0.94
  -1   0  13   11.19    0.77
  -1   0  13    8.19    0.98
   1   0 -13    9.70    0.70
  -1   0  12    7.93    1.08
  -1   0  12    8.86    0.86
  -1   0  11   40.79    1.52
  -1   0  11   44.99    1.37
   1   0 -10   21.53    0.78
  -1   0  10   22.50    1.18
  -1   0  10   21.80    1.62
  -1   0  10   22.65    1.08
  -1   0   9    6.31    0.80
  -1   0   9    7.56    0.90
   1   0  -9    5.59    0.58
  -1   0   8   38.03    1.30
  -1   0   8   38.78    1.67
   1   0  -8   38.33    0.82
  -1   0   7    9.51    0.81
   1   0  -7   10.49    0.48
  -1   0   6  119.29    2.07
  -1   0   5  705.44    8.46
  -1   0   4  206.39    2.78
  -1   0   3  929.05   10.68
  -1   0   2   51.64    0.84
  -1   0   1  604.13    6.93
   1   0   0   15.15    0.31
   1   0   1 1721.52   19.11
  -1   0  -1 1712.72   19.14
  -1   0  -2   55.86    0.76
  -1   0  -3    8.27    0.31
  -1   0  -4   86.59    1.25
  -1   0  -5  155.68    2.10
  -1   0  -6    1.20    0.41
   1   0   7  280.67    4.00
   1   0   8    0.96    0.81
   1   0   9  274.99    3.61
   1   0   9  284.20    4.29
   1   0   9  278.29    4.29
   1   0  10    3.57    1.06
   1   0  10    3.29    0.82
   1   0  10    3.28    0.87
   1   0  10    3.94    0.99
   1   0  11   31.50    1.37
   1   0  11   34.50    1.10
   1   0  12    0.94    1.06
   1   0  12    1.28    1.21
   1   0  12    1.47    0.86
   1   0  13  154.08    2.30
   1   0  13  155.93    2.43
   1   0  13  161.85    2.64
   1   0  14   12.81    0.72
   1   0  14   10.85    0.88
  -1   0 -14   11.47    0.63
   1   0  14   12.04    1.00
   1   0  15   63.08    1.09
   1   0  15   63.55    1.15
  -1  -1  14    4.58    0.70
  -1  -1  14    6.42    0.63
  -1  -1  13   -0.15    0.97
  -1  -1  13    0.99    0.97
  -1  -1  13    0.18    0.63
  -1  -1  13    0.13    0.78
  -1  -1  12  464.70    5.90
  -1  -1  12  479.87    5.84
  -1  -1  12  463.14    5.70
  -1  -1  11    0.41    1.23
  -1  -1  11    0.53    0.73
  -1  -1  11    0.40    1.32
  -1  -1  11    0.44    1.07
  -1  -1  10   97.39    2.69
  -1  -1  10   98.21    1.98
  -1  -1  10   95.80    1.85
  -1  -1   9   33.57    1.74
  -1  -1   9   31.52    1.09
  -1  -1   9   32.14    1.18
  -1  -1   8    4.73    0.98
  -1  -1   8    5.36    1.18
  -1  -1   7   13.31    0.96
  -1  -1   7   13.90    1.16
  -1  -1   6   12.63    0.86
  -1  -1   6   11.19    0.94
  -1  -1   5   40.89    1.12
  -1  -1   5   40.66    1.17
  -1  -1   4   13.31    0.66
  -1  -1   4   13.43    0.70
  -1  -1   3  148.50    2.12
  -1  -1   3  147.74    2.12
  -1  -1   2   12.34    0.47
  -1  -1   2   12.21    0.44
  -1  -1   1   85.40    1.21
  -1  -1   1   84.37    1.16
  -1  -1   0 1352.03   15.12
  -1  -1  -1    1.29    0.10
  -1  -1  -1    1.17    0.17
  -1  -1  -2  370.45    4.36
  -1  -1  -3   51.17    0.89
  -1  -1  -4   33.64    0.76
  -1  -1  -5    7.32    0.53
  -1  -1  -6  674.86    8.08
  -1  -1  -7    1.42    0.58
  -1  -1  -7    1.30    0.36
  -1  -1  -8    6.90    0.69
  -1  -1  -8    6.85    0.49
   1   1   9    1.68    0.90
   1   1  10   37.07    1.23
   1   1  10   33.76    1.48
   1   1  10   36.18    1.08
   1   1  11    1.32    1.05
   1   1  12  192.02    2.84
   1   1  12  199.63    3.04
   1   1  12  197.15    2.81
   1   1  13    1.24    0.91
   1   1  13    1.69    1.18
   1   1  13    2.14    0.83
   1   1  13    1.40    0.97
   1   1  14    6.12    0.78
   1   1  14    6.58    0.72
  -1  -1 -15    0.50    0.41
   1   1  15    0.69    0.72
   1   1  15    0.77    0.49
   1   1  16    3.24    0.39
   1   1  16    3.24    0.36
  -1  -2  15   98.04    1.33
  -1  -2  14    5.09    0.65
  -1  -2  14    7.44    0.52
  -1  -2  13  129.06    2.15
  -1  -2  13  125.73    2.10
  -1  -2  12    2.99    1.13
  -1  -2  12    3.30    0.92
  -1  -2  12    3.10    0.68
  -1  -2  12    3.77    0.89
  -1  -2  11   16.06    0.84
  -1  -2  11   16.47    1.06
  -1  -2  11   17.05    1.57
  -1  -2  11   14.51    1.27
  -1  -2  10   -0.19    0.64
  -1  -2  10    0.83    0.90
  -1  -2  10    0.35    0.68
  -1  -2  10    0.17    1.05
  -1  -2  10   -0.11    1.35
  -1  -2   9  253.46    3.35
  -1  -2   9  264.25    3.55
  -1  -2   9  274.48    4.65
  -1  -2   9  263.68    3.52
  -1  -2   8    0.33    0.71
  -1  -2   8    0.07    1.17
  -1  -2   8    0.98    1.02
  -1  -2   7   11.46    1.12
  -1  -2   7    9.78    1.18
  -1  -2   7   11.06    1.08
  -1  -2   6   16.54    1.04
  -1  -2   6   16.99    1.16
  -1  -2   6   18.34    1.06
  -1  -2   5   12.67    0.80
  -1  -2   5   12.48    0.94
  -1  -2   5   11.02    0.41
  -1  -2   5   12.80    0.86
  -1  -2   4   93.00    1.59
  -1  -2   4   90.29    1.66
  -1  -2   3    9.24    0.23
  -1  -2   3   10.09    0.52
  -1  -2   3   10.83    0.64
  -1  -2   2   25.12    0.60
  -1  -2   2   26.48    0.73
  -1  -2   1 3555.34    4.40
  -1  -2   1 3538.81    4.94
  -1  -2   0   14.87    0.42
  -1  -2   0   15.12    0.41
  -1  -2   0   14.21    0.40
  -1  -2  -1  605.31    6.87
  -1  -2  -1  601.27    6.91
  -1  -2  -2   46.42    0.86
  -1  -2  -3 3528.29   39.54
  -1  -2  -4  148.23    2.16
  -1  -2  -5  982.27   11.51
  -1  -2  -6   75.48    1.52
  -1  -2  -7   43.52    0.81
  -1  -2  -7   46.91    1.25
  -1  -2  -8    5.80    0.53
  -1  -2  -8    5.98    0.81
  -1  -2  -9  104.03    1.57
  -1  -2  -9   94.70    2.01
   1   2  10    3.86    1.00
   1   2  10    6.14    0.75
   1   2  10    6.36    0.88
   1   2  11   38.88    1.13
   1   2  11   40.92    1.13
   1   2  11   40.12    1.31
   1   2  12   31.48    1.31
   1   2  12   32.13    1.08
   1   2  13    7.21    1.16
   1   2  13    5.75    0.91
   1   2  13    6.16    0.85
   1   2  14    0.30    0.71
   1   2  14    0.77    0.80
  -1  -2 -15   23.19    0.73
   1   2  15   24.27    0.72
   1   2  16    2.30    0.41
  -1  -3  14   13.55    0.71
  -1  -3  14   10.24    0.59
  -1  -3  13    0.83    0.96
  -1  -3  13    1.55    0.61
  -1  -3  13    1.20    0.94
  -1  -3  13    0.95    0.96
  -1  -3  12  299.61    4.11
  -1  -3  12  305.95    3.94
  -1  -3  12  310.93    4.13
  -1  -3  12  300.69    4.12
  -1  -3  11   16.24    0.84
  -1  -3  11   15.25    0.76
  -1  -3  11   18.11    1.01
  -1  -3  11   16.31    1.05
  -1  -3  11   17.34    1.32
  -1  -3  11   15.48    1.30
  -1  -3  10   96.08    1.94
  -1  -3  10   91.87    2.70
  -1  -3  10   94.90    1.80
  -1  -3  10   89.93    1.63
  -1  -3  10   93.71    1.97
  -1  -3  10   93.72    2.03
  -1  -3  10   98.98    1.76
  -1  -3  10   93.91    1.56
  -1  -3   9    0.59    1.00
  -1  -3   9    0.45    1.38
  -1  -3   9    0.23    0.60
  -1  -3   9    0.35    0.79
  -1  -3   9    0.02    1.04
  -1  -3   9    0.06    0.67
  -1  -3   9    0.41    0.93
  -1  -3   8  234.09    3.22
  -1  -3   8  224.42    4.04
  -1  -3   8  228.30    3.13
  -1  -3   8  225.20    3.04
  -1  -3   8  231.97    3.21
  -1  -3   8  223.62    2.93
  -1  -3   8  239.97    3.09
  -1  -3   8  241.21    4.25
  -1  -3   7    9.22    1.17
  -1  -3   7    8.00    1.30
  -1  -3   6  156.77    2.91
  -1  -3   6  153.71    2.92
  -1  -3   6  153.28    2.71
  -1  -3   5    2.23    0.85
  -1  -3   5    2.69    0.65
  -1  -3   4    9.88    0.83
  -1  -3   4   10.24    0.64
  -1  -3   3   27.41    0.94
  -1  -3   3   26.51    0.74
  -1  -3   2  284.54    3.52
  -1  -3   2  291.34    3.77
  -1  -3   1  217.52    2.73
  -1  -3   1  212.58    2.86
  -1  -3   1  216.62    2.60
  -1  -3   0  433.65    5.29
  -1  -3   0  442.38    5.36
  -1  -3   0  447.90    5.06
  -1  -3  -1   56.24    0.98
  -1  -3  -1   56.37    0.89
  -1  -3  -2 1045.82   12.05
  -1  -3  -2 1052.79   11.96
  -1  -3  -2 1040.59   11.74
  -1  -3  -3    6.06    0.53
  -1  -3  -3    5.77    0.17
  -1  -3  -4 1442.92   16.64
  -1  -3  -5   43.16    1.09
  -1  -3  -5   25.97    0.39
  -1  -3  -6 1977.42   22.79
  -1  -3  -7   26.57    0.65
  -1  -3  -7   26.76    1.13
  -1  -3  -8  175.35    2.35
  -1  -3  -8  181.00    3.03
  -1  -3  -9    5.75    0.69
  -1  -3  -9    6.84    0.98
   1   3  10   97.10    1.68
   1   3  10   97.02    1.69
  -1  -3 -11    0.80    0.62
   1   3  11    0.40    0.86
   1   3  11    0.59    0.93
   1   3  12   46.07    1.38
   1   3  12   47.57    1.29
   1   3  13   14.27    0.95
   1   3  14   25.85    0.99
   1   3  15   15.25    0.70
  -1  -3 -15   16.20    0.71
  -1  -4  14    0.64    0.46
  -1  -4  13    3.71    0.86
  -1  -4  13    5.46    0.83
  -1  -4  12   29.56    1.37
  -1  -4  12   27.76    0.91
  -1  -4  12   32.03    1.27
  -1  -4  12   28.71    1.30
  -1  -4  11   12.67    1.39
  -1  -4  11   10.70    0.84
  -1  -4  11    9.62    0.89
  -1  -4  11   10.20    0.95
  -1  -4  11   10.43    1.26
  -1  -4  11   12.78    1.30
  -1  -4  10    1.34    1.19
  -1  -4  10    1.36    1.41
  -1  -4  10    1.19    0.97
  -1  -4  10    1.63    0.87
  -1  -4  10    1.25    1.13
  -1  -4  10    1.75    0.82
  -1  -4  10    0.64    1.38
  -1  -4  10    1.46    1.12
  -1  -4   9  173.22    3.74
  -1  -4   9  182.19    2.64
  -1  -4   9  181.58    2.70
  -1  -4   9  179.14    2.59
  -1  -4   9  166.72    2.36
  -1  -4   9  173.73    2.57
  -1  -4   9  187.30    2.81
  -1  -4   9  172.73    2.77
  -1  -4   8    0.67    0.92
  -1  -4   8    0.73    0.91
  -1  -4   8    1.07    0.82
  -1  -4   8    0.76    0.72
  -1  -4   8   -0.27    1.23
  -1  -4   8    0.81    0.92
  -1  -4   8    0.38    0.74
  -1  -4   8    0.65    0.49
  -1  -4   7  319.91    5.03
  -1  -4   7  304.24    3.81
  -1  -4   7  293.21    3.67
  -1  -4   7  310.82    4.99
  -1  -4   7  305.45    3.85
  -1  -4   7  320.58    3.95
  -1  -4   7  295.15    3.94
  -1  -4   6  108.10    2.51
  -1  -4   6  109.40    2.50
  -1  -4   6  105.38    1.57
  -1  -4   5  301.82    4.51
  -1  -4   5  289.60    3.55
  -1  -4   4   33.56    0.95
  -1  -4   4   33.23    1.28
  -1  -4   3  141.22    2.05
  -1  -4   3  144.19    2.43
  -1  -4   2  396.70    4.74
  -1  -4   2  404.32    5.16
  -1  -4   1  624.60    7.41
  -1  -4   1  635.35    7.21
  -1  -4   1  647.51    7.43
  -1  -4   0   70.93    1.25
  -1  -4   0   67.85    1.20
  -1  -4  -1   36.96    0.88
  -1  -4  -1   37.75    0.77
  -1  -4  -1   36.29    0.90
  -1  -4  -2  446.54    5.24
  -1  -4  -2  458.45    5.53
  -1  -4  -3    8.95    0.67
  -1  -4  -3    9.86    0.60
  -1  -4  -4   44.70    1.19
  -1  -4  -5  418.62    5.53
  -1  -4  -6    6.61    0.90
  -1  -4  -6    6.25    0.43
  -1  -4  -7   49.63    1.53
  -1  -4  -7   48.49    0.91
  -1  -4  -8   43.00    1.57
  -1  -4  -8   44.65    0.96
   1   4   9 1593.74   18.12
   1   4   9 1610.96   18.14
  -1  -4  -9 1578.28   19.03
  -1  -4  -9 1567.44   18.05
   1   4  10    0.83    0.81
   1   4  10    0.71    0.73
  -1  -4 -10   -0.14    1.05
  -1  -4 -10    0.55    0.64
   1   4  11  255.73    3.49
  -1  -4 -11  254.91    3.37
   1   4  12    8.02    0.96
   1   4  12    8.13    1.01
  -1  -4 -12    5.25    0.70
   1   4  13   69.51    1.54
  -1  -4 -14   -0.11    0.60
   1   4  14    0.54    0.72
  -1  -4 -15   27.68    0.87
   1   4  15   28.86    0.80
   1   4  15   29.22    0.81
   1   4  16    8.93    0.49
  -1  -4 -16    7.29    0.39
  -1  -5  13   19.87    0.74
  -1  -5  13   12.73    0.80
  -1  -5  12   79.31    1.58
  -1  -5  12   78.64    1.70
  -1  -5  11   23.70    0.92
  -1  -5  11   25.47    0.99
  -1  -5  11   25.88    1.27
  -1  -5  11   25.85    1.53
  -1  -5  10   40.90    1.46
  -1  -5  10   40.35    1.25
  -1  -5  10   36.26    1.13
  -1  -5  10   39.06    1.19
  -1  -5  10   39.01    1.48
  -1  -5   9    2.82    1.18
  -1  -5   9    3.66    1.53
  -1  -5   9    3.87    0.99
  -1  -5   9    4.59    0.85
  -1  -5   9    3.58    0.92
  -1  -5   9    5.29    1.18
  -1  -5   9    3.45    1.43
  -1  -5   8   12.07    1.10
  -1  -5   8   12.26    1.08
  -1  -5   8    6.67    1.53
  -1  -5   8    8.43    0.98
  -1  -5   8    7.15    0.82
  -1  -5   8    8.70    0.88
  -1  -5   8   13.54    1.41
  -1  -5   8   13.43    1.07
  -1  -5   8    8.31    1.10
  -1  -5   7   24.55    1.29
  -1  -5   7   22.03    1.01
  -1  -5   7   20.72    1.04
  -1  -5   7   20.11    0.87
  -1  -5   7   22.43    1.09
  -1  -5   7   20.30    1.54
  -1  -5   7   20.99    1.00
  -1  -5   7   21.00    0.95
  -1  -5   7   19.56    1.12
  -1  -5   7   20.00    0.90
  -1  -5   7   20.43    1.03
  -1  -5   7   21.72    0.86
  -1  -5   7   19.93    1.64
  -1  -5   6  121.84    2.82
  -1  -5   6  122.98    1.81
  -1  -5   6  121.39    2.83
  -1  -5   5   47.35    1.75
  -1  -5   5   46.60    0.93
  -1  -5   4   25.53    0.63
  -1  -5   3   47.02    1.48
  -1  -5   2 1155.72   13.79
  -1  -5   2 1164.81   13.81
  -1  -5   1  216.31    2.94
  -1  -5   1  219.76    3.16
  -1  -5   0   11.18    0.63
  -1  -5   0   11.19    0.63
  -1  -5  -1  393.30    4.80
  -1  -5  -1  382.03    4.93
  -1  -5  -2  918.68   10.76
  -1  -5  -2  925.13   10.79
  -1  -5  -2  891.83   10.39
  -1  -5  -3   10.12    0.70
  -1  -5  -4  142.11    2.46
  -1  -5  -4  141.59    2.34
  -1  -5  -5  123.13    1.65
  -1  -5  -5  127.52    2.38
  -1  -5  -6  151.20    2.79
  -1  -5  -7    4.08    1.10
  -1  -5  -8   13.97    0.74
  -1  -5  -8   13.53    1.30
  -1  -5  -9   48.81    1.14
   1   5   9   47.30    1.20
  -1  -5  -9   47.04    1.82
  -1  -5  -9   46.51    1.06
  -1  -5 -10  144.37    3.13
  -1  -5 -10  146.15    2.20
   1   5  11   38.80    1.30
  -1  -5 -11   40.28    1.08
   1   5  12  134.26    2.25
  -1  -5 -12  127.41    1.98
   1   5  13   28.33    1.19
  -1  -5 -13   27.22    0.85
   1   5  14  101.81    1.79
  -1  -5 -14  105.77    1.62
   1   5  14  105.63    1.70
  -1  -5 -15    7.85    0.47
   1   5  15    9.16    0.62
   1   5  15    9.16    0.59
  -1  -5 -15    9.47    0.71
  -1  -5 -16   27.48    0.62
   1   5  16   34.48    0.67
  -1  -6  13    3.47    0.44
  -1  -6  12    4.43    0.96
  -1  -6  12    6.30    0.77
  -1  -6  11   30.28    1.45
  -1  -6  11   34.69    1.04
  -1  -6  11   33.18    1.20
  -1  -6  11   32.85    1.28
  -1  -6  10   12.27    1.59
  -1  -6  10   13.61    1.00
  -1  -6  10   12.50    0.81
  -1  -6  10   12.43    0.95
  -1  -6  10   13.99    1.24
  -1  -6  10   14.07    1.24
  -1  -6   9  265.67    3.99
  -1  -6   9  268.42    3.66
  -1  -6   9  266.85    3.54
  -1  -6   9  255.51    3.57
  -1  -6   9  269.83    3.79
  -1  -6   9  267.94    3.74
  -1  -6   8   38.57    1.43
  -1  -6   8   37.41    1.35
  -1  -6   8   38.09    2.06
  -1  -6   8   38.27    1.33
  -1  -6   8   36.83    1.27
  -1  -6   8   37.57    1.09
  -1  -6   8   36.77    1.24
  -1  -6   8   36.98    1.71
  -1  -6   8   37.03    1.36
  -1  -6   7  167.10    2.71
  -1  -6   7  151.47    2.31
  -1  -6   7  157.03    2.61
  -1  -6   7  142.60    2.23
  -1  -6   7  135.92    2.14
  -1  -6   7  152.22    2.45
  -1  -6   7  138.07    2.17
  -1  -6   7  149.33    2.32
  -1  -6   7  152.12    2.38
  -1  -6   7  140.95    3.35
  -1  -6   7  139.94    2.25
  -1  -6   7  137.42    2.53
  -1  -6   7  144.80    2.29
  -1  -6   7  130.59    3.27
  -1  -6   7  135.30    2.34
  -1  -6   6   18.95    1.25
  -1  -6   6   21.52    1.23
  -1  -6   6   19.79    0.89
  -1  -6   6   19.70    1.06
  -1  -6   6   17.58    0.90
  -1  -6   6   20.27    1.02
  -1  -6   6   21.65    1.64
  -1  -6   6   17.89    1.14
  -1  -6   6   18.61    0.96
  -1  -6   6   19.19    0.91
  -1  -6   6   19.85    0.89
  -1  -6   6   17.47    1.03
  -1  -6   6   20.15    0.78
  -1  -6   6   21.36    1.68
  -1  -6   5  170.62    2.31
  -1  -6   4  180.11    2.36
  -1  -6   3    9.84    1.11
  -1  -6   3    8.71    0.47
  -1  -6   3    7.87    1.13
  -1  -6   2  145.56    2.65
  -1  -6   1   98.89    1.95
  -1  -6   1   96.63    1.71
  -1  -6   0   62.78    1.36
  -1  -6   0   63.58    1.39
  -1  -6  -1  813.28    9.52
  -1  -6  -1  786.40    9.65
  -1  -6  -2  177.86    2.45
  -1  -6  -2  183.41    2.86
  -1  -6  -3   49.86    1.35
  -1  -6  -3   49.57    1.40
  -1  -6  -4  218.67    3.35
  -1  -6  -5    6.92    0.47
  -1  -6  -5    6.41    0.87
  -1  -6  -5    8.25    1.12
  -1  -6  -6    2.45    0.52
  -1  -6  -6    3.01    1.13
  -1  -6  -6    2.76    0.88
  -1  -6  -7    5.77    0.63
  -1  -6  -7    7.05    1.24
  -1  -6  -7    5.51    1.01
  -1  -6  -8   50.16    1.94
  -1  -6  -8   48.69    1.71
  -1  -6  -8   48.92    1.05
   1   6   8   51.22    1.16
  -1  -6  -9   14.38    1.28
  -1  -6  -9   16.36    1.54
  -1  -6  -9   15.67    0.80
   1   6   9   14.13    0.96
  -1  -6 -10   46.43    1.95
  -1  -6 -10   46.07    1.17
  -1  -6 -11   20.85    0.97
  -1  -6 -11   21.68    1.57
  -1  -6 -12   15.68    0.89
   1   6  12   15.07    1.16
  -1  -6 -13   19.02    0.83
   1   6  13   23.22    1.18
   1   6  14   29.14    0.87
  -1  -6 -14   28.59    0.88
  -1  -6 -14   26.48    0.73
  -1  -6 -14   26.61    1.03
   1   6  14   24.46    1.03
   1   6  15   36.66    0.82
   1   6  15   37.16    0.81
  -1  -6 -15   36.07    0.75
  -1  -6 -16   25.01    0.55
  -1  -7  12  155.69    2.05
  -1  -7  11    1.10    1.09
  -1  -7  11    0.44    0.81
  -1  -7  11    0.81    0.87
  -1  -7  10   31.33    1.59
  -1  -7  10   31.24    1.11
  -1  -7  10   31.07    1.28
  -1  -7  10   30.01    1.20
  -1  -7   9    5.41    1.63
  -1  -7   9    5.54    1.11
  -1  -7   9    4.28    0.99
  -1  -7   9    3.78    0.73
  -1  -7   9    3.49    0.93
  -1  -7   9    5.02    1.13
  -1  -7   9    5.06    1.12
  -1  -7   8   79.01    1.78
  -1  -7   8   77.60    1.71
  -1  -7   8   77.46    2.12
  -1  -7   8   68.84    1.54
  -1  -7   8   73.70    1.65
  -1  -7   8   72.95    1.44
  -1  -7   8   76.99    1.69
  -1  -7   8   74.82    1.60
  -1  -7   8   73.57    1.75
  -1  -7   8   66.02    1.44
  -1  -7   7   73.81    1.56
  -1  -7   7   81.73    1.69
  -1  -7   7   81.34    1.79
  -1  -7   7   81.93    2.17
  -1  -7   7   87.10    2.15
  -1  -7   7   82.66    1.67
  -1  -7   7   82.65    1.68
  -1  -7   7   76.46    1.97
  -1  -7   7   83.12    1.69
  -1  -7   7   77.31    1.81
  -1  -7   7   78.48    1.78
  -1  -7   7   78.06    1.50
  -1  -7   6  394.21    5.04
  -1  -7   6  406.04    5.12
  -1  -7   6  404.25    5.07
  -1  -7   6  425.56    5.39
  -1  -7   6  444.74    5.50
  -1  -7   6  392.56    4.97
  -1  -7   6  410.68    5.06
  -1  -7   6  381.78    5.01
  -1  -7   6  400.04    5.33
  -1  -7   6  414.75    5.26
  -1  -7   6  389.79    4.97
  -1  -7   6  390.43    5.17
  -1  -7   5    5.91    1.38
  -1  -7   5    5.65    1.14
  -1  -7   5    6.47    1.20
  -1  -7   5    5.27    0.85
  -1  -7   5    7.61    1.00
  -1  -7   5    6.70    0.89
  -1  -7   5    6.52    0.66
  -1  -7   5    6.40    0.77
  -1  -7   5    6.66    0.78
  -1  -7   5    6.32    0.66
  -1  -7   5    6.11    0.91
  -1  -7   4  353.84    5.40
  -1  -7   4  351.83    4.38
  -1  -7   3  241.22    3.90
  -1  -7   3  209.50    2.75
  -1  -7   2  811.99    9.38
  -1  -7   2  698.03    8.27
  -1  -7   1  116.45    2.06
  -1  -7   1  116.40    2.30
  -1  -7   0 1022.86   12.19
  -1  -7   0 1010.19   12.12
  -1  -7  -1    5.33    0.63
  -1  -7  -1    5.58    0.80
  -1  -7  -2    9.32    0.54
  -1  -7  -2   10.14    0.96
  -1  -7  -3   16.78    1.07
  -1  -7  -3   16.18    1.11
  -1  -7  -4  493.70    6.57
  -1  -7  -4  484.93    6.68
  -1  -7  -5    3.19    0.93
  -1  -7  -6  554.70    7.46
  -1  -7  -6  561.78    7.72
  -1  -7  -7    0.54    1.00
  -1  -7  -7    0.87    1.28
  -1  -7  -8   29.09    1.49
  -1  -7  -8   30.81    1.81
   1   7   8   26.65    0.98
  -1  -7  -8   28.87    0.91
   1   7   8   26.56    0.94
  -1  -7  -9    1.86    1.40
  -1  -7  -9    1.93    1.11
   1   7   9    1.57    0.82
  -1  -7  -9    2.00    0.76
  -1  -7 -10  143.28    2.21
   1   7  10  144.56    2.40
  -1  -7 -10  141.10    3.33
  -1  -7 -11  145.27    2.23
  -1  -7 -11  141.48    3.27
  -1  -7 -12   18.30    0.92
   1   7  12   13.39    1.20
  -1  -7 -13   12.12    0.79
   1   7  13   11.71    1.10
   1   7  14    9.46    0.64
  -1  -7 -14    9.75    0.70
   1   7  14    9.84    0.90
  -1  -7 -14    8.97    0.58
   1   7  15    5.76    0.61
  -1  -7 -15    6.20    0.62
   1   7  15    6.18    0.44
  -1  -7 -15    6.13    0.46
  -1  -7 -16    3.46    0.28
  -1  -8  11   81.36    1.33
  -1  -8  10   30.12    1.00
  -1  -8  10   29.95    1.02
  -1  -8  10   31.45    1.09
  -1  -8   9  279.86    3.76
  -1  -8   9  284.46    4.08
  -1  -8   9  286.68    3.77
  -1  -8   9  272.80    3.76
  -1  -8   9  284.22    3.81
  -1  -8   8   23.95    1.19
  -1  -8   8   21.71    1.08
  -1  -8   8   24.67    1.20
  -1  -8   8   23.32    1.78
  -1  -8   8   22.60    1.11
  -1  -8   8   23.14    1.19
  -1  -8   8   25.08    1.28
  -1  -8   7    7.52    0.99
  -1  -8   7    9.05    1.15
  -1  -8   7    7.93    1.06
  -1  -8   7    8.14    1.44
  -1  -8   7    7.57    1.64
  -1  -8   7    8.63    1.13
  -1  -8   7    7.06    0.79
  -1  -8   7    6.73    0.72
  -1  -8   7    7.21    1.06
  -1  -8   7    7.83    1.38
  -1  -8   7    7.92    1.06
  -1  -8   7    6.93    0.90
  -1  -8   7    8.70    1.21
  -1  -8   7    7.55    1.09
  -1  -8   6   15.87    1.10
  -1  -8   6   16.98    1.01
  -1  -8   6   18.28    1.19
  -1  -8   6   16.46    1.68
  -1  -8   6   15.78    1.46
  -1  -8   6   18.11    0.91
  -1  -8   6   18.06    0.84
  -1  -8   6   19.31    1.07
  -1  -8   6   17.02    1.44
  -1  -8   6   16.92    1.11
  -1  -8   6   16.13    1.29
  -1  -8   6   17.50    1.22
  -1  -8   5   23.24    1.13
  -1  -8   5   22.85    1.15
  -1  -8   5   22.69    0.96
  -1  -8   5   22.23    1.30
  -1  -8   5   21.63    1.35
  -1  -8   5   20.74    1.06
  -1  -8   5   21.23    0.84
  -1  -8   5   23.67    1.00
  -1  -8   5   22.29    1.00
  -1  -8   5   23.08    1.41
  -1  -8   5   22.81    0.93
  -1  -8   5   23.26    1.10
  -1  -8   4   42.07    1.22
  -1  -8   4   39.86    0.96
  -1  -8   4   43.18    1.90
  -1  -8   4   39.36    1.16
  -1  -8   4   38.73    0.96
  -1  -8   4   40.74    1.08
  -1  -8   4   43.54    1.12
  -1  -8   4   41.68    1.43
  -1  -8   4   41.29    1.25
  -1  -8   3  289.10    3.67
  -1  -8   3  283.91    3.66
  -1  -8   3  278.29    3.58
  -1  -8   3  294.82    3.85
  -1  -8   3  270.72    3.59
  -1  -8   3  251.79    3.43
  -1  -8   3  270.50    4.59
  -1  -8   3  274.79    3.55
  -1  -8   3  271.92    3.62
  -1  -8   2    4.86    1.07
  -1  -8   2    5.34    0.51
  -1  -8   1  628.83    7.94
  -1  -8   1  634.09    8.25
  -1  -8   0   47.52    1.40
  -1  -8   0   45.44    1.37
  -1  -8  -1   47.78    1.49
  -1  -8  -1   44.04    1.21
  -1  -8  -2  170.39    3.00
  -1  -8  -3  821.92   10.43
  -1  -8  -4   15.02    1.30
  -1  -8  -4   14.14    1.23
  -1  -8  -5  561.11    7.56
  -1  -8  -5  546.98    7.70
  -1  -8  -6    3.32    0.63
  -1  -8  -6    4.98    1.11
  -1  -8  -7   12.80    1.59
  -1  -8  -7   12.74    1.29
  -1  -8  -7   12.79    0.63
   1   8   7   13.20    0.84
   1   8   7   12.72    0.79
   1   8   8    0.99    0.81
  -1  -8  -8    0.87    1.44
  -1  -8  -8    0.03    1.12
  -1  -8  -8    1.00    0.72
  -1  -8  -9  555.83    6.64
  -1  -8  -9  569.90    8.17
   1   8  10    2.01    1.05
  -1  -8 -10    2.12    1.49
  -1  -8 -10    0.99    0.88
   1   8  11  146.51    2.47
  -1  -8 -11  148.10    2.28
  -1  -8 -12   31.91    1.06
  -1  -8 -13    9.53    0.75
  -1  -8 -13    9.12    0.89
   1   8  13    8.66    0.67
   1   8  14    8.86    0.83
  -1  -8 -14    9.67    0.74
   1   8  14    8.85    0.55
  -1  -8 -14    8.73    0.65
  -1  -8 -15   13.79    0.56
   1   8  15   12.81    0.63
  -1  -9  10    7.57    0.68
  -1  -9   9   11.25    0.92
  -1  -9   9   10.10    0.82
  -1  -9   9   11.28    0.90
  -1  -9   8    6.62    0.98
  -1  -9   8    7.32    0.96
  -1  -9   8    7.51    1.10
  -1  -9   8    5.19    0.89
  -1  -9   7    0.42    0.90
  -1  -9   7    1.18    1.08
  -1  -9   7    0.62    1.14
  -1  -9   7    1.53    0.97
  -1  -9   7    1.24    1.45
  -1  -9   7    0.88    1.64
  -1  -9   7    0.49    1.06
  -1  -9   7    0.50    0.96
  -1  -9   7    0.42    0.97
  -1  -9   7    1.15    1.11
  -1  -9   7    0.12    0.93
  -1  -9   6   11.96    1.14
  -1  -9   6   11.56    0.94
  -1  -9   6   11.12    1.25
  -1  -9   6   11.75    1.07
  -1  -9   6    9.97    1.46
  -1  -9   6    9.29    1.07
  -1  -9   6    9.82    0.99
  -1  -9   6   12.17    1.25
  -1  -9   6   11.37    1.59
  -1  -9   6    8.53    1.04
  -1  -9   6    8.59    0.88
  -1  -9   6    8.98    1.03
  -1  -9   6    9.63    1.18
  -1  -9   6   11.33    1.12
  -1  -9   5   18.93    1.18
  -1  -9   5   17.55    1.17
  -1  -9   5   16.92    1.37
  -1  -9   5   17.21    1.13
  -1  -9   5   18.36    1.02
  -1  -9   5   18.13    1.56
  -1  -9   5   17.09    1.31
  -1  -9   5   18.07    1.06
  -1  -9   5   18.56    1.08
  -1  -9   5   16.35    1.23
  -1  -9   5   18.48    0.98
  -1  -9   5   16.90    1.22
  -1  -9   4    8.98    1.02
  -1  -9   4   10.36    1.36
  -1  -9   4   10.96    1.24
  -1  -9   4   10.70    0.90
  -1  -9   4    9.17    0.86
  -1  -9   4    9.73    0.96
  -1  -9   4   10.56    0.89
  -1  -9   4    9.77    1.10
  -1  -9   4    9.86    1.13
  -1  -9   3    0.28    0.83
  -1  -9   3    1.26    0.82
  -1  -9   3    1.22    0.93
  -1  -9   3    0.78    1.17
  -1  -9   3    1.54    1.13
  -1  -9   3    1.12    0.74
  -1  -9   3    1.26    0.86
  -1  -9   3    0.88    0.90
  -1  -9   3    0.85    0.65
  -1  -9   3    0.93    1.03
  -1  -9   2  101.98    1.80
  -1  -9   2   97.90    1.82
  -1  -9   2   92.49    1.60
  -1  -9   2   94.43    1.67
  -1  -9   2   86.73    1.48
  -1  -9   2   93.08    1.72
  -1  -9   2   92.40    1.83
  -1  -9   2  100.03    2.00
  -1  -9   2   93.82    1.70
  -1  -9   2   89.56    1.54
  -1  -9   2   96.04    1.72
  -1  -9   2   91.30    1.58
  -1  -9   2   93.06    1.73
  -1  -9   1    9.62    0.76
  -1  -9   1    9.24    0.71
  -1  -9   1    8.75    0.74
  -1  -9   1    9.40    0.85
  -1  -9   1    9.44    0.96
  -1  -9   1    9.49    0.72
  -1  -9   1    9.32    0.86
  -1  -9   1    9.67    0.83
  -1  -9   1    8.84    1.09
  -1  -9   1    8.88    1.01
  -1  -9   1   10.00    0.63
  -1  -9   0   78.85    1.40
  -1  -9   0   83.05    1.48
  -1  -9   0   81.66    1.53
  -1  -9   0   76.98    1.90
  -1  -9   0   85.78    1.61
  -1  -9   0   85.33    1.57
  -1  -9   0   85.52    1.56
  -1  -9   0   78.85    1.45
  -1  -9   0   87.91    1.67
  -1  -9   0   82.85    1.79
  -1  -9  -1    2.77    0.69
  -1  -9  -1    3.29    0.85
  -1  -9  -1    2.93    0.94
  -1  -9  -1    3.05    0.81
  -1  -9  -2    9.09    1.18
  -1  -9  -3   13.31    0.67
  -1  -9  -3   13.18    1.29
  -1  -9  -4   26.31    0.81
  -1  -9  -4   25.92    1.57
  -1  -9  -5    4.56    0.69
  -1  -9  -5    3.73    0.63
  -1  -9  -5    3.74    1.34
  -1  -9  -5    4.10    1.25
  -1  -9  -6  340.41    4.32
  -1  -9  -6  345.69    4.37
  -1  -9  -6  341.32    5.44
  -1  -9  -6  330.99    5.62
  -1  -9  -7    5.24    0.64
  -1  -9  -7    4.56    0.78
  -1  -9  -7    4.54    0.66
   1   9   7    3.32    0.79
  -1  -9  -7    4.45    1.26
  -1  -9  -8   11.03    0.68
  -1  -9  -8   10.22    1.65
  -1  -9  -8   10.12    0.79
   1   9   8    8.95    0.93
  -1  -9  -9   25.79    1.93
  -1  -9  -9   24.79    0.97
  -1  -9  -9   24.55    1.09
   1   9   9   24.04    1.17
  -1  -9 -10  107.93    3.02
  -1  -9 -10  111.80    1.96
  -1  -9 -10  115.17    1.92
   1   9  10  112.59    2.08
  -1  -9 -11   11.51    0.97
  -1  -9 -11   11.16    0.93
   1   9  11    9.30    1.11
  -1  -9 -12   93.85    1.64
  -1  -9 -12   92.65    1.66
   1   9  12   91.06    1.84
   1   9  13    0.59    0.49
  -1  -9 -13    1.22    0.67
  -1  -9 -13    1.60    0.75
   1   9  13    0.58    0.90
  -1  -9 -14   18.79    0.70
  -1  -9 -14   18.12    0.65
  -1  -9 -15    2.07    0.33
   1   9  15    1.71    0.40
  -1 -10   9  153.94    2.11
  -1 -10   8    0.76    0.85
  -1 -10   7   11.30    1.34
  -1 -10   7   11.68    1.06
  -1 -10   7   11.36    1.00
  -1 -10   7   10.23    0.93
  -1 -10   7   11.20    0.93
  -1 -10   7   10.91    0.88
  -1 -10   7   10.70    1.07
  -1 -10   7   11.00    0.99
  -1 -10   6   12.58    1.10
  -1 -10   6   10.16    1.26
  -1 -10   6   12.12    1.54
  -1 -10   6   11.17    0.90
  -1 -10   6   10.80    1.04
  -1 -10   6   12.08    1.03
  -1 -10   6   11.77    0.98
  -1 -10   6   10.67    1.03
  -1 -10   6    9.88    1.07
  -1 -10   6   10.22    1.20
  -1 -10   6   12.51    1.17
  -1 -10   6   11.01    1.09
  -1 -10   5  159.19    2.58
  -1 -10   5  162.81    2.75
  -1 -10   5  164.74    3.02
  -1 -10   5  170.06    2.54
  -1 -10   5  170.20    2.57
  -1 -10   5  168.70    2.58
  -1 -10   5  162.32    2.54
  -1 -10   5  166.46    2.44
  -1 -10   5  159.32    2.76
  -1 -10   5  161.63    2.64
  -1 -10   5  171.66    2.66
  -1 -10   5  157.72    2.61
  -1 -10   4   11.67    1.39
  -1 -10   4   11.13    1.44
  -1 -10   4   16.37    1.02
  -1 -10   4   14.43    0.94
  -1 -10   4   15.69    1.10
  -1 -10   4   14.59    1.12
  -1 -10   4   13.44    1.26
  -1 -10   4   13.36    1.27
  -1 -10   4   17.90    1.07
  -1 -10   4   15.07    1.20
  -1 -10   3  109.19    2.23
  -1 -10   3  103.76    1.96
  -1 -10   3  102.09    2.05
  -1 -10   3  106.60    1.94
  -1 -10   3  102.15    1.92
  -1 -10   3  105.77    1.85
  -1 -10   3  103.88    1.77
  -1 -10   3  126.23    2.26
  -1 -10   3  122.88    2.37
  -1 -10   3  120.41    2.14
  -1 -10   2    1.43    1.13
  -1 -10   2    0.23    0.89
  -1 -10   2    0.85    0.77
  -1 -10   2    0.41    0.61
  -1 -10   2    0.35    1.03
  -1 -10   2    0.85    1.09
  -1 -10   2    0.83    0.85
  -1 -10   2    0.61    0.90
  -1 -10   2    0.74    0.71
  -1 -10   2    1.09    0.97
  -1 -10   2    0.72    1.23
  -1 -10   1    9.70    0.86
  -1 -10   1    8.64    0.92
  -1 -10   1    9.46    0.72
  -1 -10   1    9.93    0.99
  -1 -10   1    9.36    1.10
  -1 -10   1    7.72    0.96
  -1 -10   1    8.59    0.92
  -1 -10   1    8.64    0.68
  -1 -10   1   10.08    1.01
  -1 -10   1   11.02    1.23
  -1 -10   1    8.96    1.23
  -1 -10   0   16.36    0.82
  -1 -10   0   16.47    1.05
  -1 -10   0   15.38    0.94
  -1 -10   0   19.07    1.24
  -1 -10   0   16.90    1.30
  -1 -10   0   16.19    0.91
  -1 -10   0   16.70    0.94
  -1 -10   0   18.05    1.07
  -1 -10   0   16.04    1.18
  -1 -10  -1  122.17    2.06
  -1 -10  -1  120.75    2.11
  -1 -10  -1  114.42    1.93
  -1 -10  -1  119.68    2.58
  -1 -10  -1  123.71    2.13
  -1 -10  -1  122.13    2.29
  -1 -10  -1  122.85    1.92
  -1 -10  -2    1.91    1.10
  -1 -10  -2    1.65    0.71
  -1 -10  -2    1.63    0.82
  -1 -10  -2    1.59    0.99
  -1 -10  -2    0.71    1.00
  -1 -10  -3  161.09    3.35
  -1 -10  -3  168.82    2.50
  -1 -10  -3  163.29    2.40
  -1 -10  -3  167.48    2.55
  -1 -10  -3  164.39    2.47
  -1 -10  -3  168.59    2.57
  -1 -10  -4    6.53    0.86
  -1 -10  -4    7.12    0.79
  -1 -10  -4    7.90    0.74
  -1 -10  -4    7.11    1.39
  -1 -10  -4    7.87    0.75
  -1 -10  -5   99.36    2.75
  -1 -10  -5   98.35    1.53
  -1 -10  -5  104.40    1.75
  -1 -10  -5  102.88    1.71
  -1 -10  -6   51.77    2.21
  -1 -10  -6   53.98    1.29
  -1 -10  -6   52.32    1.18
   1  10   6   52.08    1.19
  -1 -10  -7  517.07    7.74
  -1 -10  -7  506.13    6.15
  -1 -10  -7  518.36    6.24
   1  10   8   21.06    1.06
  -1 -10  -8   21.39    0.88
  -1 -10  -8   20.44    0.84
  -1 -10  -8   20.92    1.10
  -1 -10  -9  253.47    3.40
   1  10   9  261.87    3.55
  -1 -10  -9  251.44    4.85
  -1 -10 -10    0.65    0.71
  -1 -10 -10    0.14    0.95
   1  10  10   -0.04    1.00
  -1 -10 -10    0.32    0.79
  -1 -10 -11    4.30    0.93
  -1 -10 -11    4.81    0.82
   1  10  11    3.97    1.01
  -1 -10 -12   22.72    0.91
  -1 -10 -12   20.73    0.88
  -1 -10 -12   22.30    0.92
   1  10  12   19.96    1.06
  -1 -10 -13   46.45    0.96
  -1 -10 -13   43.03    0.95
   1  10  14   48.58    0.92
   1  10  14   46.14    0.96
  -1 -11   7   16.39    0.87
  -1 -11   7   15.17    0.89
  -1 -11   6   11.70    1.13
  -1 -11   6   10.27    1.34
  -1 -11   6   13.61    0.83
  -1 -11   6   15.10    0.94
  -1 -11   6   12.91    0.88
  -1 -11   6   12.41    0.98
  -1 -11   6   14.86    1.05
  -1 -11   6   11.92    0.96
  -1 -11   5    6.10    0.96
  -1 -11   5    5.35    1.25
  -1 -11   5    5.59    1.45
  -1 -11   5    6.16    0.93
  -1 -11   5    6.78    0.91
  -1 -11   5    7.35    0.91
  -1 -11   5    5.62    0.81
  -1 -11   5    5.59    0.98
  -1 -11   5    4.92    1.16
  -1 -11   5    5.46    1.13
  -1 -11   5    6.79    1.10
  -1 -11   5    5.06    1.11
  -1 -11   4  230.53    3.30
  -1 -11   4  234.86    3.70
  -1 -11   4  238.21    3.54
  -1 -11   4  232.98    3.25
  -1 -11   4  242.19    3.28
  -1 -11   4  228.84    3.13
  -1 -11   4  241.58    3.62
  -1 -11   4  243.20    3.31
  -1 -11   4  235.83    3.46
  -1 -11   4  237.12    3.55
  -1 -11   4  243.70    3.40
  -1 -11   4  241.34    3.34
  -1 -11   4  237.01    3.41
  -1 -11   3   -0.23    1.40
  -1 -11   3   -0.23    1.39
  -1 -11   3    0.50    0.91
  -1 -11   3   -0.19    0.79
  -1 -11   3    0.43    0.72
  -1 -11   3    0.28    1.09
  -1 -11   3   -0.99    1.31
  -1 -11   3    0.26    1.25
  -1 -11   3    0.13    1.12
  -1 -11   3    0.04    0.97
  -1 -11   3    0.71    1.28
  -1 -11   2   23.47    1.05
  -1 -11   2   25.36    1.13
  -1 -11   2   26.71    1.50
  -1 -11   2   24.11    0.95
  -1 -11   2   24.55    1.11
  -1 -11   2   23.40    1.09
  -1 -11   2   24.34    1.25
  -1 -11   2   26.26    1.43
  -1 -11   2   23.84    1.24
  -1 -11   2   25.37    1.45
  -1 -11   1   25.21    1.35
  -1 -11   1   25.42    1.27
  -1 -11   1   21.18    1.53
  -1 -11   1   22.30    1.48
  -1 -11   1   22.41    1.39
  -1 -11   1   20.85    1.11
  -1 -11   1   24.85    0.93
  -1 -11   1   23.32    1.09
  -1 -11   1   21.68    1.11
  -1 -11   0   15.17    0.90
  -1 -11   0   14.79    1.22
  -1 -11   0   12.74    1.08
  -1 -11   0   13.48    1.26
  -1 -11   0   12.95    1.36
  -1 -11   0   14.07    1.46
  -1 -11   0   13.54    1.00
  -1 -11   0   13.62    1.06
  -1 -11   0   12.54    1.27
  -1 -11  -1   27.06    1.38
  -1 -11  -1   27.19    1.34
  -1 -11  -1   28.92    1.17
  -1 -11  -1   28.93    1.10
  -1 -11  -1   26.73    1.42
  -1 -11  -1   25.05    1.54
  -1 -11  -1   30.24    1.08
  -1 -11  -2  144.37    2.29
  -1 -11  -2  148.52    2.44
  -1 -11  -2  152.80    2.51
  -1 -11  -2  153.96    2.49
  -1 -11  -2  150.75    2.44
  -1 -11  -2  143.16    2.31
  -1 -11  -2  136.75    3.01
  -1 -11  -2  159.55    2.78
  -1 -11  -2  153.99    2.53
  -1 -11  -3   25.00    1.61
  -1 -11  -3   26.95    1.21
  -1 -11  -3   27.27    1.33
  -1 -11  -3   25.59    1.14
  -1 -11  -4  179.23    3.77
  -1 -11  -4  183.81    2.69
  -1 -11  -4  186.86    2.76
  -1 -11  -5    0.39    0.78
  -1 -11  -5    0.46    1.43
  -1 -11  -6  227.74    3.18
  -1 -11  -6  227.42    4.48
  -1 -11  -6  226.85    3.15
  -1 -11  -7   53.78    1.14
  -1 -11  -7   52.72    2.30
  -1 -11  -7   56.00    1.39
  -1 -11  -7   55.23    1.26
  -1 -11  -8   46.64    1.32
   1  11   8   46.51    1.25
  -1 -11  -8   44.30    1.10
   1  11   9   17.48    1.02
  -1 -11  -9   16.08    0.97
  -1 -11  -9   15.65    0.88
   1  11  10    3.90    0.93
  -1 -11 -10    4.48    0.76
  -1 -11 -10    5.21    0.77
   1  11  11    2.29    0.87
  -1 -11 -11    1.17    0.83
  -1 -11 -11    1.78    0.69
  -1 -11 -12    4.03    0.60
   1  11  12    2.84    0.78
  -1 -11 -13    8.36    0.50
   1  11  13    6.58    0.66
   1  11  14    6.31    0.39
  -1 -12   6   28.92    1.21
  -1 -12   5   62.48    1.54
  -1 -12   5   63.33    1.44
  -1 -12   5   61.39    1.37
  -1 -12   4   12.30    1.34
  -1 -12   4   11.56    1.32
  -1 -12   4   10.39    1.42
  -1 -12   4   11.22    0.82
  -1 -12   4   11.86    0.98
  -1 -12   4   11.88    1.15
  -1 -12   4   10.74    1.17
  -1 -12   4   11.07    1.18
  -1 -12   3  108.49    2.17
  -1 -12   3  116.84    2.29
  -1 -12   3  107.72    2.25
  -1 -12   3  110.48    2.36
  -1 -12   3  107.22    1.79
  -1 -12   3  114.62    2.02
  -1 -12   3  110.38    2.14
  -1 -12   3  106.60    1.88
  -1 -12   2    0.04    1.27
  -1 -12   2    0.13    1.29
  -1 -12   2    0.60    1.26
  -1 -12   1  132.18    2.40
  -1 -12   1  133.74    2.23
  -1 -12   1  131.05    2.48
  -1 -12   1  130.35    2.51
  -1 -12   1  118.54    2.09
  -1 -12   1  131.88    2.44
  -1 -12   1  118.23    2.14
  -1 -12   1  125.39    2.09
  -1 -12   0   12.37    1.08
  -1 -12   0   12.60    1.35
  -1 -12   0   14.87    1.31
  -1 -12   0   12.94    1.38
  -1 -12   0   12.47    1.50
  -1 -12   0   13.19    1.51
  -1 -12   0   13.29    1.09
  -1 -12   0   12.21    0.99
  -1 -12   0   12.83    1.07
  -1 -12  -1   55.32    1.62
  -1 -12  -1   55.40    1.74
  -1 -12  -1   51.99    1.80
  -1 -12  -1   55.50    1.33
  -1 -12  -1   55.89    1.49
  -1 -12  -1   52.63    1.34
  -1 -12  -1   50.91    1.48
  -1 -12  -1   53.62    1.65
  -1 -12  -1   54.81    1.69
  -1 -12  -2  141.24    2.71
  -1 -12  -2  154.00    2.31
  -1 -12  -2  139.61    2.51
  -1 -12  -2  135.89    2.45
  -1 -12  -2  138.71    2.24
  -1 -12  -2  148.32    2.44
  -1 -12  -3   49.81    1.49
  -1 -12  -3   45.72    1.28
  -1 -12  -3   47.97    1.47
  -1 -12  -4   95.49    1.77
  -1 -12  -4   87.46    1.83
  -1 -12  -4   90.99    2.57
  -1 -12  -5   95.78    1.62
  -1 -12  -5  102.18    1.99
  -1 -12  -5   92.73    2.67
  -1 -12  -5   99.72    1.79
  -1 -12  -5   93.63    1.79
  -1 -12  -6   44.85    1.22
  -1 -12  -6   46.24    1.44
  -1 -12  -7  103.83    1.96
   1  12   8   11.92    0.81
  -1 -12  -8   11.21    1.01
   1  12   9  390.18    4.88
  -1 -12  -9  400.58    4.93
   1  12  10   19.62    0.88
  -1 -12 -10   20.48    0.82
   1  12  11  132.37    1.93
   1  12  12   -0.02    0.57
   1  12  13    6.39    0.41
   1  12  13    8.20    0.45
  -1 -13   5    1.46    0.82
  -1 -13   4  175.80    2.45
  -1 -13   4  182.60    2.64
  -1 -13   4  174.87    2.53
  -1 -13   3   75.99    1.49
  -1 -13   3   63.95    1.74
  -1 -13   3   77.39    1.71
  -1 -13   3   69.61    1.62
  -1 -13   3   64.03    1.56
  -1 -13   2   46.43    1.49
  -1 -13   2   46.05    1.44
  -1 -13   1   42.08    1.58
  -1 -13   1   49.74    1.53
  -1 -13   1   49.95    1.39
  -1 -13   1   44.60    1.60
  -1 -13   0    6.03    1.32
  -1 -13   0    6.43    1.31
  -1 -13   0    6.49    1.17
  -1 -13   0    6.45    0.98
  -1 -13   0    7.31    1.04
  -1 -13  -1   56.56    1.65
  -1 -13  -1   56.80    1.84
  -1 -13  -1   58.67    1.56
  -1 -13  -1   57.27    1.50
  -1 -13  -1   58.42    1.44
  -1 -13  -2  137.06    2.35
  -1 -13  -2  145.04    2.47
  -1 -13  -2  142.20    2.74
  -1 -13  -2  156.95    2.47
  -1 -13  -2  150.82    2.43
  -1 -13  -2  135.34    2.18
  -1 -13  -2  151.69    2.31
  -1 -13  -3   12.63    1.17
  -1 -13  -3   14.12    1.52
  -1 -13  -3   12.38    0.89
  -1 -13  -3   12.92    1.17
  -1 -13  -3   11.85    0.92
  -1 -13  -3   13.21    1.10
  -1 -13  -4    4.81    1.05
  -1 -13  -4    4.67    0.80
  -1 -13  -4    4.84    0.84
  -1 -13  -5   20.53    0.81
  -1 -13  -5   20.06    1.21
  -1 -13  -6  166.71    2.62
  -1 -13  -7   87.91    1.75
  -1 -13  -8    6.84    0.91
  -1 -13  -9    4.13    0.75
  -1 -13 -10  146.94    1.96
   1  13  10  138.87    1.89
   1  13  11    9.26    0.59
   1  13  11    7.20    0.44
   1  13  12   21.60    0.52
  -1 -14   4    5.62    0.63
  -1 -14   3   30.93    1.10
  -1 -14   3   35.19    1.05
  -1 -14   2   19.02    1.13
  -1 -14   2   17.76    0.97
  -1 -14   1   34.59    1.08
  -1 -14   1   34.98    1.32
  -1 -14   1   34.52    1.21
  -1 -14   1   35.93    1.29
  -1 -14   0  108.65    1.81
  -1 -14   0  106.33    1.90
  -1 -14   0  102.35    1.96
  -1 -14  -1    8.65    1.01
  -1 -14  -1    6.64    1.16
  -1 -14  -1    7.59    0.89
  -1 -14  -1    7.30    0.91
  -1 -14  -1    6.96    1.13
  -1 -14  -2  122.61    2.03
  -1 -14  -2  119.22    2.26
  -1 -14  -2  124.55    1.95
  -1 -14  -2  117.96    2.07
  -1 -14  -3   24.22    0.93
  -1 -14  -3   25.83    1.47
  -1 -14  -3   25.62    1.17
  -1 -14  -3   25.64    1.09
  -1 -14  -4   82.21    1.54
  -1 -14  -4   78.85    1.38
  -1 -14  -5    5.98    0.59
  -1 -14  -5    6.72    0.83
  -1 -14  -5    5.97    1.02
  -1 -14  -6   14.90    0.82
  -1 -14  -6   16.14    1.04
  -1 -14  -7   20.55    0.73
  -1 -14  -7   20.44    0.99
  -1 -14  -8   20.57    0.87
  -1 -14  -9   10.46    0.93
  -1 -14  -9   10.53    0.63
  -1 -14 -10    3.69    0.68
  -1 -14 -11    6.51    0.47
  -1 -15   2   41.97    0.90
  -1 -15   1    0.76    0.69
  -1 -15   1    1.69    0.61
  -1 -15   0    4.38    0.63
  -1 -15   0    4.80    0.82
  -1 -15   0    4.56    0.72
  -1 -15  -1    5.59    0.67
  -1 -15  -1    6.66    0.90
  -1 -15  -1    5.85    0.76
  -1 -15  -2   35.23    0.87
  -1 -15  -2   35.23    0.95
  -1 -15  -3   29.12    0.79
  -1 -15  -3   27.44    1.14
  -1 -15  -3   28.55    0.98
  -1 -15  -3   29.12    0.89
  -1 -15  -4   20.32    0.63
  -1 -15  -4   22.73    0.94
  -1 -15  -4   22.80    1.08
  -1 -15  -4   22.45    0.77
  -1 -15  -5   69.70    1.15
  -1 -15  -6   21.73    0.85
  -1 -15  -6   18.38    0.57
  -1 -15  -7   21.15    0.77
  -1 -15  -8    8.61    0.53
  -1 -16  -1   29.07    0.69
  -1 -16  -2    5.50    0.54
  -1 -16  -3   36.17    0.81
  -1 -16  -4    0.58    0.51
  -1 -16  -5   23.80    0.67
   2 -15  -7    3.39    0.40
   2 -15  -7    2.68    0.34
   2 -15  -6    1.48    0.48
   2 -15  -6    1.23    0.49
   2 -15  -5  112.99    1.60
   2 -15  -5  106.43    1.59
   2 -15  -4   14.48    0.71
   2 -15  -4   14.76    0.72
   2 -15  -3   39.13    0.89
   2 -15  -3   36.47    0.95
   2 -15  -2   18.59    0.72
   2 -15  -2   22.63    0.82
   2 -15  -1   26.52    0.85
   2 -15   0   -0.17    0.60
   2 -15   1   12.64    0.62
   2 -15   2    4.56    0.36
   2 -14  -9    3.10    0.39
   2 -14  -8    6.87    0.60
   2 -14  -7   22.56    0.88
   2 -14  -7   22.66    0.76
   2 -14  -6    9.71    0.88
   2 -14  -6    8.94    0.74
   2 -14  -5    0.83    0.91
   2 -14  -5    0.13    0.90
   2 -14  -5    1.13    0.75
   2 -14  -4   20.87    1.09
   2 -14  -4   19.26    1.05
   2 -14  -4   18.85    0.92
   2 -14  -3    2.28    1.02
   2 -14  -3    1.20    0.95
   2 -14  -3    1.37    0.80
   2 -14  -2   28.55    1.22
   2 -14  -2   28.02    1.12
   2 -14  -2   26.56    1.03
   2 -14  -1    5.94    1.01
   2 -14  -1    5.19    0.81
   2 -14  -1    5.13    0.92
   2 -14   0   46.13    1.13
   2 -14   0   46.04    1.31
   2 -14   1    0.84    0.96
   2 -14   2   12.35    0.95
   2 -14   2   12.08    0.70
   2 -14   3    6.30    0.69
   2 -14   3    6.25    0.76
   2 -14   4   19.86    0.63
   2 -14   4   20.60    0.71
   2 -13 -10    8.32    0.58
  -2  13  10    8.07    0.37
   2 -13  -9   26.03    0.89
  -2  13   9   21.77    0.57
   2 -13  -8    0.65    0.86
   2 -13  -7   30.92    1.23
   2 -13  -6    0.87    1.05
   2 -13  -6    0.28    0.90
   2 -13  -5   48.06    1.53
   2 -13  -5   45.28    1.38
   2 -13  -4   15.89    1.32
   2 -13  -4   15.23    1.12
   2 -13  -4   14.68    1.20
   2 -13  -3   15.34    1.30
   2 -13  -3   13.68    1.13
   2 -13  -3   12.93    1.20
   2 -13  -3   15.20    1.25
   2 -13  -2    3.69    1.16
   2 -13  -2    2.57    0.72
   2 -13  -2    2.45    1.28
   2 -13  -2    3.06    1.07
   2 -13  -2    2.54    0.82
   2 -13  -1    9.26    0.82
   2 -13  -1    9.60    1.31
   2 -13  -1    9.78    0.93
   2 -13  -1   10.37    1.10
   2 -13  -1    9.64    1.17
   2 -13   0    7.45    0.87
   2 -13   0    6.39    1.24
   2 -13   0    9.54    0.97
   2 -13   0    7.27    1.06
   2 -13   0    7.29    1.12
   2 -13   1   41.12    1.16
   2 -13   1   42.75    1.31
   2 -13   1   41.47    1.35
   2 -13   1   41.18    1.56
   2 -13   2    1.79    0.84
   2 -13   2    1.18    1.20
   2 -13   3   26.21    1.33
   2 -13   4    1.07    0.97
   2 -13   4    1.34    0.91
   2 -13   4    1.05    0.72
   2 -13   5    3.95    0.80
   2 -13   5    3.68    0.71
   2 -13   5    3.43    0.59
  -2  12  12    9.56    0.37
  -2  12  11    7.52    0.58
  -2  12  10  193.52    2.53
  -2  12   9   12.62    0.79
   2 -12  -8  144.40    2.21
  -2  12   8  153.50    2.15
  -2  12   7   22.46    0.88
   2 -12  -7   20.65    1.05
   2 -12  -6   62.17    1.55
   2 -12  -5    1.17    1.30
   2 -12  -5    1.37    1.10
   2 -12  -4    7.61    1.40
   2 -12  -4    8.26    1.14
   2 -12  -3   13.18    0.89
   2 -12  -3   13.16    1.23
   2 -12  -3   10.78    1.35
   2 -12  -2   30.19    1.12
   2 -12  -2   32.23    1.40
   2 -12  -2   30.41    1.06
   2 -12  -1  116.00    1.98
   2 -12  -1  123.02    2.44
   2 -12  -1  126.25    2.09
   2 -12  -1  122.10    2.24
   2 -12  -1  116.54    2.27
   2 -12  -1  124.37    2.30
   2 -12   0   72.35    1.57
   2 -12   0   70.53    1.65
   2 -12   0   78.76    2.05
   2 -12   0   70.78    1.59
   2 -12   0   76.55    1.66
   2 -12   0   74.52    1.78
   2 -12   0   80.35    1.90
   2 -12   1    7.56    1.00
   2 -12   1    8.22    1.05
   2 -12   1    8.78    1.07
   2 -12   1    9.61    1.47
   2 -12   1    8.42    1.08
   2 -12   1    8.49    1.21
   2 -12   1    8.94    1.30
   2 -12   2   18.30    1.13
   2 -12   2   19.78    1.47
   2 -12   2   18.55    1.18
   2 -12   2   17.41    1.25
   2 -12   2   17.39    1.29
   2 -12   3    0.56    0.81
   2 -12   3    1.14    1.35
   2 -12   3    0.37    1.01
   2 -12   4   78.88    1.45
   2 -12   4   79.49    1.98
   2 -12   5   14.87    1.02
   2 -12   5   14.26    1.16
   2 -12   5   14.99    1.30
   2 -12   6   33.15    1.00
   2 -12   6   29.07    1.11
   2 -12   6   30.31    1.21
  -2  11  13   37.46    0.65
  -2  11  12   14.24    0.69
  -2  11  11   18.11    0.80
  -2  11  11   20.01    0.86
  -2  11  10    6.22    0.82
  -2  11  10    5.44    0.88
  -2  11   9   27.63    1.04
  -2  11   9   29.92    1.12
  -2  11   8    6.83    0.86
   2 -11  -8    7.29    0.86
   2 -11  -7  180.39    2.70
   2 -11  -6   22.07    1.20
   2 -11  -5  281.31    3.86
   2 -11  -5  263.90    4.90
   2 -11  -4   55.14    1.59
   2 -11  -4   49.51    2.03
   2 -11  -3  134.07    2.18
   2 -11  -3  145.45    2.47
   2 -11  -2   24.59    1.53
   2 -11  -2   28.57    1.04
   2 -11  -2   25.09    1.39
   2 -11  -1   10.76    0.95
   2 -11  -1   12.84    1.11
   2 -11  -1   13.63    1.46
   2 -11  -1   11.63    0.98
   2 -11  -1   12.15    1.24
   2 -11  -1   11.34    1.14
   2 -11  -1   12.77    1.33
   2 -11   0   40.68    1.27
   2 -11   0   34.02    1.35
   2 -11   0   37.53    1.65
   2 -11   0   41.53    1.29
   2 -11   0   39.47    1.49
   2 -11   0   37.51    1.39
   2 -11   0   36.82    1.54
   2 -11   0   35.72    1.57
   2 -11   1  126.54    2.19
   2 -11   1  130.79    2.57
   2 -11   1  127.99    2.25
   2 -11   1  126.28    2.28
   2 -11   1  127.46    2.21
   2 -11   1  127.07    2.35
   2 -11   1  128.26    2.45
   2 -11   1  129.47    2.45
   2 -11   2   95.07    1.90
   2 -11   2   87.83    2.17
   2 -11   2   82.52    1.88
   2 -11   2   85.94    1.92
   2 -11   2   85.97    1.54
   2 -11   2  102.78    1.91
   2 -11   2   93.04    1.97
   2 -11   2   90.32    2.08
   2 -11   3    5.57    1.18
   2 -11   3    5.50    1.45
   2 -11   3    6.38    1.16
   2 -11   3    4.86    1.25
   2 -11   3    5.15    0.77
   2 -11   3    6.20    1.23
   2 -11   3    5.52    1.26
   2 -11   3    6.15    1.29
   2 -11   4   41.21    1.35
   2 -11   4   40.86    1.13
   2 -11   4   42.01    1.86
   2 -11   4   39.45    1.39
   2 -11   4   42.89    1.47
   2 -11   5  121.45    2.50
   2 -11   5  117.09    1.91
   2 -11   5  115.87    1.99
   2 -11   5  120.22    2.21
   2 -11   5  119.76    2.35
   2 -11   6    0.11    1.35
   2 -11   6    0.59    0.74
   2 -11   6    0.50    0.84
   2 -11   6    0.13    1.06
   2 -11   6    1.11    1.19
   2 -11   7   67.54    1.27
   2 -11   7   53.56    1.64
   2 -11   7   67.18    1.23
   2 -11   7   63.00    1.37
   2 -11   7   57.11    1.48
   2 -11   8   13.45    0.62
   2 -11   8   13.72    0.63
  -2  10  13    1.89    0.58
   2 -10 -13    1.99    0.43
  -2  10  12   24.39    0.94
   2 -10 -12   25.31    0.83
  -2  10  11    2.23    0.95
  -2  10  11    1.84    0.88
   2 -10 -11    1.01    0.74
  -2  10  10    3.03    0.96
   2 -10 -10    4.06    0.83
  -2  10   9    0.33    0.96
   2 -10  -9    0.73    0.84
   2 -10  -8  131.52    2.11
   2 -10  -8  127.08    2.13
  -2  10   7    0.79    0.87
   2 -10  -7    0.48    0.89
   2 -10  -7    0.42    1.58
   2 -10  -7    0.50    1.57
   2 -10  -7    0.94    0.79
   2 -10  -6   69.98    2.65
   2 -10  -6   65.61    2.55
   2 -10  -6   68.87    1.42
   2 -10  -5    8.25    0.97
   2 -10  -5    9.50    1.82
   2 -10  -5    8.63    1.56
   2 -10  -4   63.76    1.55
   2 -10  -4   58.94    2.24
   2 -10  -3  249.43    3.55
   2 -10  -3  253.35    3.34
   2 -10  -3  248.32    4.41
   2 -10  -3  252.36    3.55
   2 -10  -2  456.53    5.89
   2 -10  -2  452.49    5.58
   2 -10  -2  462.62    5.76
   2 -10  -1   28.12    1.33
   2 -10  -1   28.57    1.42
   2 -10  -1   20.85    0.98
   2 -10  -1   23.16    0.98
   2 -10  -1   22.24    1.17
   2 -10   0   94.55    2.00
   2 -10   0   98.19    1.99
   2 -10   0   97.42    2.05
   2 -10   0   95.59    1.87
   2 -10   0   84.74    1.58
   2 -10   0   85.05    1.68
   2 -10   0   90.56    1.74
   2 -10   0   90.46    1.87
   2 -10   0   90.45    1.85
   2 -10   1    6.40    1.18
   2 -10   1    5.18    0.90
   2 -10   1    5.10    0.97
   2 -10   1    4.56    1.27
   2 -10   1    6.36    1.16
   2 -10   1    5.66    0.94
   2 -10   1    4.82    1.15
   2 -10   1    4.84    1.02
   2 -10   2   57.91    1.46
   2 -10   2   58.08    1.52
   2 -10   2   62.72    1.67
   2 -10   2   61.41    1.65
   2 -10   2   62.11    1.86
   2 -10   2   56.83    1.51
   2 -10   2   61.34    1.74
   2 -10   2   64.09    1.73
   2 -10   2   58.87    1.67
   2 -10   3    4.11    1.08
   2 -10   3    3.55    1.13
   2 -10   3    3.34    1.27
   2 -10   3    3.09    1.41
   2 -10   3    4.52    1.20
   2 -10   3    3.77    1.25
   2 -10   3    3.10    1.23
   2 -10   3    4.06    1.19
   2 -10   4  111.65    2.20
   2 -10   4  119.25    2.51
   2 -10   4  116.87    2.20
   2 -10   4  116.08    2.30
   2 -10   4  107.62    2.06
   2 -10   4  106.58    1.93
   2 -10   4  116.44    2.19
   2 -10   4  111.36    2.24
   2 -10   5   99.94    2.03
   2 -10   5  109.67    2.16
   2 -10   5  113.52    1.89
   2 -10   5  100.34    2.34
   2 -10   5   96.30    1.97
   2 -10   5   96.91    1.68
   2 -10   5   93.44    2.04
   2 -10   5  100.22    2.44
   2 -10   6   28.76    1.30
   2 -10   6   32.98    1.77
   2 -10   6   30.95    1.25
   2 -10   6   30.13    1.15
   2 -10   6   33.75    1.50
   2 -10   6   32.60    1.64
   2 -10   7   10.25    1.05
   2 -10   7   11.09    1.03
   2 -10   7   10.40    1.35
   2 -10   7   10.53    1.55
   2 -10   7   11.23    1.22
   2 -10   7   10.97    0.93
   2 -10   8   21.93    1.11
   2 -10   8   23.65    1.00
   2 -10   8   23.24    0.92
   2 -10   9   14.00    0.73
  -2   9  14    1.33    0.40
   2  -9 -14    1.43    0.37
  -2   9  13   12.77    0.80
   2  -9 -13   13.89    0.69
  -2   9  12   26.04    1.09
   2  -9 -12   27.46    0.98
  -2   9  11   97.61    1.89
   2  -9 -11   98.26    1.77
  -2   9  10    5.74    1.07
   2  -9 -10    6.40    0.96
  -2   9   9   44.26    1.37
   2  -9  -9   40.98    1.28
   2  -9  -8   38.36    1.09
  -2   9   8   41.18    1.33
   2  -9  -8   36.74    1.20
   2  -9  -8   37.70    1.22
   2  -9  -8   34.16    2.03
   2  -9  -7   85.81    1.61
  -2   9   7   87.90    1.69
   2  -9  -7   84.10    1.58
   2  -9  -7   80.69    1.61
   2  -9  -7   79.18    2.76
   2  -9  -7   81.24    2.86
   2  -9  -6   62.57    1.42
  -2   9   6   59.64    1.36
   2  -9  -6   60.95    1.35
   2  -9  -6   64.08    2.54
   2  -9  -6   66.23    2.57
   2  -9  -6   63.54    1.29
   2  -9  -5  249.60    3.34
   2  -9  -5  239.31    3.22
   2  -9  -5  235.63    3.12
   2  -9  -5  243.69    4.63
   2  -9  -5  242.74    4.71
   2  -9  -4   27.08    1.02
   2  -9  -4   29.29    2.00
   2  -9  -4   29.66    1.81
   2  -9  -3   29.40    1.05
   2  -9  -3   30.74    0.88
   2  -9  -3   32.72    1.97
   2  -9  -3   32.85    1.69
   2  -9  -3   28.19    1.10
   2  -9  -2    3.66    0.82
   2  -9  -2    2.89    0.92
   2  -9  -2    4.63    0.64
   2  -9  -2    5.74    1.16
   2  -9  -1   14.99    0.79
   2  -9  -1   13.24    1.12
   2  -9  -1   15.88    1.06
   2  -9  -1   15.31    0.83
   2  -9  -1   13.46    1.09
   2  -9   0  145.88    2.17
   2  -9   0  146.51    2.22
   2  -9   0  152.73    2.52
   2  -9   0  154.36    2.29
   2  -9   0  150.98    2.37
   2  -9   0  155.08    2.43
   2  -9   0  147.93    2.38
   2  -9   1  104.55    1.78
   2  -9   1   99.70    1.83
   2  -9   1  111.31    2.12
   2  -9   1  112.02    2.05
   2  -9   1  109.04    1.98
   2  -9   1  107.09    1.86
   2  -9   1  105.69    1.93
   2  -9   1  110.37    2.04
   2  -9   1  105.50    1.91
   2  -9   1  103.11    1.97
   2  -9   2  326.39    4.38
   2  -9   2  330.64    4.43
   2  -9   2  339.33    4.44
   2  -9   2  341.09    4.61
   2  -9   2  348.46    4.47
   2  -9   2  326.06    4.33
   2  -9   2  332.07    4.29
   2  -9   2  338.72    4.36
   2  -9   2  326.13    4.31
   2  -9   2  313.44    4.16
   2  -9   2  321.38    4.17
   2  -9   2  351.73    4.47
   2  -9   2  341.06    4.50
   2  -9   3  149.06    2.41
   2  -9   3  136.72    2.47
   2  -9   3  138.31    2.24
   2  -9   3  139.72    2.41
   2  -9   3  133.77    2.29
   2  -9   3  131.03    2.27
   2  -9   3  134.51    2.25
   2  -9   3  127.85    2.14
   2  -9   3  147.80    2.43
   2  -9   3  150.84    2.56
   2  -9   3  146.48    2.40
   2  -9   3  146.27    2.43
   2  -9   3  115.30    2.00
   2  -9   4   75.36    1.49
   2  -9   4   81.42    1.91
   2  -9   4   75.40    1.73
   2  -9   4   83.64    1.84
   2  -9   4   81.14    1.76
   2  -9   4   80.45    1.60
   2  -9   4   82.50    1.70
   2  -9   4   82.99    2.11
   2  -9   4   84.90    1.95
   2  -9   4   83.42    1.84
   2  -9   4   86.40    1.95
   2  -9   4   81.35    1.88
   2  -9   4   79.94    1.67
   2  -9   4   84.40    1.82
   2  -9   4   77.75    1.93
   2  -9   5   26.95    1.64
   2  -9   5   25.64    1.09
   2  -9   5   26.48    1.28
   2  -9   5   25.46    1.38
   2  -9   5   24.93    1.33
   2  -9   5   24.83    1.43
   2  -9   5   23.25    1.17
   2  -9   5   23.00    0.99
   2  -9   5   27.99    1.33
   2  -9   5   26.45    1.44
   2  -9   5   26.66    1.55
   2  -9   5   27.91    1.67
   2  -9   5   20.64    1.05
   2  -9   6   26.47    1.00
   2  -9   6   30.23    1.36
   2  -9   6   30.45    1.11
   2  -9   6   30.06    1.55
   2  -9   6   31.78    1.62
   2  -9   6   34.52    1.87
   2  -9   6   31.83    1.72
   2  -9   7   39.90    1.10
   2  -9   7   48.19    1.24
   2  -9   7   51.47    1.68
   2  -9   7   47.30    1.51
   2  -9   7   40.75    1.20
   2  -9   7   47.32    1.48
   2  -9   7   45.85    1.36
   2  -9   7   51.37    1.79
   2  -9   7   52.55    1.76
   2  -9   7   54.34    2.04
   2  -9   8   45.19    1.56
   2  -9   8   45.84    1.40
   2  -9   8   41.56    1.65
   2  -9   8   40.13    1.65
   2  -9   8   40.95    1.36
   2  -9   8   47.83    1.12
   2  -9   9    5.14    1.07
   2  -9   9    5.89    0.89
   2  -9  10   23.12    0.78
   2  -8 -14    4.53    0.50
  -2   8  14    5.45    0.54
  -2   8  13    0.84    0.81
  -2   8  12   26.72    1.24
   2  -8 -12   23.86    1.05
  -2   8  11   14.45    1.20
   2  -8 -11   15.22    1.07
  -2   8  10  104.65    2.07
   2  -8 -10  111.55    2.00
   2  -8 -10  106.21    1.96
   2  -8  -9    1.21    0.91
   2  -8  -9    1.21    1.00
   2  -8  -9    0.64    0.86
  -2   8   9    1.21    1.06
   2  -8  -9    1.51    1.49
   2  -8  -9   -0.23    1.66
   2  -8  -8  573.90    8.63
   2  -8  -8  592.09    8.87
   2  -8  -8  579.29    7.04
   2  -8  -8  575.44    7.08
  -2   8   8  595.48    7.16
   2  -8  -8  580.39    7.06
   2  -8  -7    0.80    0.71
   2  -8  -7    0.74    0.75
   2  -8  -7    0.79    0.78
   2  -8  -7    0.92    0.82
   2  -8  -7    1.59    1.49
  -2   8   7    1.22    0.85
  -2   8   6   49.32    1.20
   2  -8  -6   46.17    1.16
   2  -8  -6   47.31    1.13
   2  -8  -6   46.80    1.13
   2  -8  -6   46.28    2.19
   2  -8  -6   45.62    2.19
   2  -8  -6   48.00    1.14
   2  -8  -5   95.09    1.56
   2  -8  -5  100.05    2.76
   2  -8  -5   96.54    2.81
   2  -8  -5   99.46    1.69
   2  -8  -4  113.65    1.66
   2  -8  -4  117.94    2.83
   2  -8  -4  115.46    3.00
   2  -8  -3   56.39    2.16
   2  -8  -3   60.00    2.00
   2  -8  -2  170.82    3.59
   2  -8  -2  170.88    3.18
   2  -8  -1   12.17    1.05
   2  -8   0    9.72    0.85
   2  -8   1   12.76    0.72
   2  -8   1   14.35    0.71
   2  -8   1   13.28    0.97
   2  -8   1   12.49    1.01
   2  -8   1   12.33    0.93
   2  -8   2  171.65    2.59
   2  -8   2  175.24    2.50
   2  -8   2  161.65    2.44
   2  -8   2  160.72    2.49
   2  -8   2  156.30    2.44
   2  -8   2  158.56    2.35
   2  -8   2  156.51    2.40
   2  -8   2  166.28    2.43
   2  -8   2  151.69    2.32
   2  -8   2  152.72    2.36
   2  -8   2  167.91    2.65
   2  -8   2  176.22    2.55
   2  -8   2  177.88    2.54
   2  -8   3   90.15    1.85
   2  -8   3   93.67    1.77
   2  -8   3   89.16    1.69
   2  -8   3   92.19    1.82
   2  -8   3   92.60    1.76
   2  -8   3   98.18    1.73
   2  -8   3   95.94    1.75
   2  -8   3  104.86    1.69
   2  -8   3   95.54    1.81
   2  -8   3   92.48    1.85
   2  -8   3   91.66    1.88
   2  -8   3   92.04    1.94
   2  -8   3   93.79    1.71
   2  -8   3   93.43    1.56
   2  -8   3   99.18    1.62
   2  -8   4   31.68    1.19
   2  -8   4   29.81    1.32
   2  -8   4   30.00    1.08
   2  -8   4   28.84    1.27
   2  -8   4   28.68    1.16
   2  -8   4   27.09    1.24
   2  -8   4   29.88    1.16
   2  -8   4   29.50    1.05
   2  -8   4   29.82    1.05
   2  -8   4   32.43    1.33
   2  -8   4   32.13    1.36
   2  -8   4   31.81    1.24
   2  -8   4   32.61    1.44
   2  -8   4   31.19    1.37
   2  -8   4   25.12    0.91
   2  -8   4   29.13    1.03
   2  -8   5   86.38    1.74
   2  -8   5   80.48    1.59
   2  -8   5   86.06    1.90
   2  -8   5   84.58    1.60
   2  -8   5   81.07    1.77
   2  -8   5   90.73    1.91
   2  -8   5   85.32    1.65
   2  -8   5   84.23    1.66
   2  -8   5   87.03    2.04
   2  -8   5   85.95    1.76
   2  -8   5   90.29    1.95
   2  -8   5   87.73    1.98
   2  -8   5   89.18    2.13
   2  -8   5   79.59    1.53
   2  -8   5   87.66    1.68
   2  -8   6   77.87    1.56
   2  -8   6   86.13    1.70
   2  -8   6   85.52    1.89
   2  -8   6   87.66    1.89
   2  -8   6   87.51    1.98
   2  -8   6   85.23    1.71
   2  -8   6   92.70    2.20
   2  -8   6   83.76    1.71
   2  -8   6   83.93    1.70
   2  -8   6   90.46    2.01
   2  -8   6   87.38    2.12
   2  -8   6   86.05    1.73
   2  -8   6   88.88    2.31
   2  -8   7    0.55    1.02
   2  -8   7    2.32    1.22
   2  -8   7    0.94    0.92
   2  -8   7    0.68    1.40
   2  -8   7   -0.04    1.16
   2  -8   7    0.85    0.83
   2  -8   7    0.83    1.67
   2  -8   7    0.84    1.55
   2  -8   8  135.66    2.34
   2  -8   8  136.92    2.18
   2  -8   8  137.26    2.65
   2  -8   8  130.46    2.06
   2  -8   8  140.68    2.85
   2  -8   9    5.73    1.09
   2  -8   9    5.44    1.00
   2  -8   9    5.42    0.80
   2  -8   9    5.60    1.00
   2  -8   9    6.04    1.47
   2  -8  10   39.44    1.13
   2  -8  10   39.73    1.11
   2  -8  10   40.69    1.13
   2  -8  11   10.05    0.64
   2  -7 -15    5.28    0.38
   2  -7 -15    6.03    0.36
  -2   7  14   15.34    0.69
   2  -7 -14   15.85    0.73
  -2   7  13   16.12    0.97
   2  -7 -13   15.10    0.93
  -2   7  13   15.22    1.01
  -2   7  12   25.18    1.22
  -2   7  11  104.21    2.04
   2  -7 -10    0.36    0.98
  -2   7  10    0.99    1.10
   2  -7 -10   -0.29    1.57
   2  -7 -10    0.35    1.44
   2  -7 -10    0.43    0.79
   2  -7  -9   58.08    1.31
   2  -7  -9   63.06    1.44
   2  -7  -9   54.44    2.48
   2  -7  -9   54.35    2.40
  -2   7   9   65.14    1.56
   2  -7  -9   58.16    1.50
   2  -7  -8    1.49    0.79
  -2   7   8    0.78    0.90
   2  -7  -8    1.34    1.59
   2  -7  -8    0.67    1.52
   2  -7  -8   -0.02    0.89
   2  -7  -8    0.08    0.75
   2  -7  -7   26.48    0.94
   2  -7  -7   27.55    0.96
   2  -7  -7   27.98    1.02
   2  -7  -7   28.87    1.96
   2  -7  -7   29.22    1.87
  -2   7   7   28.58    1.03
   2  -7  -6    6.40    0.68
   2  -7  -6    7.49    1.01
   2  -7  -6    5.77    1.55
   2  -7  -6    6.56    0.73
   2  -7  -5 1399.91   16.90
   2  -7  -5 1442.48   17.44
   2  -7  -5 1434.94   17.49
   2  -7  -5 1401.08   16.03
   2  -7  -4   44.57    1.55
   2  -7  -4   45.22    1.77
   2  -7  -4   46.21    1.87
   2  -7  -4   42.82    0.89
   2  -7  -3  377.90    5.66
   2  -7  -3  378.26    5.46
   2  -7  -3  373.07    5.35
   2  -7  -3  361.01    4.34
   2  -7  -2  138.00    2.91
   2  -7  -2  132.56    2.69
   2  -7  -2  130.93    2.60
   2  -7  -1   16.94    1.04
   2  -7  -1   16.64    0.68
   2  -7   0  115.02    2.09
   2  -7   0  113.05    1.66
   2  -7   1  318.24    3.99
   2  -7   1  322.80    3.93
   2  -7   2  116.50    1.76
   2  -7   2  114.54    1.66
   2  -7   3  453.11    5.44
   2  -7   3  443.29    5.29
   2  -7   4  232.97    3.16
   2  -7   4  215.18    3.29
   2  -7   4  223.01    3.12
   2  -7   4  228.26    3.23
   2  -7   4  231.64    3.14
   2  -7   4  234.12    3.11
   2  -7   4  227.22    3.10
   2  -7   4  234.58    3.37
   2  -7   4  235.66    3.16
   2  -7   4  234.09    3.26
   2  -7   4  228.49    3.29
   2  -7   4  236.54    3.28
   2  -7   4  231.15    3.08
   2  -7   5   77.66    1.49
   2  -7   5   69.18    1.35
   2  -7   5   76.15    1.47
   2  -7   5   70.40    1.55
   2  -7   5   74.57    1.72
   2  -7   5   78.96    1.51
   2  -7   5   76.17    1.49
   2  -7   5   71.85    1.88
   2  -7   5   75.45    1.54
   2  -7   5   76.84    1.77
   2  -7   5   77.39    1.74
   2  -7   5   78.62    1.76
   2  -7   5   74.60    1.51
   2  -7   6  239.68    3.29
   2  -7   6  241.85    3.37
   2  -7   6  239.32    3.35
   2  -7   6  247.00    3.54
   2  -7   6  234.85    3.27
   2  -7   6  235.33    3.29
   2  -7   6  243.53    3.76
   2  -7   6  244.30    3.50
   2  -7   6  228.24    3.23
   2  -7   6  241.95    3.59
   2  -7   6  227.13    3.23
   2  -7   6  233.92    3.66
   2  -7   7  232.21    3.27
   2  -7   7  258.28    3.57
   2  -7   7  254.88    3.54
   2  -7   7  252.39    3.45
   2  -7   7  249.04    3.86
   2  -7   7  242.49    3.37
   2  -7   7  267.37    4.03
   2  -7   7  260.70    3.79
   2  -7   7  255.55    3.51
   2  -7   8    0.95    0.75
   2  -7   8    1.06    1.11
   2  -7   8    1.43    1.21
   2  -7   8    1.38    0.96
   2  -7   8    0.68    1.56
   2  -7   8    1.04    1.57
   2  -7   8    0.97    0.91
   2  -7   8    1.17    1.41
   2  -7   9  170.57    2.70
   2  -7   9  178.53    2.75
   2  -7   9  184.10    2.67
   2  -7   9  159.15    2.53
   2  -7   9  164.10    3.03
   2  -7   9  179.71    2.61
   2  -7   9  164.19    2.44
   2  -7  10    1.11    0.92
   2  -7  10    0.93    1.11
   2  -7  10    1.17    0.79
   2  -7  10    1.63    1.06
   2  -7  10    1.88    1.08
   2  -7  11    6.38    0.93
   2  -7  11    6.20    0.74
   2  -7  11    5.53    0.63
   2  -7  11    5.70    0.88
   2  -7  11    6.64    0.92
   2  -7  12    0.79    0.45
   2  -7  12    1.05    0.60
   2  -6 -15    0.15    0.39
   2  -6 -14   11.88    0.74
   2  -6 -13    1.82    0.88
  -2   6  13    1.53    0.87
  -2   6  13    1.64    0.96
  -2   6  12   10.01    1.10
  -2   6  12    8.06    1.17
   2  -6 -11   15.30    0.81
   2  -6 -11   16.95    1.18
   2  -6 -11   16.10    1.09
   2  -6 -10   46.18    2.26
   2  -6 -10   49.66    1.45
   2  -6 -10   46.27    1.14
   2  -6  -9  153.41    2.23
   2  -6  -9  158.33    3.69
   2  -6  -8   12.83    1.68
   2  -6  -8   11.43    0.87
  -2   6   8    9.39    0.91
   2  -6  -8   11.17    0.72
   2  -6  -7   69.68    1.30
   2  -6  -7   71.66    1.39
  -2   6   7   72.14    1.42
  -2   6   7   72.60    1.98
   2  -6  -7   72.54    1.33
  -2   6   6  260.20    3.96
   2  -6  -6  253.59    3.26
  -2   6   5   17.14    0.95
   2  -6  -5   15.63    0.65
   2  -6  -5   16.85    1.07
  -2   6   4   70.88    1.46
   2  -6  -4   70.85    1.15
   2  -6  -4   69.85    1.76
   2  -6  -4   70.98    2.05
   2  -6  -3    6.78    0.94
   2  -6  -3    6.96    1.17
  -2   6   3    6.60    0.52
   2  -6  -3    5.68    0.54
   2  -6  -2  240.55    3.75
   2  -6  -2  241.98    3.92
   2  -6  -1   78.05    1.69
   2  -6  -1   76.38    1.89
   2  -6  -1   75.88    1.20
   2  -6   0 1758.93   19.99
   2  -6   0 1761.46   20.02
   2  -6   1   71.81    1.33
   2  -6   1   72.67    1.14
   2  -6   1   71.61    1.19
   2  -6   2   49.16    0.98
   2  -6   2   50.88    0.90
   2  -6   3    1.52    0.52
   2  -6   3    0.88    0.42
   2  -6   4   28.41    0.87
   2  -6   5   23.15    1.08
   2  -6   5   23.01    0.96
   2  -6   5   28.87    0.91
   2  -6   5   17.10    1.16
   2  -6   5   19.40    1.09
   2  -6   5   25.86    0.86
   2  -6   6  139.26    2.18
   2  -6   6  128.74    2.19
   2  -6   6  137.24    2.37
   2  -6   6  136.81    2.19
   2  -6   6  140.59    2.15
   2  -6   6  131.35    2.11
   2  -6   6  137.60    2.45
   2  -6   6  138.62    2.39
   2  -6   6  144.20    2.39
   2  -6   6  142.87    2.55
   2  -6   7    1.04    0.75
   2  -6   7    0.01    0.86
   2  -6   7    0.32    0.96
   2  -6   7    0.61    1.05
   2  -6   7    0.93    1.01
   2  -6   7    0.54    0.87
   2  -6   7    1.05    1.37
   2  -6   7    0.39    1.41
   2  -6   7    0.32    0.85
   2  -6   7    0.97    1.23
   2  -6   8  326.56    4.41
   2  -6   8  352.71    4.65
   2  -6   8  353.80    4.64
   2  -6   8  350.86    4.58
   2  -6   8  364.43    4.66
   2  -6   8  344.06    4.56
   2  -6   8  338.48    4.89
   2  -6   8  376.00    4.61
   2  -6   8  344.68    5.06
   2  -6   8  357.73    4.85
   2  -6   9    6.87    0.88
   2  -6   9    6.36    1.22
   2  -6   9    7.32    1.26
   2  -6   9    7.32    1.01
   2  -6   9    6.79    1.09
   2  -6   9    6.94    1.21
   2  -6  10    9.73    1.23
   2  -6  10   11.22    0.98
   2  -6  10   10.27    1.03
   2  -6  10    8.46    1.09
   2  -6  10    8.50    1.24
   2  -6  11   23.43    1.15
   2  -6  11   23.44    0.96
   2  -6  11   25.34    1.21
   2  -6  11   24.12    1.25
   2  -6  11   24.67    1.00
   2  -6  12  224.10    2.82
   2  -6  12  220.20    2.83
   2  -6  12  216.30    2.95
   2  -6  13    4.29    0.67
   2  -6  13    3.37    0.56
  -2   5  15   27.40    0.60
   2  -5 -15   27.18    0.65
   2  -5 -14    2.27    0.69
   2  -5 -13  103.45    1.80
  -2   5  13   99.88    1.73
  -2   5  13  100.12    1.88
   2  -5 -12    2.20    0.96
  -2   5  12    1.80    1.02
  -2   5  12    1.45    1.08
   2  -5 -11   59.42    1.19
   2  -5 -11   58.04    2.30
   2  -5 -11   65.05    1.50
   2  -5 -11   63.69    1.55
  -2   5  11   66.56    1.63
   2  -5 -10   93.99    1.82
   2  -5 -10   88.91    1.50
   2  -5 -10   90.46    2.79
   2  -5  -9  154.18    2.35
   2  -5  -9  155.26    3.54
  -2   5   8   15.08    1.41
   2  -5  -8   13.52    0.68
  -2   5   8   11.48    0.86
  -2   5   7    6.31    1.12
  -2   5   6   25.19    1.21
  -2   5   5   64.83    1.58
  -2   5   4  286.89    3.95
  -2   5   3  101.81    1.71
   2  -5  -3  102.33    2.02
  -2   5   2    6.76    0.46
   2  -5  -2    7.53    0.82
   2  -5  -2    6.03    0.90
  -2   5   1   55.27    0.93
   2  -5  -1   59.37    1.50
   2  -5   0    4.74    0.84
   2  -5   1  979.67   11.36
   2  -5   2  792.98    9.11
   2  -5   2  764.49    8.46
   2  -5   3   44.60    1.28
   2  -5   3   43.94    0.85
   2  -5   4   16.45    0.91
   2  -5   4   17.59    0.65
   2  -5   5   13.45    0.87
   2  -5   5   13.49    0.65
   2  -5   6   29.32    1.16
   2  -5   6   30.80    0.98
   2  -5   6   30.90    1.27
   2  -5   6   29.31    0.91
   2  -5   6   33.39    1.19
   2  -5   6   32.62    1.17
   2  -5   6   34.19    1.30
   2  -5   6   28.04    0.91
   2  -5   7    6.95    0.92
   2  -5   7    9.79    1.10
   2  -5   7    6.72    1.21
   2  -5   7    6.85    0.88
   2  -5   7    7.78    0.81
   2  -5   7    7.11    1.16
   2  -5   7    8.06    1.28
   2  -5   7    6.54    0.69
   2  -5   7    7.52    0.81
   2  -5   8    3.33    1.02
   2  -5   8    3.31    1.21
   2  -5   8    4.62    1.30
   2  -5   8    3.23    0.97
   2  -5   8    4.51    0.98
   2  -5   8    4.77    0.87
   2  -5   8    4.25    1.02
   2  -5   8    4.10    0.83
   2  -5   8    4.55    0.87
   2  -5   8    3.21    1.48
   2  -5   9   14.34    1.09
   2  -5   9   15.90    1.22
   2  -5   9   17.32    1.18
   2  -5   9   15.93    1.30
   2  -5   9   16.56    1.43
   2  -5   9   12.84    0.97
   2  -5   9   14.75    1.07
   2  -5  10    6.52    0.91
   2  -5  10    7.37    1.30
   2  -5  10    7.69    1.45
   2  -5  10    7.68    1.28
   2  -5  10    8.53    1.22
   2  -5  10    7.99    1.01
   2  -5  10    8.21    1.19
   2  -5  11    7.61    1.17
   2  -5  11    7.45    1.17
   2  -5  11    7.08    0.91
   2  -5  11    7.68    1.18
   2  -5  11    7.53    1.63
   2  -5  11    7.36    0.87
   2  -5  11    7.12    0.93
   2  -5  12    4.43    0.70
   2  -5  12    4.75    1.31
   2  -5  12    4.76    0.75
   2  -5  12    5.02    0.95
   2  -5  13  147.15    2.16
   2  -5  13  142.27    1.91
   2  -5  13  145.51    2.06
   2  -4 -15   20.24    0.57
  -2   4  15   20.98    0.63
   2  -4 -14   23.60    0.87
  -2   4  13   68.17    1.56
   2  -4 -13   79.57    1.52
  -2   4  12   59.59    1.43
  -2   4  12   59.13    1.56
   2  -4 -12   58.54    1.41
   2  -4 -12   58.96    1.43
  -2   4  11   -0.33    1.01
   2  -4 -11   -0.13    0.97
   2  -4 -11    1.10    0.96
  -2   4  10  529.99    6.62
   2  -4 -10  544.37    6.57
   2  -4 -10  523.32    7.84
  -2   4   9   30.03    1.78
  -2   4   9   27.02    1.04
   2  -4  -9   29.92    1.07
  -2   4   8  408.27    6.24
   2  -4  -8  403.48    5.12
  -2   4   7  336.69    5.12
  -2   4   6   59.34    1.68
  -2   4   5   79.24    1.75
  -2   4   4   78.00    1.59
  -2   4   3    7.64    0.59
  -2   4   2    7.52    0.48
  -2   4   1   16.60    0.54
   2  -4  -1   16.28    0.83
   2  -4   0  710.24    8.65
   2  -4   0  691.87    8.65
   2  -4   1  178.23    2.67
   2  -4   1  170.02    2.70
   2  -4   2   46.33    1.21
   2  -4   2   43.28    0.67
   2  -4   3  231.64    3.40
   2  -4   4  348.68    4.66
   2  -4   4  332.12    4.03
   2  -4   5   83.68    1.78
   2  -4   5   81.15    1.29
   2  -4   6   58.92    1.54
   2  -4   6   61.36    1.16
   2  -4   6   62.01    1.05
   2  -4   7  158.74    2.37
   2  -4   7  160.47    2.43
   2  -4   7  149.93    2.57
   2  -4   7  151.80    2.26
   2  -4   7  160.84    2.28
   2  -4   7  156.80    2.14
   2  -4   7  157.89    2.48
   2  -4   7  159.18    2.67
   2  -4   7  151.33    2.24
   2  -4   8   30.03    1.31
   2  -4   8   31.48    1.40
   2  -4   8   27.64    1.03
   2  -4   8   23.62    0.99
   2  -4   8   22.93    0.82
   2  -4   8   24.88    1.10
   2  -4   8   32.85    1.56
   2  -4   8   21.97    0.96
   2  -4   8   23.53    0.96
   2  -4   9   11.16    1.29
   2  -4   9   11.06    1.14
   2  -4   9   11.49    1.01
   2  -4   9   11.47    0.94
   2  -4   9   10.48    0.95
   2  -4   9   10.78    0.96
   2  -4   9   11.34    1.08
   2  -4  10   13.27    1.42
   2  -4  10   10.94    1.27
   2  -4  10   14.85    1.19
   2  -4  10   13.55    1.05
   2  -4  11   15.21    1.21
   2  -4  11   12.59    0.92
   2  -4  11   13.50    1.31
   2  -4  11   14.56    1.06
   2  -4  11   13.44    1.02
   2  -4  12    5.07    1.19
   2  -4  12    3.64    1.08
   2  -4  12    4.87    0.86
   2  -4  12    3.11    1.51
   2  -4  12    4.22    0.75
   2  -4  12    3.84    1.17
   2  -4  12    3.66    0.83
   2  -4  13   13.36    0.58
   2  -4  13   13.05    1.21
   2  -4  13   13.92    0.91
   2  -4  13   14.38    1.01
   2  -4  14    3.35    0.61
   2  -4  14    3.78    0.73
  -2   3  15   11.84    0.57
   2  -3 -15    8.47    0.42
  -2   3  14   17.20    0.73
   2  -3 -14   17.58    0.78
   2  -3 -13   69.69    1.40
  -2   3  13   63.06    1.43
  -2   3  12   54.01    1.32
   2  -3 -12   63.96    1.37
   2  -3 -12   60.46    1.42
  -2   3  12   52.55    1.46
  -2   3  11   63.42    1.44
  -2   3  11   63.32    1.55
   2  -3 -11   64.85    1.47
   2  -3 -10  121.38    1.98
   2  -3 -10  119.88    2.89
  -2   3   9  261.93    4.71
  -2   3   9  265.96    3.55
   2  -3  -9  260.15    3.48
  -2   3   8  191.41    3.72
   2  -3  -8  192.72    2.65
  -2   3   7   72.84    2.03
  -2   3   6    5.94    0.93
  -2   3   5 3687.10   41.86
  -2   3   4    7.55    0.70
  -2   3   4    6.76    0.32
  -2   3   3   75.61    1.42
  -2   3   2  303.34    3.86
  -2   3   1  330.45    4.08
   2  -3   0  358.03    4.57
   2  -3   0  356.58    4.58
   2  -3   1  586.79    7.32
   2  -3   1  617.30    7.31
   2  -3   2    1.54    0.51
   2  -3   2    1.59    0.57
   2  -3   2    1.69    0.19
   2  -3   3  231.21    3.31
   2  -3   4  162.73    2.61
   2  -3   4  165.59    2.54
   2  -3   5  398.81    5.40
   2  -3   5  404.63    4.75
   2  -3   6   11.41    0.85
   2  -3   6   12.94    0.97
   2  -3   6   11.67    0.50
   2  -3   7  389.71    5.41
   2  -3   7  385.34    4.60
   2  -3   8   56.31    1.18
   2  -3   8   54.77    1.28
   2  -3   8   56.32    1.19
   2  -3   8   57.90    1.12
   2  -3   8   58.30    1.46
   2  -3   8   56.26    1.35
   2  -3   8   59.26    1.80
   2  -3   8   57.50    1.58
   2  -3   9   87.93    1.57
   2  -3   9   90.34    1.73
   2  -3   9   91.06    1.54
   2  -3   9   89.24    1.80
   2  -3   9   93.75    1.92
   2  -3   9   88.76    1.59
   2  -3   9   84.67    2.22
   2  -3  10   37.45    1.43
   2  -3  10   37.91    1.34
   2  -3  10   37.33    1.47
   2  -3  10   38.47    1.08
   2  -3  10   41.46    1.30
   2  -3  10   37.78    1.25
   2  -3  11    5.74    1.24
   2  -3  11    6.79    1.12
   2  -3  11    5.66    0.82
   2  -3  11    6.50    1.07
   2  -3  11    7.41    1.32
   2  -3  11    6.47    0.99
   2  -3  12    0.39    0.91
   2  -3  12    1.36    0.91
   2  -3  12    0.21    0.69
   2  -3  12    0.77    1.26
   2  -3  12    1.36    1.22
   2  -3  13  110.75    1.88
   2  -3  13  111.19    2.14
   2  -3  13  111.67    2.04
   2  -3  13  110.91    1.77
   2  -3  13  113.94    1.97
   2  -3  14    1.63    0.89
   2  -3  14    2.21    0.52
   2  -3  14    2.23    0.75
   2  -3  14    2.20    0.64
   2  -3  15   17.86    0.51
  -2   2  15   40.94    0.85
  -2   2  14    9.14    0.65
  -2   2  14    9.96    0.72
  -2   2  14    9.75    0.86
   2  -2 -14    8.85    0.62
   2  -2 -13   26.00    0.96
   2  -2 -12   40.44    1.16
  -2   2  12   37.45    1.22
  -2   2  11    9.72    0.91
  -2   2  11    8.59    1.00
  -2   2  10   74.34    1.50
   2  -2 -10   78.99    1.50
  -2   2  10   77.72    1.60
   2  -2  -9  228.66    2.94
  -2   2   9  204.09    2.88
  -2   2   9  208.45    2.97
  -2   2   9  234.99    4.25
   2  -2  -8   66.10    1.26
  -2   2   8   66.00    2.16
  -2   2   7  199.64    3.54
  -2   2   6   96.21    1.59
  -2   2   6  100.32    2.17
  -2   2   5  227.93    3.00
  -2   2   5  235.96    3.49
  -2   2   4   98.21    1.48
  -2   2   4  104.59    1.85
  -2   2   3    9.37    0.62
  -2   2   3    9.62    0.42
  -2   2   2 1846.21   20.96
   2  -2  -1  126.13    1.88
   2  -2   0 3521.06   39.49
   2  -2   1  266.23    3.38
   2  -2   2 2138.60   23.91
   2  -2   2 2078.30   23.98
   2  -2   3  269.26    3.66
   2  -2   3  274.65    3.51
   2  -2   4  237.19    3.35
   2  -2   4  233.35    3.18
   2  -2   5  381.26    5.11
   2  -2   5  383.62    4.94
   2  -2   6  429.45    5.58
   2  -2   6  424.50    5.72
   2  -2   6  426.08    5.01
   2  -2   7  157.10    2.83
   2  -2   7  157.69    2.75
   2  -2   7  165.22    2.16
   2  -2   8  435.76    5.99
   2  -2   8  441.63    5.25
   2  -2   9   18.94    1.05
   2  -2   9   19.76    1.18
   2  -2   9   16.70    1.22
   2  -2   9   17.22    0.78
   2  -2   9   17.20    0.94
   2  -2   9   17.38    0.80
   2  -2  10  245.37    3.41
   2  -2  10  251.53    3.29
   2  -2  11    2.04    1.16
   2  -2  11    2.45    0.81
   2  -2  11    2.52    1.03
   2  -2  11    1.80    0.71
   2  -2  12   17.79    1.16
   2  -2  12   18.93    0.92
   2  -2  13   29.80    1.29
   2  -2  13   31.89    1.10
   2  -2  14  127.48    1.98
   2  -2  14  131.74    1.90
   2  -2  14  132.98    2.02
   2  -2  14  127.36    2.14
   2  -2  15    6.49    0.64
  -2   1  15    6.03    0.55
  -2   1  14  142.66    2.05
  -2   1  14  133.85    1.92
   2  -1 -13    4.52    0.71
  -2   1  13    4.58    0.72
   2  -1 -12   48.09    1.20
  -2   1  11   77.98    1.63
   2  -1 -11   78.83    1.46
  -2   1  11   76.68    1.59
  -2   1  10   17.21    1.00
  -2   1  10   16.14    0.94
  -2   1   9    9.22    0.83
  -2   1   9   10.35    0.94
   2  -1  -9   10.08    0.75
  -2   1   9    9.88    0.78
   2  -1  -8   13.62    0.69
  -2   1   8   15.35    1.48
  -2   1   7  116.99    2.55
  -2   1   7  113.16    2.05
  -2   1   6    7.35    1.02
  -2   1   6    8.09    0.65
  -2   1   5 1655.95   19.30
  -2   1   5 1653.52   18.95
  -2   1   4  134.71    2.21
  -2   1   4  132.47    1.95
  -2   1   3  104.69    1.74
  -2   1   3  105.83    1.57
  -2   1   2  107.78    1.66
   2  -1  -1 1944.03   21.94
   2  -1   0   18.47    0.57
   2  -1   1 1658.29   18.65
   2  -1   2    1.00    0.35
   2  -1   3  382.24    4.72
   2  -1   3  372.10    4.51
   2  -1   4   68.25    1.35
   2  -1   4   68.98    1.19
   2  -1   5  475.24    5.86
   2  -1   5  479.09    6.05
   2  -1   6  191.62    2.81
   2  -1   6  192.98    2.98
   2  -1   6  186.86    2.36
   2  -1   7  235.15    3.59
   2  -1   7  225.75    3.39
   2  -1   7  227.49    2.85
   2  -1   8  153.46    2.69
   2  -1   8  157.32    2.87
   2  -1   8  155.33    2.13
   2  -1   9  194.67    2.75
   2  -1   9  193.72    2.66
   2  -1   9  194.39    2.68
   2  -1   9  190.02    2.60
   2  -1  10   37.36    1.25
   2  -1  10   36.25    1.15
   2  -1  10   34.53    1.03
   2  -1  10   35.21    1.19
   2  -1  11   44.98    1.32
   2  -1  11   40.76    1.52
   2  -1  11   41.76    1.43
   2  -1  12   36.91    1.12
   2  -1  12   34.38    1.52
   2  -1  13  483.89    5.79
   2  -1  13  474.13    5.89
   2  -1  13  472.91    5.93
   2  -1  13  472.84    6.07
   2  -1  14    4.84    0.79
   2  -1  14    4.67    0.87
   2  -1  15    5.79    0.73
  -2   0  15    0.61    0.48
  -2   0  14   20.28    0.93
  -2   0  14   18.39    0.71
  -2   0  13    7.10    1.06
  -2   0  13    6.62    0.82
  -2   0  13    6.68    0.68
  -2   0  12  119.23    2.04
   2   0 -12  110.03    1.78
  -2   0  11  369.72    6.06
  -2   0  11  365.38    4.75
  -2   0  10   73.80    1.62
  -2   0  10   77.43    2.53
   2   0 -10   77.22    1.36
   2   0  -9   82.01    1.38
  -2   0   9   77.52    1.54
  -2   0   9   79.51    1.65
  -2   0   9   75.38    1.45
  -2   0   8   88.79    2.01
   2   0  -8   91.26    1.43
  -2   0   8   89.94    2.47
  -2   0   7  100.11    2.05
  -2   0   6  173.95    2.76
  -2   0   5  138.45    2.24
  -2   0   4  113.45    1.82
  -2   0   3   67.35    1.20
  -2   0   2  719.44    8.37
  -2   0   2  717.56    8.45
   2   0  -1   92.20    1.30
   2   0   0 4115.18   45.92
   2   0   1  188.51    2.25
   2   0   1  198.91    2.46
  -2   0  -2 3628.39   40.63
   2   0   2 3666.18   40.65
  -2   0  -3  127.47    1.65
   2   0   3  130.75    1.66
  -2   0  -4  111.12    1.49
   2   0   4  108.84    1.55
  -2   0  -5  136.07    1.84
   2   0   5  140.21    1.99
  -2   0  -6  361.03    4.39
   2   0   6  368.86    4.65
   2   0   7   36.59    1.09
   2   0   8  302.67    4.26
   2   0   9    8.56    1.06
   2   0   9   10.35    0.95
   2   0   9   10.63    0.69
   2   0  10    7.83    1.09
   2   0  10    8.16    0.83
   2   0  10    7.10    0.93
   2   0  10    9.10    0.81
   2   0  11    3.72    1.00
   2   0  11    4.06    0.86
   2   0  11    4.51    1.04
   2   0  11    2.84    1.14
   2   0  12   85.28    1.75
   2   0  12   80.81    1.62
   2   0  13   11.42    0.88
   2   0  13   11.91    1.01
   2   0  13   16.72    1.12
   2   0  13   17.92    1.35
   2   0  14   43.22    1.19
   2   0  14   43.57    1.17
   2   0  14   45.02    1.04
   2   0  15   21.86    0.74
   2   0  15   20.31    0.91
  -2  -1  15   16.21    0.55
  -2  -1  15   19.55    0.59
  -2  -1  14   24.22    0.93
  -2  -1  13   11.20    0.78
  -2  -1  13   10.61    0.91
  -2  -1  13   11.38    1.10
  -2  -1  12   14.36    1.27
  -2  -1  12   11.18    1.04
  -2  -1  12   15.05    0.95
  -2  -1  12   13.58    0.79
  -2  -1  12   11.31    1.14
  -2  -1  11  147.21    3.51
  -2  -1  11  154.67    2.50
  -2  -1  10   21.35    1.76
  -2  -1  10   25.36    1.20
  -2  -1   9   36.94    1.29
  -2  -1   9   35.13    1.53
  -2  -1   9   36.39    1.90
  -2  -1   9   35.86    1.18
  -2  -1   8   41.21    1.76
  -2  -1   8   38.65    1.50
   2   1  -8   38.59    0.85
  -2  -1   7  743.31    9.64
  -2  -1   7  744.38    9.47
  -2  -1   6   70.59    1.79
  -2  -1   6   69.58    1.66
  -2  -1   5 1181.78   14.04
  -2  -1   5 1179.56   13.96
  -2  -1   4   65.08    1.39
  -2  -1   4   63.34    1.35
  -2  -1   3   40.20    0.99
  -2  -1   3   39.42    0.96
  -2  -1   2    0.77    0.39
  -2  -1   2    1.09    0.40
   2   1  -1 1382.39   15.68
  -2  -1   1 1438.08   15.91
   2   1   0   82.81    1.13
  -2  -1  -1 1184.55   13.21
  -2  -1  -1 1193.04   13.43
  -2  -1  -2    2.24    0.31
  -2  -1  -3   11.62    0.44
  -2  -1  -4  167.62    2.25
  -2  -1  -5   58.71    1.09
  -2  -1  -6   20.15    0.70
  -2  -1  -7  196.89    2.77
   2   1   8   35.11    1.13
   2   1   9   18.61    1.01
   2   1  10   45.60    1.70
   2   1  10   39.56    1.13
   2   1  11   36.77    1.38
   2   1  11   33.12    1.17
   2   1  12   14.16    1.28
   2   1  12   15.88    1.13
   2   1  12   14.34    1.00
   2   1  13   55.04    1.31
   2   1  13   54.23    1.40
   2   1  14    1.72    0.77
   2   1  14    1.54    1.06
   2   1  14    1.92    0.71
   2   1  14    1.94    0.77
   2   1  15    4.16    0.70
  -2  -1 -15    3.38    0.48
   2   1  15    4.62    0.58
   2   1  16    6.33    0.35
  -2  -2  15    0.04    0.30
  -2  -2  15    0.34    0.27
  -2  -2  14   46.86    1.13
  -2  -2  14   47.50    1.05
  -2  -2  13   60.68    1.16
  -2  -2  13   65.09    1.46
  -2  -2  12   74.34    1.58
  -2  -2  12   77.17    1.71
  -2  -2  12   73.88    1.58
  -2  -2  12   76.30    1.77
  -2  -2  11    9.91    1.24
  -2  -2  11    8.25    0.91
  -2  -2  11    8.52    0.72
  -2  -2  11    8.12    1.19
  -2  -2  10    6.82    1.59
  -2  -2  10    5.84    1.11
  -2  -2   9   20.33    0.80
  -2  -2   9   25.57    1.52
  -2  -2   9   19.40    1.12
  -2  -2   9   25.47    1.82
  -2  -2   8  142.00    3.00
  -2  -2   8  142.83    3.22
  -2  -2   8  141.42    3.09
  -2  -2   8  149.32    2.25
  -2  -2   7    3.87    1.07
  -2  -2   7    3.98    1.25
  -2  -2   7    3.51    1.04
  -2  -2   6  382.56    5.41
  -2  -2   6  387.71    5.44
  -2  -2   5   20.80    0.99
  -2  -2   5   20.20    1.02
  -2  -2   4 1142.61   13.50
  -2  -2   4 1157.19   13.61
  -2  -2   3  126.29    1.97
  -2  -2   3  126.44    2.08
  -2  -2   2 2368.58   26.90
  -2  -2   2 2405.88   27.03
  -2  -2   1   22.54    0.62
  -2  -2   1   21.80    0.67
  -2  -2   0 6775.06   75.37
  -2  -2  -1   18.29    0.41
  -2  -2  -1   16.43    0.51
  -2  -2  -2  653.07    7.36
  -2  -2  -2  619.39    7.10
  -2  -2  -3  336.38    4.17
  -2  -2  -4  214.52    2.89
  -2  -2  -5    2.96    0.53
  -2  -2  -6  743.59    8.94
  -2  -2  -7  132.13    2.20
  -2  -2  -8   13.02    0.82
   2   2   9    8.90    0.84
   2   2  10  153.40    2.27
   2   2  10  148.79    2.20
   2   2  10  152.89    2.24
  -2  -2 -10  148.35    2.14
   2   2  11    1.38    0.78
   2   2  11    1.97    1.00
  -2  -2 -11    2.08    0.64
   2   2  12  151.74    2.50
   2   2  12  148.49    2.25
   2   2  12  144.41    2.26
   2   2  13    3.89    1.12
   2   2  13    3.05    0.82
   2   2  13    4.71    0.94
   2   2  14   16.08    0.91
   2   2  15    0.09    0.54
   2   2  15    0.19    0.59
   2   2  16    4.05    0.41
  -2  -3  14   16.79    0.75
  -2  -3  13  136.09    1.97
  -2  -3  12    3.76    0.93
  -2  -3  12    3.59    1.13
  -2  -3  12    3.21    1.02
  -2  -3  12    5.62    0.74
  -2  -3  11    6.33    1.08
  -2  -3  11    5.95    0.84
  -2  -3  11    6.00    1.24
  -2  -3  11    7.53    1.23
  -2  -3  10   12.19    1.69
  -2  -3  10   11.43    0.92
  -2  -3  10   11.32    0.69
  -2  -3  10   12.79    0.83
  -2  -3  10   13.96    1.31
  -2  -3  10   14.45    1.26
  -2  -3   9   27.82    1.94
  -2  -3   9   31.03    1.05
  -2  -3   9   28.58    0.85
  -2  -3   9   27.49    1.68
  -2  -3   9   31.52    1.31
  -2  -3   9   32.00    1.00
  -2  -3   8    4.74    0.69
  -2  -3   8    4.80    1.28
  -2  -3   8    4.99    1.45
  -2  -3   8    5.11    0.91
  -2  -3   8    4.95    0.93
  -2  -3   7   24.92    1.49
  -2  -3   7   26.08    1.61
  -2  -3   7   24.96    1.36
  -2  -3   6   17.68    1.26
  -2  -3   6   18.04    1.10
  -2  -3   5   75.17    1.85
  -2  -3   5   71.11    1.64
  -2  -3   4  113.56    2.17
  -2  -3   4  111.89    1.97
  -2  -3   4  111.61    2.17
  -2  -3   3   45.68    1.24
  -2  -3   3   45.02    1.23
  -2  -3   3   45.16    1.04
  -2  -3   2   38.84    1.04
  -2  -3   2   38.23    1.01
  -2  -3   2   39.10    0.86
  -2  -3   1 1955.88   22.29
  -2  -3   1 1970.16   22.13
  -2  -3   0  178.80    2.46
  -2  -3   0  183.43    2.45
  -2  -3  -1 1947.85   21.99
  -2  -3  -2  129.63    1.72
  -2  -3  -2  127.61    1.90
  -2  -3  -3  989.13   11.24
  -2  -3  -3  948.72   10.98
  -2  -3  -4  246.01    3.36
  -2  -3  -5  799.45    9.60
  -2  -3  -6   36.12    1.13
  -2  -3  -7   48.83    1.36
  -2  -3  -8  183.70    3.00
  -2  -3  -9    9.78    0.94
   2   3  10    0.66    0.77
  -2  -3 -10    1.15    0.60
   2   3  10    0.19    0.79
   2   3  10    0.77    0.71
   2   3  11  101.86    1.86
   2   3  11  101.83    1.80
  -2  -3 -12    2.93    0.70
   2   3  12    3.17    0.88
   2   3  12    2.68    1.01
   2   3  12    3.03    0.92
   2   3  13  221.85    3.30
   2   3  13  250.08    3.24
  -2  -3 -13  240.46    3.04
   2   3  13  224.94    3.19
   2   3  14    0.00    0.74
   2   3  14    1.14    0.78
   2   3  15   19.93    0.75
   2   3  16    3.95    0.45
  -2  -3 -16    2.60    0.34
  -2  -4  14   13.23    0.56
  -2  -4  13   36.52    1.13
  -2  -4  13   26.84    0.82
  -2  -4  12   60.23    1.53
  -2  -4  12   57.55    1.42
  -2  -4  11   12.36    1.10
  -2  -4  11   12.55    0.82
  -2  -4  11   10.61    1.27
  -2  -4  11    9.39    1.27
  -2  -4  10  105.74    1.99
  -2  -4  10  101.38    1.78
  -2  -4  10  104.58    1.81
  -2  -4  10  103.13    2.09
  -2  -4  10  105.02    2.07
  -2  -4   9    8.65    1.63
  -2  -4   9    6.23    1.11
  -2  -4   9    6.51    0.83
  -2  -4   9    8.20    0.84
  -2  -4   9    5.19    1.29
  -2  -4   9    8.59    1.44
  -2  -4   8   71.93    2.52
  -2  -4   8   68.36    1.34
  -2  -4   8   67.89    1.40
  -2  -4   8   71.77    1.62
  -2  -4   8   66.41    2.26
  -2  -4   7    5.78    0.85
  -2  -4   7    5.51    0.76
  -2  -4   7    5.02    1.44
  -2  -4   7    5.30    0.76
  -2  -4   7    5.26    0.63
  -2  -4   7    4.68    1.30
  -2  -4   7    4.61    0.63
  -2  -4   7    5.64    0.83
  -2  -4   6   57.18    1.94
  -2  -4   6   56.56    1.04
  -2  -4   6   54.07    1.60
  -2  -4   5    3.19    1.05
  -2  -4   5    3.42    0.42
  -2  -4   5    3.84    0.72
  -2  -4   4    5.91    1.03
  -2  -4   4    7.11    0.67
  -2  -4   4    6.59    0.99
  -2  -4   3  120.12    1.92
  -2  -4   3  119.70    2.27
  -2  -4   2   39.66    0.86
  -2  -4   2   41.35    1.17
  -2  -4   1    3.71    0.58
  -2  -4   1    3.31    0.33
  -2  -4   1    3.70    0.57
  -2  -4   1    3.21    0.51
  -2  -4   0  181.14    2.53
  -2  -4   0  178.96    2.53
  -2  -4  -1    7.71    0.57
  -2  -4  -1    8.33    0.50
  -2  -4  -2  439.80    5.25
  -2  -4  -3  266.61    3.25
  -2  -4  -3  264.75    3.62
  -2  -4  -3  266.33    3.40
  -2  -4  -4   22.64    0.47
  -2  -4  -4   21.91    0.92
  -2  -4  -4   23.36    0.72
  -2  -4  -5  487.43    6.26
  -2  -4  -6 1111.13   13.30
  -2  -4  -7    2.65    0.85
  -2  -4  -8  178.26    3.10
  -2  -4  -9   12.45    1.11
  -2  -4  -9   10.40    0.65
   2   4   9   11.79    0.81
   2   4  10    5.94    0.85
   2   4  10    6.05    0.80
  -2  -4 -10    8.83    1.09
   2   4  10    5.76    0.90
  -2  -4 -10    8.22    0.75
  -2  -4 -11  106.10    1.71
   2   4  11  103.07    1.86
  -2  -4 -12   10.48    0.81
   2   4  12    7.90    0.97
   2   4  12    7.98    1.01
  -2  -4 -13    0.24    0.66
   2   4  13    0.32    0.92
   2   4  13    0.66    0.92
   2   4  13    0.59    0.84
   2   4  14    4.49    0.78
  -2  -4 -14    4.86    0.60
   2   4  14    4.55    0.77
   2   4  15    3.06    0.58
   2   4  15    3.08    0.57
  -2  -4 -16   39.42    0.78
   2   4  16   46.69    0.83
  -2  -5  13   34.75    0.95
  -2  -5  13   34.50    0.85
  -2  -5  12   13.56    1.16
  -2  -5  12   14.35    1.00
  -2  -5  12   10.63    0.99
  -2  -5  11   52.19    1.32
  -2  -5  11   54.12    1.59
  -2  -5  10   39.03    1.18
  -2  -5  10   36.50    1.05
  -2  -5  10   36.31    1.54
  -2  -5  10   40.51    1.33
  -2  -5   9   24.68    1.31
  -2  -5   9   21.74    0.89
  -2  -5   9   22.63    1.22
  -2  -5   9   22.86    0.94
  -2  -5   9   24.10    1.08
  -2  -5   9   22.91    1.92
  -2  -5   9   24.36    1.52
  -2  -5   8    0.61    0.82
  -2  -5   8    0.36    1.02
  -2  -5   8    0.53    1.50
  -2  -5   8    0.36    1.06
  -2  -5   8   -0.26    0.71
  -2  -5   8   -0.54    0.95
  -2  -5   8    0.40    0.77
  -2  -5   8   -0.01    1.27
  -2  -5   8   -0.10    1.35
  -2  -5   7  248.63    3.40
  -2  -5   7  255.25    3.43
  -2  -5   7  248.39    4.61
  -2  -5   7  254.90    3.44
  -2  -5   7  251.29    3.37
  -2  -5   7  247.62    3.53
  -2  -5   7  242.67    3.24
  -2  -5   7  245.11    3.34
  -2  -5   7  250.17    3.56
  -2  -5   7  253.07    3.58
  -2  -5   7  250.77    4.54
  -2  -5   6    9.03    1.39
  -2  -5   6   10.46    0.89
  -2  -5   6   11.11    0.76
  -2  -5   6    9.65    0.61
  -2  -5   6   10.39    0.69
  -2  -5   6   11.35    1.03
  -2  -5   6   11.43    0.82
  -2  -5   5   48.35    1.84
  -2  -5   5   46.20    0.90
  -2  -5   5   49.14    1.81
  -2  -5   4   42.20    1.10
  -2  -5   4   40.42    1.58
  -2  -5   3  400.36    5.03
  -2  -5   3  414.35    5.65
  -2  -5   2  229.48    3.45
  -2  -5   2  239.13    3.51
  -2  -5   1    6.85    0.32
  -2  -5   1    7.19    0.77
  -2  -5   1    7.35    0.74
  -2  -5   1    7.36    0.64
  -2  -5   0  133.77    2.04
  -2  -5   0  124.81    1.95
  -2  -5  -1  418.63    5.18
  -2  -5  -1  410.33    5.28
  -2  -5  -2   14.83    0.78
  -2  -5  -2   16.22    0.58
  -2  -5  -3  316.39    4.06
  -2  -5  -3  308.31    3.77
  -2  -5  -4   47.57    1.32
  -2  -5  -4   48.48    1.07
  -2  -5  -5  579.83    7.41
  -2  -5  -5  573.04    7.07
  -2  -5  -6  565.49    7.11
  -2  -5  -6  575.53    7.44
  -2  -5  -7   11.96    1.11
  -2  -5  -8    2.29    1.07
  -2  -5  -9  138.49    2.89
  -2  -5  -9  144.01    2.09
  -2  -5 -10  178.49    3.35
   2   5  10  175.49    2.61
  -2  -5 -10  177.49    2.52
   2   5  10  176.80    2.64
  -2  -5 -11  107.78    1.84
   2   5  11  121.18    2.08
  -2  -5 -12   25.83    0.98
   2   5  12   25.06    1.21
   2   5  13   13.96    0.93
  -2  -5 -13   14.25    0.80
  -2  -5 -14    5.91    0.67
   2   5  14    6.28    0.74
   2   5  14    5.75    0.87
  -2  -5 -14    6.08    0.60
   2   5  15   13.15    0.64
  -2  -5 -15   13.40    0.53
   2   5  15   13.14    0.64
  -2  -5 -15   13.53    0.77
  -2  -5 -16    7.45    0.44
  -2  -6  13    4.13    0.37
  -2  -6  13    3.96    0.39
  -2  -6  13    4.00    0.50
  -2  -6  12   41.30    1.19
  -2  -6  11    0.26    1.21
  -2  -6  11    0.79    1.01
  -2  -6  11    0.77    0.98
  -2  -6  11    0.38    1.09
  -2  -6  10    8.85    1.40
  -2  -6  10    9.99    0.95
  -2  -6  10   11.31    1.51
  -2  -6  10    9.81    1.05
  -2  -6  10    9.15    1.24
  -2  -6  10    9.27    1.19
  -2  -6   9  113.93    2.18
  -2  -6   9  120.08    2.41
  -2  -6   9  127.28    2.12
  -2  -6   9  115.33    1.82
  -2  -6   9  119.51    2.01
  -2  -6   9  111.70    2.37
  -2  -6   9  123.56    2.27
  -2  -6   8  119.03    2.33
  -2  -6   8  112.72    1.98
  -2  -6   8  107.40    1.79
  -2  -6   8  113.67    2.20
  -2  -6   8  105.04    1.90
  -2  -6   8  116.53    2.10
  -2  -6   8  117.45    2.32
  -2  -6   8  111.42    2.04
  -2  -6   8  115.79    2.04
  -2  -6   8  112.91    3.16
  -2  -6   8  111.21    3.05
  -2  -6   7   29.44    1.13
  -2  -6   7   30.78    1.14
  -2  -6   7   32.88    1.23
  -2  -6   7   31.60    1.21
  -2  -6   7   36.40    1.96
  -2  -6   7   35.04    1.27
  -2  -6   7   34.04    1.38
  -2  -6   7   35.55    1.19
  -2  -6   7   34.39    0.95
  -2  -6   7   35.94    1.11
  -2  -6   7   30.40    1.38
  -2  -6   7   33.75    1.51
  -2  -6   7   34.05    1.37
  -2  -6   6  211.63    2.94
  -2  -6   6  194.45    2.89
  -2  -6   6  203.81    2.89
  -2  -6   6  213.29    2.92
  -2  -6   6  209.42    3.01
  -2  -6   6  212.79    2.97
  -2  -6   6  206.88    2.87
  -2  -6   6  202.65    3.08
  -2  -6   6  210.21    2.90
  -2  -6   6  219.80    3.14
  -2  -6   6  225.41    3.16
  -2  -6   6  212.17    4.12
  -2  -6   6  198.15    2.73
  -2  -6   5   62.98    1.12
  -2  -6   5   63.95    1.25
  -2  -6   5   64.74    1.42
  -2  -6   4  191.75    3.56
  -2  -6   3  141.02    2.79
  -2  -6   3  134.18    2.76
  -2  -6   2   66.51    1.80
  -2  -6   2   63.11    1.72
  -2  -6   1   52.69    1.31
  -2  -6   1   52.02    1.44
  -2  -6   0 1878.09   21.72
  -2  -6   0 1897.46   21.79
  -2  -6  -1    5.52    0.61
  -2  -6  -1    5.80    0.77
  -2  -6  -2   23.34    1.01
  -2  -6  -2   23.02    0.73
  -2  -6  -3    5.98    0.71
  -2  -6  -3    5.54    0.39
  -2  -6  -4   74.02    1.56
  -2  -6  -5   66.54    1.51
  -2  -6  -5   65.95    1.80
  -2  -6  -6  747.23    9.47
  -2  -6  -6  725.75    9.06
  -2  -6  -7   23.00    1.40
  -2  -6  -7   22.04    1.08
   2   6   8  529.91    6.38
  -2  -6  -8  529.29    6.31
  -2  -6  -8  538.55    7.39
  -2  -6  -8  513.25    6.92
  -2  -6  -9   -0.09    1.21
   2   6   9    0.92    0.82
  -2  -6  -9    0.80    0.64
   2   6  10    9.32    1.02
  -2  -6 -10   12.47    1.37
  -2  -6 -10   12.34    0.87
   2   6  10    8.57    0.91
  -2  -6 -11   19.12    1.45
  -2  -6 -11   19.48    0.94
  -2  -6 -12  208.86    2.93
   2   6  12  218.90    3.15
   2   6  13   16.27    1.13
  -2  -6 -13   14.52    0.84
   2   6  13   15.65    0.88
   2   6  14   34.26    1.11
  -2  -6 -14   32.84    0.85
  -2  -6 -14   33.36    0.90
   2   6  14   33.09    0.92
   2   6  15    1.03    0.48
   2   6  15    0.38    0.48
  -2  -6 -15    0.79    0.45
  -2  -6 -15    0.83    0.65
  -2  -6 -16   15.87    0.52
  -2  -7  12    4.38    0.51
  -2  -7  12    5.11    0.53
  -2  -7  12    5.14    0.67
  -2  -7  11   46.36    1.36
  -2  -7  10    0.79    1.32
  -2  -7  10    1.41    0.84
  -2  -7  10    0.66    1.02
  -2  -7  10    1.65    0.84
  -2  -7  10    0.79    1.25
  -2  -7  10    1.19    1.02
  -2  -7   9   21.94    1.57
  -2  -7   9   22.24    1.15
  -2  -7   9   20.19    1.25
  -2  -7   9   22.18    1.12
  -2  -7   9   23.25    1.32
  -2  -7   9   20.73    1.59
  -2  -7   8   20.45    1.08
  -2  -7   8   22.00    1.24
  -2  -7   8   21.84    1.58
  -2  -7   8   21.54    1.19
  -2  -7   8   22.92    1.29
  -2  -7   8   22.98    1.13
  -2  -7   8   21.35    1.67
  -2  -7   8   22.79    1.39
  -2  -7   7  168.79    2.64
  -2  -7   7  169.29    2.63
  -2  -7   7  177.40    2.68
  -2  -7   7  174.08    2.66
  -2  -7   7  171.85    2.96
  -2  -7   7  173.97    2.62
  -2  -7   7  179.35    2.73
  -2  -7   7  166.35    2.90
  -2  -7   7  155.03    3.71
  -2  -7   7  167.57    2.61
  -2  -7   7  193.22    2.98
  -2  -7   7  186.44    3.07
  -2  -7   7  164.72    2.79
  -2  -7   6   70.79    1.58
  -2  -7   6   71.33    1.55
  -2  -7   6   71.63    1.53
  -2  -7   6   77.80    1.86
  -2  -7   6   70.80    1.74
  -2  -7   6   71.05    1.51
  -2  -7   6   75.78    1.67
  -2  -7   6   71.50    1.60
  -2  -7   6   76.27    1.53
  -2  -7   6   77.44    1.69
  -2  -7   6   74.47    1.82
  -2  -7   6   73.56    1.97
  -2  -7   5  102.10    1.98
  -2  -7   5  101.07    1.93
  -2  -7   5   95.42    1.70
  -2  -7   5   86.67    1.68
  -2  -7   5   91.24    1.60
  -2  -7   5   90.87    1.58
  -2  -7   5   82.95    1.89
  -2  -7   5   84.80    1.53
  -2  -7   5   87.43    1.71
  -2  -7   5   80.11    1.77
  -2  -7   5   77.25    1.71
  -2  -7   5   74.59    1.38
  -2  -7   5   78.72    2.57
  -2  -7   4    2.86    1.29
  -2  -7   4    2.30    0.97
  -2  -7   4    2.73    0.84
  -2  -7   4    3.14    0.85
  -2  -7   4    3.04    0.63
  -2  -7   4    3.32    1.08
  -2  -7   4    2.71    0.82
  -2  -7   4    3.26    0.82
  -2  -7   3  107.24    2.55
  -2  -7   2  218.26    3.72
  -2  -7   1   55.25    1.62
  -2  -7   1   54.08    1.43
  -2  -7   0  148.21    2.58
  -2  -7   0  149.33    2.55
  -2  -7  -1  337.84    4.73
  -2  -7  -1  338.54    4.56
  -2  -7  -2    0.48    0.47
  -2  -7  -2    1.03    0.87
  -2  -7  -3  164.53    2.27
  -2  -7  -3  177.34    2.97
  -2  -7  -4   15.89    1.00
  -2  -7  -5  112.55    2.18
  -2  -7  -6    7.56    1.25
  -2  -7  -6    7.75    0.92
  -2  -7  -7  146.94    2.70
  -2  -7  -7  152.37    3.13
   2   7   8  112.14    1.84
  -2  -7  -8  109.39    2.75
  -2  -7  -8  111.84    1.80
   2   7   9   83.96    1.66
  -2  -7  -9   83.23    1.57
  -2  -7  -9   83.28    2.47
   2   7  10    0.40    0.97
  -2  -7 -10    1.40    1.33
  -2  -7 -10    1.21    0.82
   2   7  10    0.52    0.95
  -2  -7 -11  350.97    4.48
  -2  -7 -11  337.80    5.55
   2   7  12    7.27    1.12
  -2  -7 -12    6.40    0.89
   2   7  13  169.98    2.36
  -2  -7 -13  169.59    2.38
  -2  -7 -14    4.67    0.68
   2   7  14    4.64    0.60
   2   7  14    5.54    0.89
  -2  -7 -14    4.70    0.62
   2   7  15   32.55    0.69
  -2  -7 -15   33.37    0.73
   2   7  15   32.54    0.87
  -2  -7 -16    0.13    0.30
  -2  -8  11   42.27    0.92
  -2  -8  11   40.78    1.05
  -2  -8  10    8.31    0.91
  -2  -8  10    7.72    0.87
  -2  -8  10    8.69    1.15
  -2  -8   9   12.61    1.49
  -2  -8   9   11.48    0.96
  -2  -8   9   13.13    1.13
  -2  -8   9   13.72    1.00
  -2  -8   9   10.88    1.03
  -2  -8   8  106.23    2.23
  -2  -8   8  102.39    1.88
  -2  -8   8  104.36    1.91
  -2  -8   8  106.25    1.92
  -2  -8   8  103.87    2.34
  -2  -8   8   95.89    1.85
  -2  -8   8   92.64    1.76
  -2  -8   8  100.37    1.90
  -2  -8   7   12.36    1.13
  -2  -8   7   14.09    1.11
  -2  -8   7   14.36    1.11
  -2  -8   7   15.97    1.61
  -2  -8   7   14.72    1.18
  -2  -8   7   16.56    1.07
  -2  -8   7   14.11    1.41
  -2  -8   7   11.76    1.07
  -2  -8   7   11.95    0.95
  -2  -8   7   16.15    1.07
  -2  -8   7   16.96    1.30
  -2  -8   7   11.82    1.43
  -2  -8   7   13.00    1.67
  -2  -8   6   34.61    1.31
  -2  -8   6   33.79    1.22
  -2  -8   6   32.84    1.19
  -2  -8   6   34.82    1.61
  -2  -8   6   34.26    1.19
  -2  -8   6   33.94    1.53
  -2  -8   6   36.11    1.37
  -2  -8   6   34.20    1.28
  -2  -8   6   38.30    1.71
  -2  -8   6   39.13    1.55
  -2  -8   6   32.96    1.03
  -2  -8   6   34.48    1.37
  -2  -8   5  189.21    3.03
  -2  -8   5  197.74    2.97
  -2  -8   5  170.18    2.56
  -2  -8   5  174.94    2.68
  -2  -8   5  173.69    2.53
  -2  -8   5  171.69    2.56
  -2  -8   5  180.61    2.86
  -2  -8   5  167.76    2.82
  -2  -8   5  171.38    2.52
  -2  -8   5  177.85    2.66
  -2  -8   5  161.00    2.39
  -2  -8   5  166.77    2.71
  -2  -8   5  180.30    2.72
  -2  -8   5  162.81    3.70
  -2  -8   4   58.17    1.48
  -2  -8   4   63.99    1.66
  -2  -8   4   63.28    1.47
  -2  -8   4   59.04    1.59
  -2  -8   4   68.96    2.30
  -2  -8   4   65.77    1.33
  -2  -8   4   61.52    1.25
  -2  -8   4   54.73    1.55
  -2  -8   4   54.79    1.77
  -2  -8   4   63.57    1.24
  -2  -8   3   26.55    0.97
  -2  -8   3   27.18    1.08
  -2  -8   3   22.63    1.57
  -2  -8   3   24.57    1.01
  -2  -8   3   23.24    1.10
  -2  -8   3   23.69    0.83
  -2  -8   3   26.01    1.24
  -2  -8   3   24.36    0.83
  -2  -8   3   28.59    1.14
  -2  -8   3   26.69    1.36
  -2  -8   2  114.12    2.63
  -2  -8   1  182.79    3.27
  -2  -8   0   16.55    1.07
  -2  -8   0   15.75    1.03
  -2  -8  -1   33.12    1.32
  -2  -8  -1   32.64    1.14
  -2  -8  -2   10.76    0.68
  -2  -8  -2   11.77    1.11
  -2  -8  -3    6.88    0.41
  -2  -8  -3    6.73    1.11
  -2  -8  -4  106.47    2.43
  -2  -8  -5   73.84    1.90
  -2  -8  -6  342.76    5.04
   2   8   7   31.33    0.98
  -2  -8  -7   35.72    1.44
  -2  -8  -7   36.18    1.86
  -2  -8  -7   34.96    0.95
  -2  -8  -7   34.86    0.85
  -2  -8  -8    5.75    1.46
   2   8   8    6.68    0.85
   2   8   9    1.85    0.91
  -2  -8  -9    2.35    0.85
  -2  -8  -9    2.08    1.42
   2   8   9    1.25    0.90
   2   8  10   15.70    1.16
  -2  -8 -10   13.83    1.00
  -2  -8 -11    0.97    0.90
   2   8  11    2.29    1.08
  -2  -8 -11    0.83    1.33
  -2  -8 -12   19.98    1.00
  -2  -8 -13    1.57    0.79
   2   8  13    1.86    0.61
  -2  -8 -13    1.84    0.74
   2   8  14   17.36    0.62
  -2  -8 -14   19.52    0.76
   2   8  14   19.46    0.94
  -2  -8 -14   20.48    0.72
  -2  -8 -14   19.04    0.84
   2   8  15    1.98    0.54
  -2  -8 -15    2.16    0.49
  -2  -9  11    2.14    0.31
  -2  -9  10    1.55    0.85
  -2  -9  10    2.04    0.63
  -2  -9  10    1.47    0.59
  -2  -9   9   52.11    1.51
  -2  -9   9   54.19    1.30
  -2  -9   9   51.22    1.23
  -2  -9   8    4.31    0.92
  -2  -9   8    4.18    0.98
  -2  -9   8    4.65    0.99
  -2  -9   8    5.08    1.44
  -2  -9   8    5.28    1.12
  -2  -9   7  163.69    2.45
  -2  -9   7  171.56    2.92
  -2  -9   7  164.66    2.43
  -2  -9   7  160.30    2.52
  -2  -9   7  161.71    2.58
  -2  -9   7  156.87    2.78
  -2  -9   7  158.18    2.59
  -2  -9   7  168.33    2.69
  -2  -9   7  155.33    2.46
  -2  -9   7  153.34    2.42
  -2  -9   6   20.17    1.23
  -2  -9   6   18.98    1.02
  -2  -9   6   18.68    1.10
  -2  -9   6   21.44    1.66
  -2  -9   6   20.51    1.26
  -2  -9   6   18.36    1.39
  -2  -9   6   20.68    1.05
  -2  -9   6   21.07    1.40
  -2  -9   6   19.72    1.45
  -2  -9   6   19.35    1.09
  -2  -9   6   19.64    1.29
  -2  -9   6   19.62    0.93
  -2  -9   6   17.86    1.17
  -2  -9   6   19.77    1.35
  -2  -9   5  118.53    2.00
  -2  -9   5  126.49    2.25
  -2  -9   5  124.78    2.09
  -2  -9   5  132.16    2.56
  -2  -9   5  127.74    2.04
  -2  -9   5  131.40    2.23
  -2  -9   5  124.15    2.45
  -2  -9   5  128.50    2.52
  -2  -9   5  128.12    2.16
  -2  -9   5  128.85    2.27
  -2  -9   5  123.26    2.26
  -2  -9   5  126.85    2.06
  -2  -9   5  128.41    2.29
  -2  -9   5  124.65    1.92
  -2  -9   4    1.39    1.11
  -2  -9   4    1.43    0.87
  -2  -9   4    3.19    1.38
  -2  -9   4    3.31    1.18
  -2  -9   4    1.81    1.09
  -2  -9   4    2.99    0.72
  -2  -9   4    2.53    0.83
  -2  -9   4    2.64    1.04
  -2  -9   4    1.87    0.76
  -2  -9   4    3.48    1.39
  -2  -9   4    1.27    1.21
  -2  -9   3    8.11    1.12
  -2  -9   3    9.51    0.83
  -2  -9   3    9.12    0.74
  -2  -9   3    9.90    1.01
  -2  -9   3   10.77    1.26
  -2  -9   3    9.87    1.08
  -2  -9   3    9.53    1.13
  -2  -9   3   10.24    0.77
  -2  -9   3    9.25    1.39
  -2  -9   3    9.09    1.11
  -2  -9   3    8.48    0.96
  -2  -9   2  222.30    3.23
  -2  -9   2  213.72    2.92
  -2  -9   2  216.09    3.07
  -2  -9   2  215.87    3.10
  -2  -9   2  228.92    3.12
  -2  -9   2  212.33    2.90
  -2  -9   2  214.81    2.90
  -2  -9   2  225.49    3.23
  -2  -9   2  215.02    3.02
  -2  -9   2  214.63    2.92
  -2  -9   2  209.83    3.90
  -2  -9   2  204.99    2.81
  -2  -9   1  116.56    1.82
  -2  -9   1  125.88    2.24
  -2  -9   1  129.44    1.94
  -2  -9   1  127.44    2.03
  -2  -9   1  124.80    2.04
  -2  -9   1  118.76    1.82
  -2  -9   1  122.33    1.90
  -2  -9   1  136.92    2.26
  -2  -9   1  112.01    2.60
  -2  -9   0   18.68    0.77
  -2  -9   0   19.72    0.74
  -2  -9   0   17.43    0.93
  -2  -9   0   16.50    0.99
  -2  -9   0   19.15    0.95
  -2  -9   0   16.31    1.04
  -2  -9   0   20.85    1.24
  -2  -9   0   20.31    1.16
  -2  -9   0   17.11    1.12
  -2  -9   0   17.68    0.83
  -2  -9  -1   15.63    0.80
  -2  -9  -1   15.60    0.84
  -2  -9  -1   15.11    0.94
  -2  -9  -1   17.35    0.70
  -2  -9  -1   16.73    0.97
  -2  -9  -2    0.32    0.60
  -2  -9  -2    0.08    0.54
  -2  -9  -2    0.21    1.01
  -2  -9  -2    0.00    0.81
  -2  -9  -3    5.49    0.61
  -2  -9  -3    5.74    0.76
  -2  -9  -3    6.38    1.24
  -2  -9  -4    3.27    0.58
  -2  -9  -4    3.34    0.49
  -2  -9  -4    3.44    1.23
  -2  -9  -4    1.73    0.72
  -2  -9  -5  147.04    2.11
  -2  -9  -5  142.73    2.09
  -2  -9  -5  140.19    3.13
  -2  -9  -6   96.93    1.59
  -2  -9  -6   97.34    1.66
   2   9   7   17.84    0.87
  -2  -9  -7   20.70    0.91
  -2  -9  -7   19.58    1.72
  -2  -9  -7   18.57    0.75
  -2  -9  -8    9.84    1.61
   2   9   8   11.04    0.90
   2   9   8   12.69    0.92
  -2  -9  -8   10.08    0.90
  -2  -9  -8    9.96    0.68
  -2  -9  -9   20.06    1.76
   2   9   9   24.84    1.16
  -2  -9 -10   18.44    1.04
  -2  -9 -10   18.36    1.69
   2   9  10   17.39    1.19
  -2  -9 -11   29.83    1.15
   2   9  11   35.24    1.32
   2   9  12   11.40    0.62
   2   9  12    9.27    1.10
  -2  -9 -12   11.50    0.91
  -2  -9 -12   10.86    0.89
  -2  -9 -13   10.09    0.78
   2   9  13    9.87    0.54
   2   9  13   10.02    1.02
  -2  -9 -13   11.92    0.79
  -2  -9 -13   11.26    0.80
  -2  -9 -14    4.29    0.54
  -2  -9 -14    4.01    0.55
  -2  -9 -14    4.47    0.62
   2   9  15   60.06    1.00
  -2  -9 -15   61.31    0.93
  -2 -10   9    2.19    0.86
  -2 -10   9    2.30    0.66
  -2 -10   8   18.03    0.91
  -2 -10   8   19.51    1.01
  -2 -10   8   20.53    1.28
  -2 -10   7    2.73    1.42
  -2 -10   7    2.41    0.92
  -2 -10   7    3.48    1.05
  -2 -10   7    2.23    0.95
  -2 -10   7    2.06    0.92
  -2 -10   7    2.60    1.08
  -2 -10   7    3.23    0.90
  -2 -10   6   85.75    1.78
  -2 -10   6   80.37    1.61
  -2 -10   6   89.35    2.19
  -2 -10   6   84.54    2.05
  -2 -10   6   87.18    1.58
  -2 -10   6   93.55    1.78
  -2 -10   6   86.52    1.93
  -2 -10   6   82.77    2.02
  -2 -10   6   81.40    1.58
  -2 -10   6   90.94    1.80
  -2 -10   6   92.58    1.74
  -2 -10   6   83.02    1.73
  -2 -10   6   92.57    1.93
  -2 -10   5   10.18    1.27
  -2 -10   5    9.73    0.96
  -2 -10   5   10.77    1.59
  -2 -10   5    9.74    1.21
  -2 -10   5   10.72    1.37
  -2 -10   5   10.81    0.89
  -2 -10   5    9.85    1.38
  -2 -10   5   10.28    1.43
  -2 -10   5    9.95    1.02
  -2 -10   5    9.34    1.14
  -2 -10   5   10.81    1.17
  -2 -10   5    9.25    1.15
  -2 -10   5    9.67    0.93
  -2 -10   5   10.04    1.28
  -2 -10   4  142.92    2.26
  -2 -10   4  147.38    2.77
  -2 -10   4  149.82    2.46
  -2 -10   4  148.75    2.66
  -2 -10   4  139.94    2.15
  -2 -10   4  143.87    2.60
  -2 -10   4  146.20    2.70
  -2 -10   4  145.05    2.31
  -2 -10   4  143.16    2.46
  -2 -10   4  148.46    2.52
  -2 -10   4  144.23    2.32
  -2 -10   4  148.43    2.54
  -2 -10   3   70.90    1.92
  -2 -10   3   64.43    1.29
  -2 -10   3   66.84    1.70
  -2 -10   3   71.78    1.88
  -2 -10   3   67.07    1.44
  -2 -10   3   68.16    1.66
  -2 -10   3   67.27    1.69
  -2 -10   3   70.03    1.43
  -2 -10   3   72.39    1.77
  -2 -10   2  653.96    7.82
  -2 -10   2  608.67    7.57
  -2 -10   2  628.82    7.58
  -2 -10   2  663.42    7.93
  -2 -10   2  660.52    7.74
  -2 -10   2  634.57    7.91
  -2 -10   2  630.88    7.83
  -2 -10   2  632.86    7.73
  -2 -10   2  620.01    7.59
  -2 -10   2  643.30    7.64
  -2 -10   2  645.75    7.78
  -2 -10   2  632.85    7.52
  -2 -10   1   29.79    1.01
  -2 -10   1   30.73    0.98
  -2 -10   1   30.59    1.45
  -2 -10   1   30.89    1.06
  -2 -10   1   28.73    1.28
  -2 -10   1   28.31    1.27
  -2 -10   1   27.68    0.91
  -2 -10   1   28.06    1.14
  -2 -10   1   27.58    0.98
  -2 -10   1   36.73    1.43
  -2 -10   1   34.67    1.40
  -2 -10   1   27.58    0.92
  -2 -10   0  153.11    2.32
  -2 -10   0  155.54    2.36
  -2 -10   0  155.54    2.32
  -2 -10   0  154.00    2.41
  -2 -10   0  154.60    2.64
  -2 -10   0  155.75    2.53
  -2 -10   0  159.49    2.28
  -2 -10   0  158.36    2.48
  -2 -10   0  152.44    2.50
  -2 -10  -1   97.35    1.83
  -2 -10  -1   98.11    1.87
  -2 -10  -1   92.76    1.63
  -2 -10  -1  100.02    1.89
  -2 -10  -1  100.50    2.04
  -2 -10  -1   97.69    1.77
  -2 -10  -1   93.58    2.35
  -2 -10  -2  134.60    2.17
  -2 -10  -2  130.54    2.21
  -2 -10  -2  134.03    2.05
  -2 -10  -2  131.81    2.15
  -2 -10  -2  137.02    2.91
  -2 -10  -2  131.35    2.22
  -2 -10  -3  262.26    3.61
  -2 -10  -3  268.28    3.58
  -2 -10  -3  262.60    3.62
  -2 -10  -4   82.23    1.53
  -2 -10  -4   73.20    2.37
  -2 -10  -4   75.74    1.48
  -2 -10  -4   81.59    1.66
  -2 -10  -4   75.57    1.41
  -2 -10  -4   85.46    1.63
  -2 -10  -5   37.04    1.03
  -2 -10  -5   38.75    1.93
  -2 -10  -5   38.17    1.06
  -2 -10  -5   36.37    0.88
  -2 -10  -6   20.27    1.75
  -2 -10  -6   19.49    0.85
  -2 -10  -6   18.21    0.91
  -2 -10  -6   19.60    0.79
  -2 -10  -7   37.55    1.03
  -2 -10  -7   37.94    1.16
   2  10   7   34.55    1.11
  -2 -10  -8   99.06    1.65
  -2 -10  -8  101.00    1.84
   2  10   8   99.84    1.83
  -2 -10  -8   99.56    2.89
   2  10   9    4.43    1.00
  -2 -10  -9    3.09    1.49
  -2 -10  -9    3.23    0.74
   2  10  10   97.44    1.87
  -2 -10 -10   94.47    1.66
  -2 -10 -10   97.29    1.73
  -2 -10 -11    1.31    0.84
  -2 -10 -11    1.09    0.76
   2  10  11    1.34    1.01
  -2 -10 -11    1.96    0.91
  -2 -10 -12   12.55    0.83
   2  10  12   11.50    1.00
  -2 -10 -12   12.15    0.89
  -2 -10 -12   12.79    0.79
  -2 -10 -13   21.67    0.77
  -2 -10 -13   22.05    0.82
   2  10  14   24.17    0.78
  -2 -11   8   30.10    0.85
  -2 -11   7   15.81    0.83
  -2 -11   7   18.42    1.22
  -2 -11   7   19.16    0.97
  -2 -11   6    6.29    0.93
  -2 -11   6    5.00    1.38
  -2 -11   6    5.51    0.92
  -2 -11   6    4.17    1.12
  -2 -11   6    5.49    1.11
  -2 -11   6    4.92    0.88
  -2 -11   6    5.69    0.87
  -2 -11   6    5.75    0.96
  -2 -11   6    4.86    1.02
  -2 -11   5    6.06    1.13
  -2 -11   5    7.45    1.52
  -2 -11   5    7.44    1.37
  -2 -11   5    6.91    1.09
  -2 -11   5    7.07    1.33
  -2 -11   5    7.82    1.32
  -2 -11   5    5.70    1.00
  -2 -11   5    7.02    0.91
  -2 -11   5    6.29    0.87
  -2 -11   5    7.08    1.12
  -2 -11   5    6.72    1.16
  -2 -11   4   18.41    1.32
  -2 -11   4   16.19    0.95
  -2 -11   4   18.15    1.64
  -2 -11   4   18.25    1.23
  -2 -11   4   18.60    1.51
  -2 -11   4   18.95    1.47
  -2 -11   4   16.64    1.16
  -2 -11   4   17.54    1.01
  -2 -11   4   18.12    1.31
  -2 -11   4   17.90    1.23
  -2 -11   4   17.15    1.26
  -2 -11   4   18.02    1.05
  -2 -11   3  104.48    1.85
  -2 -11   3  114.08    2.42
  -2 -11   3  111.39    2.09
  -2 -11   3  111.13    1.98
  -2 -11   3  110.06    2.17
  -2 -11   3  109.41    2.03
  -2 -11   3  107.41    1.89
  -2 -11   3  111.32    2.31
  -2 -11   3  113.26    2.20
  -2 -11   2    0.77    1.17
  -2 -11   2    0.54    1.19
  -2 -11   2    0.88    1.01
  -2 -11   2   -0.18    0.77
  -2 -11   2    0.42    0.65
  -2 -11   2   -0.50    1.39
  -2 -11   2   -0.13    1.26
  -2 -11   1  113.87    2.08
  -2 -11   1  116.12    2.16
  -2 -11   1  106.26    2.27
  -2 -11   1  110.42    2.24
  -2 -11   1  105.46    1.77
  -2 -11   1  105.51    1.97
  -2 -11   1  106.25    1.90
  -2 -11   1  103.59    1.79
  -2 -11   1  112.55    1.81
  -2 -11   0    3.70    1.14
  -2 -11   0    4.46    1.22
  -2 -11   0    3.54    1.09
  -2 -11   0    3.98    1.23
  -2 -11   0    3.86    0.78
  -2 -11   0    4.55    0.91
  -2 -11   0    3.61    0.76
  -2 -11   0    3.36    1.26
  -2 -11   0    5.28    1.29
  -2 -11  -1  246.72    3.50
  -2 -11  -1  252.34    3.52
  -2 -11  -1  244.91    3.40
  -2 -11  -1  249.92    3.54
  -2 -11  -1  251.42    3.68
  -2 -11  -1  245.70    3.32
  -2 -11  -2   17.60    0.95
  -2 -11  -2   13.77    1.24
  -2 -11  -2   13.44    1.09
  -2 -11  -2   19.29    1.47
  -2 -11  -2   14.20    1.27
  -2 -11  -2   12.88    1.38
  -2 -11  -3  348.42    4.54
  -2 -11  -3  348.00    4.57
  -2 -11  -3  338.76    4.56
  -2 -11  -3  342.53    4.51
  -2 -11  -3  344.69    5.54
  -2 -11  -4  178.22    2.67
  -2 -11  -4  179.10    2.67
  -2 -11  -4  180.95    2.62
  -2 -11  -5  131.18    2.11
  -2 -11  -5  131.52    2.09
  -2 -11  -5  130.50    2.11
  -2 -11  -5  129.74    3.21
  -2 -11  -6   85.46    2.72
  -2 -11  -6   83.49    1.41
  -2 -11  -6   86.48    1.62
  -2 -11  -6   89.58    1.67
  -2 -11  -7   41.57    1.24
  -2 -11  -7   40.76    2.16
  -2 -11  -7   40.76    1.12
   2  11   7   36.54    1.13
  -2 -11  -7   41.59    1.03
  -2 -11  -8  164.55    2.37
  -2 -11  -8  169.93    2.51
  -2 -11  -8  167.65    2.35
  -2 -11  -9   34.55    1.20
  -2 -11  -9   32.63    1.04
   2  11  10   21.53    1.06
  -2 -11 -10   22.89    0.93
  -2 -11 -11  154.34    2.30
   2  11  11  155.52    2.34
  -2 -11 -12    7.42    0.66
  -2 -11 -12    7.45    0.76
   2  11  12    5.66    0.84
  -2 -11 -13   51.53    0.94
   2  11  13   49.26    1.05
   2  11  14    1.74    0.41
  -2 -12   6   15.65    0.95
  -2 -12   5    3.59    1.12
  -2 -12   5    3.47    0.94
  -2 -12   5    5.11    0.76
  -2 -12   5    3.61    0.95
  -2 -12   5    2.77    1.06
  -2 -12   5    3.47    1.11
  -2 -12   4    4.70    1.01
  -2 -12   4    5.81    1.17
  -2 -12   4    5.92    1.15
  -2 -12   4    5.08    0.88
  -2 -12   4    4.15    1.21
  -2 -12   4    5.29    1.29
  -2 -12   3   35.00    1.35
  -2 -12   3   36.32    1.50
  -2 -12   3   31.95    1.33
  -2 -12   3   35.49    1.49
  -2 -12   3   33.18    1.24
  -2 -12   3   36.35    1.59
  -2 -12   2   14.11    1.11
  -2 -12   2   12.82    1.42
  -2 -12   2   12.92    1.24
  -2 -12   2   10.25    1.39
  -2 -12   2   10.83    1.50
  -2 -12   1   30.33    1.52
  -2 -12   1   30.54    1.61
  -2 -12   1   29.59    1.52
  -2 -12   1   29.44    1.41
  -2 -12   1   26.45    1.09
  -2 -12   0   68.72    1.44
  -2 -12   0   74.82    1.77
  -2 -12   0   70.48    1.86
  -2 -12   0   72.56    1.84
  -2 -12   0   75.02    1.93
  -2 -12   0   70.80    1.89
  -2 -12   0   69.75    1.58
  -2 -12  -1    6.60    0.87
  -2 -12  -1    7.22    1.25
  -2 -12  -1    5.12    1.25
  -2 -12  -1    4.28    0.90
  -2 -12  -1    4.83    1.42
  -2 -12  -1    5.20    1.33
  -2 -12  -1    5.39    1.02
  -2 -12  -1    5.94    1.33
  -2 -12  -2   11.86    1.35
  -2 -12  -2   10.46    1.23
  -2 -12  -2   11.26    1.12
  -2 -12  -2    9.89    1.41
  -2 -12  -2   12.35    1.33
  -2 -12  -2   11.26    0.97
  -2 -12  -3    5.24    1.06
  -2 -12  -3    6.27    1.24
  -2 -12  -3    4.75    1.13
  -2 -12  -3    5.98    1.10
  -2 -12  -3    5.89    1.44
  -2 -12  -3    6.01    1.28
  -2 -12  -4  236.70    3.35
  -2 -12  -4  245.17    3.32
  -2 -12  -4  237.36    3.35
  -2 -12  -5   62.55    1.39
  -2 -12  -5   59.72    2.25
  -2 -12  -6   11.45    0.91
  -2 -12  -7    0.34    0.79
  -2 -12  -8  231.13    3.11
   2  12   8  214.23    2.97
  -2 -12  -9   26.85    1.06
  -2 -12  -9   25.95    1.05
   2  12   9   23.20    0.97
  -2 -12 -10    4.48    0.75
  -2 -12 -10    5.08    0.65
   2  12  10    3.62    0.79
  -2 -12 -11   39.49    0.86
   2  12  11   36.56    0.99
  -2 -12 -12    6.85    0.50
   2  12  12    7.68    0.64
   2  12  13   20.09    0.60
   2  12  13   22.42    0.63
  -2 -13   4   71.17    1.48
  -2 -13   4   72.12    1.44
  -2 -13   3    4.65    1.08
  -2 -13   3    4.24    1.09
  -2 -13   3    5.09    0.87
  -2 -13   3    4.51    1.10
  -2 -13   2    1.81    1.18
  -2 -13   2    2.45    1.33
  -2 -13   2    2.49    1.23
  -2 -13   2    2.52    0.95
  -2 -13   2    2.22    1.24
  -2 -13   1    5.58    1.28
  -2 -13   1    4.61    1.24
  -2 -13   1    6.60    1.39
  -2 -13   1    6.49    1.26
  -2 -13   0   15.75    1.36
  -2 -13   0   16.04    1.36
  -2 -13   0   16.76    1.45
  -2 -13   0   16.54    1.44
  -2 -13   0   17.77    1.39
  -2 -13   0   14.69    1.12
  -2 -13   0   14.92    1.00
  -2 -13  -1   25.64    1.34
  -2 -13  -1   28.23    1.48
  -2 -13  -1   28.38    1.42
  -2 -13  -1   26.78    1.18
  -2 -13  -1   28.28    1.54
  -2 -13  -2   65.43    1.61
  -2 -13  -2   56.26    1.61
  -2 -13  -2   62.88    1.41
  -2 -13  -2   59.16    1.54
  -2 -13  -2   59.74    1.85
  -2 -13  -3   18.29    1.22
  -2 -13  -3   15.89    1.03
  -2 -13  -3   16.50    1.21
  -2 -13  -3   18.06    1.51
  -2 -13  -4    8.44    1.06
  -2 -13  -4    7.96    0.94
  -2 -13  -4    7.23    1.46
  -2 -13  -4    8.41    1.13
  -2 -13  -5    5.52    0.92
  -2 -13  -5    6.14    0.76
  -2 -13  -5    6.48    0.93
  -2 -13  -5    7.13    1.47
  -2 -13  -6   17.99    0.96
  -2 -13  -6   18.49    1.19
  -2 -13  -7   47.11    1.39
  -2 -13  -8   26.64    1.09
  -2 -13  -9    8.78    0.81
  -2 -13 -10    7.31    0.64
   2  13  10    6.40    0.57
  -2 -13 -11    4.45    0.40
   2  13  11    4.58    0.48
   2  13  12    0.30    0.42
   2  13  12    0.35    0.29
  -2 -14   3   12.61    0.86
  -2 -14   3   11.96    0.68
  -2 -14   3   11.35    0.87
  -2 -14   2  127.81    1.89
  -2 -14   2  126.16    2.03
  -2 -14   1   18.31    1.18
  -2 -14   1   16.81    1.11
  -2 -14   0   17.01    1.20
  -2 -14   0   17.18    1.13
  -2 -14   0   18.56    1.01
  -2 -14   0   14.94    1.17
  -2 -14  -1    1.14    1.11
  -2 -14  -1   -0.20    1.08
  -2 -14  -1    1.37    1.07
  -2 -14  -1   -0.30    0.82
  -2 -14  -1    0.08    0.85
  -2 -14  -2    5.65    1.18
  -2 -14  -2    5.33    1.09
  -2 -14  -2    5.54    1.05
  -2 -14  -2    5.20    0.94
  -2 -14  -2    5.72    0.88
  -2 -14  -3    0.97    1.22
  -2 -14  -3    0.33    0.99
  -2 -14  -3    0.84    1.03
  -2 -14  -3    0.22    0.96
  -2 -14  -3    0.16    0.77
  -2 -14  -4   34.95    1.47
  -2 -14  -4   33.30    1.15
  -2 -14  -4   36.86    1.29
  -2 -14  -4   35.13    1.00
  -2 -14  -4   36.63    1.21
  -2 -14  -5    0.95    0.61
  -2 -14  -5   -0.15    1.23
  -2 -14  -5    0.07    0.90
  -2 -14  -6   15.68    1.24
  -2 -14  -6   14.06    1.05
  -2 -14  -7    0.16    1.11
  -2 -14  -7   -0.19    0.87
  -2 -14  -8    7.96    1.08
  -2 -14  -8    7.84    0.79
  -2 -14  -9    3.39    0.92
  -2 -14  -9    4.28    0.63
  -2 -14 -10   17.25    0.56
  -2 -15   2   22.69    0.71
  -2 -15   1  151.95    2.12
  -2 -15   1  148.46    2.06
  -2 -15   0    8.72    0.68
  -2 -15   0    8.62    0.80
  -2 -15   0    7.52    0.79
  -2 -15  -1  110.53    1.63
  -2 -15  -1  105.57    1.71
  -2 -15  -2    2.20    0.80
  -2 -15  -2    1.97    0.64
  -2 -15  -2    2.16    0.86
  -2 -15  -3   26.49    0.96
  -2 -15  -3   20.59    1.08
  -2 -15  -3   25.57    0.78
  -2 -15  -3   21.55    0.92
  -2 -15  -4    3.50    0.75
  -2 -15  -4    2.63    0.94
  -2 -15  -4    3.55    0.54
  -2 -15  -4    3.57    0.79
  -2 -15  -5   49.33    1.29
  -2 -15  -5   44.55    0.82
  -2 -15  -6    3.44    0.61
  -2 -15  -6    3.06    0.75
  -2 -15  -6    2.42    0.86
  -2 -15  -7    8.77    0.50
  -2 -15  -7    9.17    0.72
  -2 -15  -7   10.40    0.83
  -2 -15  -8   18.09    0.69
  -2 -15  -8   18.20    0.80
  -2 -15  -9   41.75    0.76
  -2 -15  -9   46.18    0.89
  -2 -15 -10    0.28    0.30
  -2 -16  -1    0.62    0.37
  -2 -16  -2   36.90    0.75
  -2 -16  -3    7.10    0.56
  -2 -16  -3    8.43    0.46
  -2 -16  -4  112.64    1.58
  -2 -16  -4  112.38    1.48
  -2 -16  -5   20.59    0.65
  -2 -16  -6   12.45    0.51
  -2 -16  -7    0.13    0.32
   3 -15  -5   18.47    0.55
   3 -15  -4    8.28    0.44
   3 -15  -4    9.88    0.53
   3 -15  -3    2.00    0.45
   3 -15  -3    1.99    0.47
   3 -15  -2    3.33    0.50
   3 -15  -1    7.45    0.50
   3 -15  -1    9.22    0.56
   3 -15   0    9.46    0.46
   3 -15   0   13.35    0.52
   3 -15   1    0.13    0.29
   3 -14  -9   14.54    0.37
   3 -14  -8    1.67    0.37
   3 -14  -8    1.59    0.44
   3 -14  -7    8.37    0.51
   3 -14  -7    9.54    0.57
   3 -14  -7    8.76    0.65
   3 -14  -6   13.79    0.68
   3 -14  -6   15.01    0.72
   3 -14  -5    6.94    0.74
   3 -14  -5    6.20    0.71
   3 -14  -4   15.35    0.86
   3 -14  -4   17.38    0.82
   3 -14  -3   85.80    1.49
   3 -14  -3   83.61    1.57
   3 -14  -2    0.81    0.82
   3 -14  -2    1.25    0.79
   3 -14  -2    1.13    0.86
   3 -14  -1    4.09    0.85
   3 -14  -1    4.97    0.77
   3 -14  -1    4.70    0.83
   3 -14   0    7.33    0.87
   3 -14   0    7.26    0.74
   3 -14   1    4.04    0.80
   3 -14   1    4.23    0.82
   3 -14   2   31.86    0.80
   3 -14   2   30.13    0.94
   3 -14   3   13.24    0.64
   3 -14   3   13.75    0.52
   3 -13  -9   24.29    0.63
   3 -13  -8   20.72    0.79
   3 -13  -7    1.00    0.77
   3 -13  -6   53.15    1.32
   3 -13  -5   58.46    1.44
   3 -13  -4   82.58    1.75
   3 -13  -4   90.15    1.74
   3 -13  -3   -0.21    1.09
   3 -13  -3   -0.09    1.03
   3 -13  -2   37.19    1.38
   3 -13  -2   39.11    1.31
   3 -13  -2   37.73    1.41
   3 -13  -1   16.50    1.15
   3 -13  -1   18.15    1.15
   3 -13  -1   18.14    1.21
   3 -13   0   11.43    1.17
   3 -13   0   12.80    1.08
   3 -13   0   12.73    1.16
   3 -13   1   10.10    1.16
   3 -13   1   10.84    1.02
   3 -13   1   10.45    1.05
   3 -13   2   53.59    1.46
   3 -13   2   56.09    1.49
   3 -13   3    6.35    0.99
   3 -13   3    8.15    0.99
   3 -13   4    3.77    0.85
   3 -13   4    4.75    0.70
   3 -13   5   14.09    0.61
  -3  12  11   21.56    0.52
   3 -12 -10    5.28    0.57
  -3  12  10    6.11    0.54
   3 -12  -9   24.87    0.93
  -3  12   9   29.28    0.79
  -3  12   8   18.72    0.78
   3 -12  -7    4.34    1.02
   3 -12  -6    1.00    1.09
   3 -12  -5    5.04    1.18
   3 -12  -5    5.02    1.06
   3 -12  -4  156.38    2.62
   3 -12  -4  153.28    2.59
   3 -12  -3  154.59    2.66
   3 -12  -3  155.47    2.63
   3 -12  -2   31.28    1.49
   3 -12  -2   31.70    1.40
   3 -12  -1   94.27    2.08
   3 -12  -1   96.51    1.98
   3 -12  -1   97.28    2.10
   3 -12   0   31.04    1.04
   3 -12   0   29.66    1.26
   3 -12   0   34.38    1.52
   3 -12   0   33.69    1.42
   3 -12   0   33.57    1.53
   3 -12   1   37.58    1.15
   3 -12   1   37.57    1.54
   3 -12   1   37.14    1.35
   3 -12   1   36.89    1.37
   3 -12   1   41.86    1.50
   3 -12   1   41.66    1.51
   3 -12   2    0.43    0.84
   3 -12   2   -0.45    1.16
   3 -12   2   -0.08    1.14
   3 -12   2   -0.26    1.04
   3 -12   2   -0.79    1.23
   3 -12   2   -0.39    1.09
   3 -12   3   40.06    1.58
   3 -12   3   37.84    1.55
   3 -12   4    1.90    1.19
   3 -12   4    2.16    0.76
   3 -12   5   88.22    1.44
   3 -12   5   88.26    1.62
   3 -12   6    8.90    0.74
   3 -12   6    9.30    0.59
   3 -12   7    4.02    0.49
  -3  11  12    8.55    0.46
  -3  11  11   45.72    0.99
  -3  11  10   71.06    1.35
  -3  11   9   46.94    1.17
  -3  11   9   53.67    1.25
  -3  11   8  100.07    1.74
  -3  11   8  109.42    1.80
   3 -11  -7   13.55    0.98
  -3  11   7   14.84    0.95
   3 -11  -6   15.79    1.11
  -3  11   6   15.62    0.90
   3 -11  -5    1.83    1.05
   3 -11  -4    9.62    1.14
   3 -11  -4   11.88    1.32
   3 -11  -3   10.69    0.84
   3 -11  -3   10.49    1.24
   3 -11  -3    9.04    1.31
   3 -11  -2   12.71    0.96
   3 -11  -2   10.35    1.25
   3 -11  -2   11.04    1.26
   3 -11  -1   10.29    1.02
   3 -11  -1   12.11    1.38
   3 -11  -1   13.92    1.21
   3 -11  -1   11.63    1.34
   3 -11   0   74.77    1.55
   3 -11   0   83.87    1.96
   3 -11   0   79.58    1.70
   3 -11   0   77.50    1.80
   3 -11   0   80.04    1.94
   3 -11   0   81.40    1.91
   3 -11   1   58.49    1.41
   3 -11   1   61.05    1.83
   3 -11   1   60.42    1.56
   3 -11   1   59.56    1.70
   3 -11   1   63.13    1.80
   3 -11   1   62.62    1.71
   3 -11   2   76.71    1.67
   3 -11   2   78.56    1.98
   3 -11   2   76.29    1.84
   3 -11   2   74.26    1.98
   3 -11   2   75.09    1.88
   3 -11   2   82.86    1.78
   3 -11   2   79.14    1.88
   3 -11   3    3.02    1.02
   3 -11   3    3.73    1.28
   3 -11   3    3.38    1.37
   3 -11   3    4.23    1.21
   3 -11   3    3.37    0.71
   3 -11   3    2.95    1.28
   3 -11   4   87.05    2.16
   3 -11   4   82.07    1.84
   3 -11   4   84.73    1.53
   3 -11   5    5.85    0.97
   3 -11   5    5.96    0.75
   3 -11   5    8.34    1.40
   3 -11   6    9.30    0.89
   3 -11   6   10.64    0.74
   3 -11   6    8.08    1.27
   3 -11   6    8.14    1.06
   3 -11   7   22.37    1.10
   3 -11   7   27.12    0.87
   3 -11   7   23.70    1.01
   3 -11   7   25.37    0.79
   3 -11   8   23.37    0.66
   3 -11   8   23.30    0.61
  -3  10  13    4.62    0.41
  -3  10  12    3.48    0.65
   3 -10 -11   10.34    0.73
  -3  10  11   10.73    0.90
  -3  10  11   10.96    0.86
   3 -10 -10    2.01    0.79
  -3  10  10    2.20    0.96
  -3  10  10    2.08    0.87
   3 -10  -9   14.60    0.95
  -3  10   9   15.75    1.12
  -3  10   9   15.10    1.03
   3 -10  -8   88.20    1.68
   3 -10  -8   82.66    1.58
  -3  10   8   87.81    1.73
   3 -10  -7  176.08    2.60
   3 -10  -7  169.12    2.61
  -3  10   7  181.34    2.63
  -3  10   7  174.07    2.62
   3 -10  -6  177.22    2.59
   3 -10  -6  177.54    2.72
  -3  10   6  176.88    2.60
   3 -10  -6  182.69    4.10
   3 -10  -6  173.27    3.98
  -3  10   5    5.77    0.87
   3 -10  -5    8.84    1.04
   3 -10  -5    8.53    1.61
   3 -10  -5    9.86    1.87
   3 -10  -4   21.53    1.23
   3 -10  -4   21.02    1.68
   3 -10  -3  422.54    5.22
   3 -10  -3  427.71    5.45
   3 -10  -2   93.45    1.73
   3 -10  -2   98.31    1.92
   3 -10  -2   97.88    2.04
   3 -10  -1    9.89    1.27
   3 -10  -1    8.03    0.95
   3 -10   0    8.17    0.87
   3 -10   0    7.99    0.84
   3 -10   0    8.22    1.30
   3 -10   0    7.68    0.99
   3 -10   0    6.91    1.29
   3 -10   0    8.19    1.05
   3 -10   1   24.91    1.21
   3 -10   1   22.24    1.41
   3 -10   1   23.73    1.39
   3 -10   1   22.97    1.38
   3 -10   1   21.74    1.03
   3 -10   1   24.13    1.09
   3 -10   2   21.44    1.18
   3 -10   2   23.33    1.45
   3 -10   2   24.42    1.45
   3 -10   2   20.58    1.11
   3 -10   2   21.54    1.15
   3 -10   2   24.38    1.42
   3 -10   2   22.90    1.44
   3 -10   3   38.30    1.56
   3 -10   3   32.62    1.30
   3 -10   3   33.59    1.35
   3 -10   3   37.14    1.58
   3 -10   3   38.95    1.68
   3 -10   3   38.04    1.58
   3 -10   4    1.33    1.15
   3 -10   4    0.56    1.05
   3 -10   4    1.53    1.40
   3 -10   4    1.79    1.28
   3 -10   4    1.28    1.41
   3 -10   5   43.00    1.81
   3 -10   5   42.04    1.56
   3 -10   6   16.39    1.19
   3 -10   6   16.49    0.98
   3 -10   6   19.45    1.60
   3 -10   7   13.14    0.90
   3 -10   7   12.54    1.04
   3 -10   7   11.27    1.40
   3 -10   8    3.15    0.80
   3 -10   8    3.11    0.72
   3 -10   9   19.37    0.65
   3 -10   9   17.32    0.71
   3  -9 -13   42.71    0.85
  -3   9  12    4.61    0.84
   3  -9 -12    4.14    0.71
  -3   9  12    3.57    0.83
   3  -9 -11   47.86    1.14
  -3   9  11   49.01    1.35
   3  -9 -11   50.01    1.25
  -3   9  10   45.38    1.40
   3  -9 -10   44.41    1.30
   3  -9  -9   32.74    1.23
   3  -9  -9   34.81    1.19
  -3   9   9   34.68    1.34
   3  -9  -8  196.58    4.25
   3  -9  -8  193.79    4.37
   3  -9  -8  188.73    2.87
   3  -9  -8  194.30    2.80
  -3   9   8  198.47    2.94
   3  -9  -7    0.02    1.63
   3  -9  -7   -1.00    1.64
  -3   9   7   -0.05    0.91
   3  -9  -7    0.13    0.79
   3  -9  -7    0.57    0.84
   3  -9  -7   -0.14    0.89
   3  -9  -7   -0.48    0.81
   3  -9  -6    8.71    0.93
   3  -9  -6   10.26    0.83
  -3   9   6    9.13    0.89
   3  -9  -6   10.10    1.79
   3  -9  -6   10.61    1.86
   3  -9  -6    8.71    0.89
   3  -9  -5  244.96    4.79
   3  -9  -5  243.35    4.68
   3  -9  -5  229.42    3.27
   3  -9  -5  228.30    3.17
   3  -9  -5  228.90    3.03
   3  -9  -4  358.79    4.63
   3  -9  -4  351.83    6.06
   3  -9  -4  344.97    5.82
   3  -9  -3    9.83    0.99
   3  -9  -3    6.96    1.38
   3  -9  -3    7.92    1.68
   3  -9  -2   50.92    1.38
   3  -9  -2   47.94    1.80
   3  -9  -2   52.34    1.19
   3  -9  -1  182.70    2.66
   3  -9  -1  186.88    2.86
   3  -9  -1  187.76    2.87
   3  -9   0  199.45    2.84
   3  -9   0  197.94    2.84
   3  -9   0  224.55    3.16
   3  -9   0  208.51    2.96
   3  -9   0  224.00    3.16
   3  -9   0  211.98    3.08
   3  -9   1    1.60    0.96
   3  -9   1    0.99    0.85
   3  -9   1    1.04    0.81
   3  -9   1    1.26    0.81
   3  -9   1    1.51    1.14
   3  -9   1    0.13    1.12
   3  -9   2   33.32    1.00
   3  -9   2   34.78    1.21
   3  -9   2   41.93    1.47
   3  -9   2   42.41    1.51
   3  -9   2   39.46    1.51
   3  -9   2   42.85    1.47
   3  -9   2   36.17    1.22
   3  -9   2   34.10    1.15
   3  -9   3   10.16    0.86
   3  -9   3    8.32    1.08
   3  -9   3    8.23    1.04
   3  -9   3    6.01    1.33
   3  -9   3    5.96    1.26
   3  -9   3    5.59    1.25
   3  -9   3    6.83    1.26
   3  -9   3    6.58    1.21
   3  -9   4  196.40    2.96
   3  -9   4  190.67    3.08
   3  -9   4  177.52    2.76
   3  -9   4  190.38    2.89
   3  -9   4  175.22    2.88
   3  -9   4  181.98    2.74
   3  -9   4  177.16    2.83
   3  -9   4  203.67    3.16
   3  -9   4  197.49    3.11
   3  -9   4  193.59    3.05
   3  -9   4  180.90    2.72
   3  -9   5   34.28    1.42
   3  -9   5   35.01    1.44
   3  -9   5   33.87    1.48
   3  -9   5   34.26    1.58
   3  -9   5   37.30    1.71
   3  -9   5   36.70    1.71
   3  -9   5   35.73    1.77
   3  -9   5   34.38    1.32
   3  -9   5   35.47    1.21
   3  -9   6   43.87    1.62
   3  -9   6   46.80    1.69
   3  -9   6   45.57    1.89
   3  -9   6   41.52    1.35
   3  -9   6   42.52    1.20
   3  -9   7    1.22    1.17
   3  -9   7    1.01    1.53
   3  -9   7    1.02    1.24
   3  -9   7    0.88    0.84
   3  -9   7   -0.42    0.99
   3  -9   8   61.57    1.42
   3  -9   8   61.19    1.28
   3  -9   8   60.97    1.79
   3  -9   9    1.13    0.58
   3  -9  10   83.85    1.33
   3  -9  11    5.45    0.30
  -3   8  14    9.42    0.44
   3  -8 -13   18.17    0.76
  -3   8  13   19.50    0.81
  -3   8  12    0.59    0.92
   3  -8 -11   33.56    1.23
  -3   8  11   32.04    1.31
   3  -8 -10   31.51    1.24
  -3   8  10   29.55    1.34
   3  -8  -9  107.93    1.97
  -3   8   9  103.01    2.02
   3  -8  -9   99.56    3.21
   3  -8  -9  101.71    3.08
   3  -8  -9  102.83    1.93
   3  -8  -8  179.19    2.75
  -3   8   8  185.88    2.82
   3  -8  -8  182.86    4.08
   3  -8  -8  178.86    2.70
   3  -8  -7    8.81    0.91
  -3   8   7    7.05    0.98
   3  -8  -7    9.29    1.79
   3  -8  -7    8.23    1.72
   3  -8  -7    7.90    0.91
   3  -8  -6   76.92    2.72
   3  -8  -6   76.10    1.48
   3  -8  -6   74.54    1.53
  -3   8   6   78.76    1.55
   3  -8  -6   76.82    1.47
   3  -8  -5   35.47    2.11
   3  -8  -5   35.11    2.02
   3  -8  -5   35.05    1.72
   3  -8  -5   42.38    1.13
   3  -8  -5   38.01    1.09
  -3   8   5   41.80    1.08
   3  -8  -5   34.68    0.98
   3  -8  -4    1.07    0.72
   3  -8  -4    1.49    1.33
   3  -8  -4    1.75    1.25
   3  -8  -4    1.14    1.45
   3  -8  -4    0.81    0.65
   3  -8  -4    0.59    0.57
   3  -8  -3  609.38    8.79
   3  -8  -3  621.69    8.56
   3  -8  -3  637.58    8.58
   3  -8  -3  609.30    7.40
   3  -8  -2   39.78    1.65
   3  -8  -2   41.06    1.10
   3  -8  -2   43.46    1.21
   3  -8  -1   62.36    1.31
   3  -8  -1   62.36    1.42
   3  -8  -1   60.91    1.77
   3  -8  -1   58.58    1.34
   3  -8   0   67.42    1.52
   3  -8   0   68.18    1.33
   3  -8   0   67.36    1.34
   3  -8   0   64.42    1.38
   3  -8   0   70.54    1.50
   3  -8   1  224.58    3.05
   3  -8   1  225.42    3.04
   3  -8   1  225.37    3.08
   3  -8   1  233.00    3.27
   3  -8   1  226.32    3.16
   3  -8   2   43.63    1.05
   3  -8   2   44.91    1.18
   3  -8   2   47.42    1.21
   3  -8   2   41.35    1.06
   3  -8   2   43.99    1.19
   3  -8   2   43.71    1.19
   3  -8   2   51.74    1.42
   3  -8   2   50.76    1.40
   3  -8   2   50.62    1.44
   3  -8   3  263.15    3.59
   3  -8   3  265.77    3.59
   3  -8   3  249.74    3.42
   3  -8   3  239.65    3.18
   3  -8   3  243.07    3.31
   3  -8   3  219.88    3.27
   3  -8   3  233.45    3.35
   3  -8   3  248.18    3.38
   3  -8   3  256.71    3.59
   3  -8   3  262.18    3.48
   3  -8   3  246.63    3.32
   3  -8   3  239.15    3.26
   3  -8   4   79.78    1.93
   3  -8   4   83.61    1.90
   3  -8   4   78.37    1.73
   3  -8   4   82.55    1.89
   3  -8   4   73.21    1.56
   3  -8   4   71.70    1.53
   3  -8   4   69.87    1.58
   3  -8   4   78.67    1.68
   3  -8   4   73.19    1.65
   3  -8   4   75.35    1.88
   3  -8   4   81.71    1.71
   3  -8   4   73.09    1.51
   3  -8   5   93.86    1.78
   3  -8   5   92.55    1.71
   3  -8   5   89.29    1.93
   3  -8   5   95.93    1.78
   3  -8   5   92.08    1.78
   3  -8   5   90.57    1.84
   3  -8   5   94.77    2.14
   3  -8   5   92.89    2.00
   3  -8   5   94.73    2.07
   3  -8   5   96.01    2.22
   3  -8   6   81.07    1.67
   3  -8   6   83.10    1.89
   3  -8   6   80.13    1.73
   3  -8   6   82.27    1.45
   3  -8   6   80.06    2.03
   3  -8   6   79.21    2.07
   3  -8   6   80.86    2.18
   3  -8   7   66.25    1.60
   3  -8   7   70.08    1.57
   3  -8   7   69.27    1.76
   3  -8   7   70.40    1.94
   3  -8   7   72.43    2.20
   3  -8   7   68.19    1.58
   3  -8   8    0.83    1.02
   3  -8   8    1.66    0.90
   3  -8   8    2.41    1.63
   3  -8   8    2.26    1.36
   3  -8   8    0.79    1.35
   3  -8   9   56.95    1.52
   3  -8   9   55.24    1.25
   3  -8   9   55.34    1.40
   3  -8   9   55.73    1.68
   3  -8   9   55.57    1.66
   3  -8   9   54.35    1.35
   3  -8  10   54.84    1.26
   3  -8  10   54.04    1.20
   3  -8  10   47.36    1.41
   3  -8  10   49.64    1.17
   3  -8  10   53.04    1.06
   3  -8  11    8.73    0.59
   3  -7 -14   12.91    0.58
   3  -7 -14   12.47    0.62
   3  -7 -13    7.20    0.77
  -3   7  13    6.24    0.79
   3  -7 -12   50.39    1.35
  -3   7  12   53.68    1.38
  -3   7  11   15.84    1.24
  -3   7  10  162.83    2.68
   3  -7  -9   16.81    1.12
  -3   7   9   15.52    1.23
   3  -7  -9   18.21    1.96
   3  -7  -9   16.54    1.87
   3  -7  -9   16.39    1.17
   3  -7  -8   33.10    1.17
  -3   7   8   33.17    1.26
   3  -7  -8   31.46    2.15
   3  -7  -8   33.43    2.14
   3  -7  -8   29.64    1.19
   3  -7  -7    8.87    0.90
  -3   7   7    7.76    0.94
   3  -7  -7   10.56    1.69
   3  -7  -7    9.34    0.94
   3  -7  -6   13.82    0.83
  -3   7   6   12.21    0.87
   3  -7  -6    9.64    1.21
   3  -7  -6   12.10    1.76
   3  -7  -6   11.39    0.84
   3  -7  -5   75.67    2.14
   3  -7  -5   77.22    1.39
   3  -7  -4   13.24    1.58
   3  -7  -4   13.40    1.35
   3  -7  -4   12.74    0.66
   3  -7  -3  173.23    2.42
   3  -7  -3  170.56    2.26
   3  -7  -2   15.07    1.21
   3  -7  -2   15.98    1.44
   3  -7  -1   69.57    2.12
   3  -7  -1   68.57    2.18
   3  -7  -1   67.06    1.77
   3  -7  -1   65.21    1.26
   3  -7   0    9.08    0.85
   3  -7   0    9.27    0.70
   3  -7   1  102.43    1.64
   3  -7   1   99.31    1.59
   3  -7   2 1054.14   12.16
   3  -7   2 1067.03   12.23
   3  -7   3    1.66    0.92
   3  -7   3    0.26    0.79
   3  -7   3    0.23    0.76
   3  -7   3    0.55    0.59
   3  -7   3    0.61    0.69
   3  -7   3    0.51    0.88
   3  -7   3    0.19    0.81
   3  -7   4  161.54    2.33
   3  -7   4  153.01    2.47
   3  -7   4  154.03    2.34
   3  -7   4  160.03    2.45
   3  -7   4  160.90    2.42
   3  -7   4  158.78    2.16
   3  -7   4  164.09    2.37
   3  -7   4  158.92    2.35
   3  -7   4  152.73    2.57
   3  -7   4  156.10    2.41
   3  -7   4  151.10    2.26
   3  -7   4  152.39    2.61
   3  -7   4  155.98    2.57
   3  -7   4  156.63    2.40
   3  -7   4  157.10    2.45
   3  -7   4  159.72    2.59
   3  -7   5  296.54    3.90
   3  -7   5  302.92    3.91
   3  -7   5  292.53    4.07
   3  -7   5  273.07    3.83
   3  -7   5  297.59    4.02
   3  -7   5  291.06    3.91
   3  -7   5  286.74    3.91
   3  -7   5  322.17    4.27
   3  -7   5  296.78    3.90
   3  -7   5  309.21    4.17
   3  -7   5  303.40    4.06
   3  -7   5  294.67    3.93
   3  -7   6    8.49    1.03
   3  -7   6    8.02    1.14
   3  -7   6    6.98    1.03
   3  -7   6    8.61    0.97
   3  -7   6    7.38    0.72
   3  -7   6    8.24    0.98
   3  -7   6    8.92    1.27
   3  -7   6    8.51    1.32
   3  -7   6    8.86    1.48
   3  -7   7    3.03    1.05
   3  -7   7    2.58    1.34
   3  -7   7    1.98    1.09
   3  -7   7    2.68    1.18
   3  -7   7    1.37    0.96
   3  -7   7    2.21    1.49
   3  -7   7    3.67    1.42
   3  -7   7    3.49    1.45
   3  -7   7    2.21    0.70
   3  -7   8   73.50    1.43
   3  -7   8   87.14    2.08
   3  -7   8   88.37    1.83
   3  -7   8   83.36    1.78
   3  -7   8   86.04    1.87
   3  -7   8   81.76    1.71
   3  -7   8   86.29    1.91
   3  -7   8   92.66    2.38
   3  -7   8   89.99    2.17
   3  -7   8   81.55    1.62
   3  -7   9   17.89    1.14
   3  -7   9   19.74    1.32
   3  -7   9   22.30    1.07
   3  -7   9   18.98    1.46
   3  -7   9   18.27    1.25
   3  -7   9   18.84    1.58
   3  -7  10   64.09    1.53
   3  -7  10   64.90    1.44
   3  -7  10   62.25    1.77
   3  -7  10   60.87    1.72
   3  -7  10   61.72    1.33
   3  -7  11    2.62    0.70
   3  -7  11    3.04    0.84
   3  -7  11    2.29    1.08
   3  -7  11    2.41    0.83
   3  -7  11    3.60    0.61
   3  -7  12    4.35    0.56
   3  -7  12    4.17    0.46
  -3   6  14    0.58    0.34
   3  -6 -14    0.93    0.57
   3  -6 -13    6.14    0.84
  -3   6  13    6.07    0.83
  -3   6  13    5.41    0.92
   3  -6 -12    1.14    0.95
  -3   6  12    1.16    1.01
   3  -6 -12   -0.35    0.91
  -3   6  12    0.90    1.08
   3  -6 -11   25.92    1.21
   3  -6 -11   26.34    1.25
  -3   6  11   27.98    1.29
   3  -6 -10    1.76    1.58
   3  -6 -10    1.52    1.05
   3  -6 -10    1.91    1.11
  -3   6  10    1.42    1.11
   3  -6  -9  200.38    4.44
   3  -6  -9  207.86    2.86
  -3   6   8   20.83    1.06
   3  -6  -8   22.58    1.10
   3  -6  -8   20.87    0.88
   3  -6  -7  101.21    1.68
   3  -6  -7  103.11    1.84
   3  -6  -7  106.13    1.80
  -3   6   7  103.82    2.54
   3  -6  -6  141.28    2.84
  -3   6   6  146.04    2.83
   3  -6  -6  141.53    2.13
  -3   6   5  345.27    4.93
   3  -6  -5  346.54    5.16
  -3   6   4    4.23    0.72
   3  -6  -4    4.02    1.09
   3  -6  -4    3.81    1.26
  -3   6   3  124.26    2.09
   3  -6  -3  125.23    1.84
   3  -6  -2   30.79    1.43
   3  -6  -2   27.58    0.76
   3  -6  -1  170.96    3.21
   3  -6  -1  175.45    3.22
   3  -6   0   14.96    1.27
   3  -6   0   13.40    0.85
   3  -6   0   14.60    1.27
   3  -6   0   13.29    0.65
   3  -6   1    6.70    0.62
   3  -6   1    6.48    0.53
   3  -6   1    6.98    0.58
   3  -6   2   20.21    0.72
   3  -6   2   18.96    0.67
   3  -6   3   83.90    1.44
   3  -6   3   84.12    1.34
   3  -6   4  230.65    3.79
   3  -6   4  230.98    2.92
   3  -6   4  229.25    3.04
   3  -6   5  322.90    4.41
   3  -6   5  306.99    4.88
   3  -6   5  340.94    4.34
   3  -6   5  345.60    4.41
   3  -6   5  331.88    4.27
   3  -6   5  325.67    4.30
   3  -6   5  340.88    4.29
   3  -6   5  348.71    4.58
   3  -6   5  344.44    4.40
   3  -6   5  351.79    4.52
   3  -6   6    7.99    0.90
   3  -6   6    9.22    1.06
   3  -6   6    9.74    1.00
   3  -6   6    9.20    0.99
   3  -6   6   10.30    0.93
   3  -6   6    9.22    0.83
   3  -6   6    8.91    1.32
   3  -6   6    9.59    1.30
   3  -6   6    8.52    1.22
   3  -6   6    9.26    1.27
   3  -6   6    9.51    1.25
   3  -6   7  100.28    1.94
   3  -6   7   97.58    2.11
   3  -6   7   92.16    1.85
   3  -6   7   98.58    1.92
   3  -6   7   98.02    1.85
   3  -6   7  101.68    2.10
   3  -6   7  102.68    2.16
   3  -6   7  107.80    2.41
   3  -6   7   99.36    1.85
   3  -6   8  188.85    2.84
   3  -6   8  190.20    2.93
   3  -6   8  187.69    3.10
   3  -6   8  183.88    2.81
   3  -6   8  187.80    2.89
   3  -6   8  192.02    2.84
   3  -6   8  190.97    2.94
   3  -6   8  189.17    2.84
   3  -6   8  186.37    3.37
   3  -6   8  189.88    3.16
   3  -6   9   36.27    1.65
   3  -6   9   39.58    1.48
   3  -6   9   31.67    1.31
   3  -6   9   38.11    1.39
   3  -6   9   36.34    1.44
   3  -6   9   40.77    1.79
   3  -6   9   39.83    1.32
   3  -6   9   32.03    1.27
   3  -6  10   -0.05    1.16
   3  -6  10    0.67    1.36
   3  -6  10    0.83    1.01
   3  -6  10    0.22    0.89
   3  -6  10    0.12    1.17
   3  -6  10   -0.63    1.00
   3  -6  10    0.28    1.45
   3  -6  11    5.72    1.01
   3  -6  11    5.87    0.83
   3  -6  11    4.99    1.35
   3  -6  11    6.22    0.80
   3  -6  11    6.25    1.07
   3  -6  12    8.03    0.61
   3  -6  12    8.40    0.85
   3  -6  12    8.31    0.64
   3  -6  13   31.11    0.72
   3  -5 -15    1.91    0.42
  -3   5  14   26.56    0.67
   3  -5 -14   25.65    0.81
   3  -5 -13   12.49    0.90
  -3   5  13   12.34    0.87
  -3   5  13   11.28    0.98
   3  -5 -12   42.35    1.28
  -3   5  12   39.38    1.28
   3  -5 -12   40.22    1.24
  -3   5  12   39.04    1.38
   3  -5 -11   11.84    1.11
  -3   5  11   11.56    1.13
  -3   5  11   10.46    1.19
   3  -5 -11   12.58    1.14
   3  -5 -10   12.33    1.75
   3  -5 -10   16.61    1.11
   3  -5 -10   13.45    1.16
  -3   5  10   16.15    1.22
   3  -5  -9    2.60    0.84
  -3   5   9    3.37    1.42
   3  -5  -9    2.87    1.02
   3  -5  -9    2.33    0.64
   3  -5  -8  192.64    2.74
  -3   5   8  193.70    3.82
  -3   5   8  200.14    2.85
  -3   5   7   86.75    2.30
  -3   5   7   76.59    1.50
  -3   5   6  302.65    4.68
  -3   5   5   27.56    1.23
  -3   5   4 1120.69   13.04
   3  -5  -4 1072.33   12.36
  -3   5   3   11.06    0.77
   3  -5  -3    9.30    0.53
  -3   5   2  381.59    4.84
   3  -5  -2  384.69    5.32
   3  -5  -2  371.33    4.49
  -3   5   1   12.83    0.60
   3  -5  -1   13.20    1.10
   3  -5  -1   12.83    1.08
  -3   5   0  254.71    3.36
   3  -5   0  266.65    3.97
   3  -5   0  269.60    4.02
   3  -5   0  258.14    3.19
   3  -5   1    2.27    0.83
   3  -5   1    2.16    0.50
   3  -5   2  195.74    3.26
   3  -5   3  113.49    2.33
   3  -5   4   93.98    2.12
   3  -5   5   76.68    1.92
   3  -5   6   56.97    1.69
   3  -5   6   57.79    1.32
   3  -5   6   58.15    1.26
   3  -5   6   55.13    1.58
   3  -5   6   57.51    1.58
   3  -5   6   55.72    1.52
   3  -5   6   56.92    1.48
   3  -5   7   24.03    1.12
   3  -5   7   24.50    1.27
   3  -5   7   27.06    1.11
   3  -5   7   23.19    1.08
   3  -5   7   29.91    1.05
   3  -5   7   26.87    1.06
   3  -5   7   23.13    1.34
   3  -5   7   21.70    1.50
   3  -5   8  222.83    3.20
   3  -5   8  219.42    3.31
   3  -5   8  203.70    3.01
   3  -5   8  215.54    3.09
   3  -5   8  211.23    3.07
   3  -5   8  232.24    3.63
   3  -5   8  208.56    3.04
   3  -5   9   73.30    1.41
   3  -5   9   79.04    1.66
   3  -5   9   71.18    1.79
   3  -5   9   74.91    1.94
   3  -5   9   75.77    1.66
   3  -5   9   73.63    1.69
   3  -5   9   81.29    1.71
   3  -5   9   68.60    1.74
   3  -5   9   77.14    1.77
   3  -5  10   75.70    1.86
   3  -5  10   76.04    1.99
   3  -5  10   73.29    1.67
   3  -5  10   77.44    1.78
   3  -5  10   79.96    1.68
   3  -5  10   74.50    1.76
   3  -5  11  118.21    2.08
   3  -5  11  116.82    1.94
   3  -5  11  121.37    1.98
   3  -5  12   29.47    1.12
   3  -5  12   28.76    0.94
   3  -5  12   29.27    0.90
   3  -5  13    2.60    0.48
   3  -5  13    1.73    0.41
   3  -5  14    3.76    0.33
   3  -4 -15   60.46    0.97
  -3   4  14    3.92    0.56
   3  -4 -14    2.68    0.60
   3  -4 -13   23.86    0.96
  -3   4  12    4.83    0.97
   3  -4 -12    5.54    0.92
  -3   4  12    4.28    1.03
   3  -4 -12    4.98    0.96
   3  -4 -11  117.13    2.04
  -3   4  11  109.86    2.00
  -3   4  11  106.13    2.10
   3  -4 -11  120.50    2.06
   3  -4 -11  105.39    2.92
   3  -4 -10   31.81    1.18
   3  -4 -10   32.09    1.24
   3  -4  -9   35.19    1.14
  -3   4   9   32.25    1.23
  -3   4   9   36.57    2.01
   3  -4  -9   34.53    1.23
   3  -4  -8    3.42    0.87
   3  -4  -8    3.87    0.74
  -3   4   8    3.08    1.40
  -3   4   7  225.91    4.02
  -3   4   6  100.13    2.32
  -3   4   5   29.94    1.27
   3  -4  -4  347.92    4.20
  -3   4   4  370.05    4.92
  -3   4   3 1075.27   12.75
  -3   4   2   43.89    1.11
   3  -4  -1 1234.42   14.70
  -3   4   1 1241.59   14.35
   3  -4   0   28.17    1.13
   3  -4   0   25.67    1.08
   3  -4   1  623.24    7.67
   3  -4   1  592.67    7.69
   3  -4   2  345.74    4.67
   3  -4   2  344.49    4.67
   3  -4   3 1069.80   12.96
   3  -4   4    1.18    0.81
   3  -4   5  404.27    5.68
   3  -4   6    7.80    0.98
   3  -4   7   64.10    1.83
   3  -4   7   66.25    1.38
   3  -4   7   69.45    1.59
   3  -4   7   73.06    1.81
   3  -4   7   64.33    1.33
   3  -4   7   68.42    1.53
   3  -4   8   40.75    1.22
   3  -4   8   39.50    1.41
   3  -4   8   39.82    1.35
   3  -4   8   39.78    1.64
   3  -4   8   40.04    1.15
   3  -4   8   37.10    1.00
   3  -4   9    7.82    1.32
   3  -4   9    6.23    0.78
   3  -4   9    7.32    0.94
   3  -4   9    7.68    1.08
   3  -4   9    6.46    0.97
   3  -4  10   10.33    0.87
   3  -4  10   10.81    1.25
   3  -4  10   10.72    1.42
   3  -4  10   11.03    1.16
   3  -4  10   11.32    1.00
   3  -4  11   91.24    2.00
   3  -4  11   90.80    1.80
   3  -4  11   94.93    1.86
   3  -4  11   94.05    1.96
   3  -4  12   29.14    1.17
   3  -4  12   27.75    0.93
   3  -4  12   26.22    1.30
   3  -4  12   25.60    1.08
   3  -4  12   30.40    1.06
   3  -4  13    9.28    0.54
   3  -4  13   10.04    1.17
   3  -4  13   10.93    0.97
   3  -4  13   10.59    0.70
   3  -4  14   22.23    0.71
   3  -4  14   19.40    0.82
  -3   3  15    0.03    0.31
   3  -3 -15    0.57    0.44
  -3   3  14    4.43    0.54
   3  -3 -14    3.42    0.57
  -3   3  14    5.45    0.65
   3  -3 -13   43.38    1.12
  -3   3  12   58.79    1.36
  -3   3  12   58.76    1.51
   3  -3 -12   64.95    1.39
   3  -3 -12   63.41    1.41
  -3   3  11    0.16    0.97
   3  -3 -11    0.26    0.89
   3  -3 -11    0.56    0.94
  -3   3  11    0.14    1.02
  -3   3  10   13.10    1.11
  -3   3  10   14.45    1.01
   3  -3 -10   12.86    1.03
  -3   3  10   14.06    1.79
   3  -3 -10   13.78    1.00
   3  -3  -9   36.14    1.19
   3  -3  -9   35.61    1.09
  -3   3   8  108.17    1.85
  -3   3   8  114.47    2.90
  -3   3   7    2.22    1.19
  -3   3   6   73.73    2.01
  -3   3   5    8.36    0.98
  -3   3   4  540.55    6.55
  -3   3   4  561.52    7.07
  -3   3   3  155.13    2.50
  -3   3   2   86.22    1.61
   3  -3  -1  117.21    2.07
   3  -3   0 1449.82   16.80
   3  -3   1    7.12    0.64
   3  -3   2  614.96    7.74
   3  -3   2  618.38    7.66
   3  -3   3  124.83    2.26
   3  -3   4  678.81    8.43
   3  -3   4  663.36    7.67
   3  -3   5   77.87    1.83
   3  -3   5   76.94    1.17
   3  -3   5   78.07    1.21
   3  -3   6  341.78    5.01
   3  -3   6  339.70    4.15
   3  -3   6  348.32    4.21
   3  -3   7   25.59    1.28
   3  -3   7   24.50    0.76
   3  -3   7   25.58    0.88
   3  -3   8  203.52    2.74
   3  -3   8  203.84    2.81
   3  -3   8  203.84    2.94
   3  -3   8  208.44    3.03
   3  -3   8  202.53    2.80
   3  -3   8  195.50    3.52
   3  -3   9   49.27    1.24
   3  -3   9   51.66    1.37
   3  -3   9   55.49    1.21
   3  -3   9   50.88    1.46
   3  -3   9   48.05    1.59
   3  -3   9   52.73    1.26
   3  -3  10  127.43    2.34
   3  -3  10  126.68    2.30
   3  -3  10  132.18    2.46
   3  -3  10  127.91    2.05
   3  -3  10  118.95    2.00
   3  -3  10  130.45    2.20
   3  -3  10  122.57    2.01
   3  -3  11   19.06    1.37
   3  -3  11   18.80    0.98
   3  -3  11   17.03    1.38
   3  -3  11   20.51    1.22
   3  -3  12   19.71    1.12
   3  -3  12   18.46    0.86
   3  -3  12   18.26    1.36
   3  -3  12   19.01    0.91
   3  -3  13    7.66    1.10
   3  -3  13    7.71    1.31
   3  -3  13    8.47    1.06
   3  -3  14   14.95    0.96
   3  -3  14   14.89    0.63
   3  -3  14   14.47    0.80
   3  -3  15   17.92    0.50
  -3   2  15    9.05    0.39
   3  -2 -15    8.14    0.41
   3  -2 -14    8.39    0.52
  -3   2  14    8.57    0.55
  -3   2  14    8.86    0.60
  -3   2  14    9.33    0.71
   3  -2 -13    4.97    0.71
   3  -2 -12    0.73    0.83
   3  -2 -12   -0.17    0.78
   3  -2 -11    4.88    0.87
   3  -2 -11    4.83    0.90
  -3   2  11    6.36    0.90
  -3   2  11    6.33    1.00
  -3   2  10   32.95    1.20
   3  -2 -10   38.99    1.19
   3  -2 -10   35.24    1.10
  -3   2  10   33.28    1.14
  -3   2  10   41.90    2.21
  -3   2   9   68.94    1.46
  -3   2   9   66.65    1.39
  -3   2   9   69.65    2.51
   3  -2  -9   70.55    1.45
  -3   2   8   76.57    1.51
  -3   2   8   95.31    2.64
  -3   2   7   32.84    1.67
  -3   2   6  206.58    3.01
  -3   2   6  223.21    3.69
  -3   2   5  100.14    1.70
  -3   2   5  101.73    2.17
  -3   2   4  627.25    7.61
  -3   2   4  648.59    8.02
  -3   2   3  206.23    3.07
  -3   2   2   39.48    1.04
   3  -2  -1  101.62    1.75
   3  -2   0    0.62    0.52
   3  -2   1    7.32    0.53
   3  -2   2  210.12    2.90
   3  -2   2  193.82    2.96
   3  -2   3  957.13   11.29
   3  -2   3  958.74   11.44
   3  -2   4    0.96    0.64
   3  -2   5  124.99    2.32
   3  -2   5  122.21    1.64
   3  -2   5  120.92    1.62
   3  -2   6    0.54    0.80
   3  -2   6    0.27    0.61
   3  -2   6    1.00    0.42
   3  -2   6    0.49    0.44
   3  -2   7  225.78    3.76
   3  -2   7  218.27    3.39
   3  -2   7  226.85    2.92
   3  -2   8    4.00    0.98
   3  -2   8    3.81    0.82
   3  -2   8    4.84    0.64
   3  -2   8    4.61    0.73
   3  -2   8    5.91    0.86
   3  -2   9  177.55    2.61
   3  -2   9  174.44    2.69
   3  -2   9  163.34    2.36
   3  -2   9  165.03    2.47
   3  -2   9  160.41    2.36
   3  -2   9  166.54    2.46
   3  -2  10   24.22    1.13
   3  -2  10   22.65    0.96
   3  -2  10   22.50    1.25
   3  -2  10   22.70    0.93
   3  -2  10   22.32    1.10
   3  -2  11   35.27    1.26
   3  -2  11   35.96    1.46
   3  -2  11   33.50    1.11
   3  -2  11   35.14    1.28
   3  -2  12   11.23    1.04
   3  -2  12    9.22    0.96
   3  -2  12   10.75    0.74
   3  -2  13   35.46    1.31
   3  -2  14   27.06    0.98
   3  -2  14   26.75    1.20
   3  -2  15   59.72    0.97
   3  -2  15   65.57    1.11
  -3   1  15    0.43    0.34
  -3   1  14    3.66    0.52
  -3   1  14    4.64    0.70
  -3   1  13    0.57    0.88
   3  -1 -13    0.54    0.60
   3  -1 -12   52.11    1.21
   3  -1 -11  222.18    2.89
   3  -1 -11  214.72    2.91
   3  -1 -10  204.05    2.83
   3  -1 -10  203.53    2.84
  -3   1  10  206.32    2.97
  -3   1  10  200.39    2.82
   3  -1  -9   -0.27    0.78
  -3   1   9    0.45    0.73
  -3   1   9    0.08    0.83
  -3   1   9    0.74    0.80
  -3   1   8   23.74    1.69
  -3   1   7   53.26    1.42
  -3   1   7   54.52    1.94
  -3   1   6  339.96    4.65
  -3   1   6  347.89    5.13
  -3   1   5    1.42    0.56
  -3   1   5    1.36    0.86
  -3   1   4  351.22    4.58
  -3   1   4  360.39    4.88
  -3   1   3  791.51    9.57
  -3   1   3  840.44    9.82
  -3   1   2   20.86    0.82
   3  -1  -1  262.09    3.46
   3  -1   0  253.39    3.38
   3  -1   1   74.16    1.18
   3  -1   1   76.40    1.39
   3  -1   2  132.95    1.97
   3  -1   3  150.18    2.16
   3  -1   3  147.16    2.34
   3  -1   4   49.42    1.24
   3  -1   5    9.21    0.82
   3  -1   5    8.75    0.55
   3  -1   6   76.54    1.76
   3  -1   6   73.44    1.43
   3  -1   6   76.22    1.16
   3  -1   6   74.79    1.15
   3  -1   7    7.68    0.71
   3  -1   7    8.04    0.96
   3  -1   7    8.29    0.55
   3  -1   7    7.98    0.53
   3  -1   8  280.40    4.46
   3  -1   8  287.87    3.56
   3  -1   8  283.01    3.53
   3  -1   9    3.67    0.74
   3  -1   9    4.78    0.69
   3  -1   9    4.88    0.79
   3  -1   9    3.54    0.61
   3  -1   9    3.13    0.86
   3  -1   9    3.23    1.00
   3  -1   9    4.94    1.09
   3  -1  10  135.18    2.24
   3  -1  10  125.26    1.94
   3  -1  10  130.06    2.11
   3  -1  10  128.62    2.03
   3  -1  10  131.17    2.09
   3  -1  11    9.38    0.98
   3  -1  11    7.47    1.29
   3  -1  11    8.02    1.19
   3  -1  11   10.44    0.92
   3  -1  11   10.52    1.05
   3  -1  12   45.43    1.62
   3  -1  12   45.90    1.49
   3  -1  12   44.34    1.22
   3  -1  12   46.75    1.35
   3  -1  13   14.20    1.36
   3  -1  13   12.86    0.96
   3  -1  13   13.43    1.16
   3  -1  13   14.19    0.94
   3  -1  14    5.28    1.05
   3  -1  14    4.74    0.86
   3  -1  14    4.83    0.70
   3  -1  15    2.87    0.50
   3  -1  15    4.12    0.45
   3  -1  15    2.28    0.77
  -3   0  15   17.69    0.50
  -3   0  15   19.96    0.46
  -3   0  14    0.25    0.66
  -3   0  13   95.47    1.53
  -3   0  13  101.99    1.64
  -3   0  12   23.04    1.22
  -3   0  11   84.52    2.76
   3   0 -11   89.79    1.52
   3   0 -11   88.50    1.55
  -3   0  10  106.21    1.97
  -3   0  10  110.62    3.03
   3   0 -10  111.93    1.74
   3   0 -10  105.62    1.72
  -3   0   9   47.59    1.30
  -3   0   9   44.13    1.20
  -3   0   9   60.30    2.29
   3   0  -9   54.46    1.17
  -3   0   8  253.64    4.51
  -3   0   8  258.04    4.04
  -3   0   8  246.65    3.35
  -3   0   7  270.53    4.11
  -3   0   6  146.73    2.56
  -3   0   5    9.81    0.75
  -3   0   4  218.97    3.15
  -3   0   3  671.67    8.39
  -3   0   3  701.27    8.30
  -3   0   2    1.78    0.54
   3   0  -1  508.39    6.09
   3   0   0  335.92    4.19
   3   0   1 1687.86   19.23
   3   0   2  128.43    1.96
   3   0   3  121.70    1.71
   3   0   4   13.79    0.42
  -3   0  -4   15.78    0.49
   3   0   5  312.34    3.85
  -3   0  -5  312.87    3.80
   3   0   6    6.69    0.53
   3   0   7   93.30    1.66
   3   0   7   98.11    2.12
   3   0   8   13.64    0.80
   3   0   8   14.73    1.14
   3   0   9    8.51    0.90
   3   0   9    7.69    0.82
   3   0   9    5.51    1.10
   3   0  10   48.30    1.84
   3   0  10   50.93    1.32
   3   0  10   48.36    1.25
   3   0  10   46.93    1.18
   3   0  10   48.14    1.18
   3   0  11  170.99    2.63
   3   0  11  166.85    2.51
   3   0  11  172.69    2.56
   3   0  11  167.07    2.50
   3   0  12   35.10    1.13
   3   0  12   35.73    1.21
   3   0  12   25.15    1.45
   3   0  12   28.02    1.28
   3   0  13  151.58    2.30
   3   0  13  157.87    2.38
   3   0  13  155.15    2.44
   3   0  14   43.83    1.07
   3   0  14   42.96    1.15
   3   0  14   42.98    1.39
   3   0  15   39.87    0.84
   3   0  15   48.36    0.90
  -3  -1  14    7.23    0.66
  -3  -1  13    8.67    0.90
  -3  -1  13    8.39    0.96
  -3  -1  12  232.96    3.19
  -3  -1  12  252.12    3.32
  -3  -1  11    1.64    1.14
  -3  -1  11    1.17    1.05
  -3  -1  10  166.75    2.65
  -3  -1  10  162.02    3.74
  -3  -1   9   20.92    1.38
   3   1  -9   20.23    0.80
  -3  -1   9   22.72    1.78
  -3  -1   9   21.16    1.79
  -3  -1   9   22.43    1.13
  -3  -1   8   44.18    1.19
  -3  -1   8   40.81    1.87
  -3  -1   8   39.84    1.63
  -3  -1   7   75.96    2.16
  -3  -1   7   74.48    1.96
  -3  -1   6  301.65    4.57
  -3  -1   6  291.27    4.40
  -3  -1   5  421.01    5.75
  -3  -1   5  420.00    5.65
  -3  -1   4  259.07    3.75
  -3  -1   4  256.94    3.69
  -3  -1   3  216.19    3.15
  -3  -1   3  217.08    3.12
  -3  -1   2   61.16    1.26
   3   1  -1   62.19    1.03
   3   1   0  839.79    9.70
   3   1   1   15.55    0.53
  -3  -1  -2 1197.90   13.68
   3   1   3  158.22    1.99
  -3  -1  -3  156.73    2.14
   3   1   4  983.70   11.25
  -3  -1  -4 1065.91   11.56
   3   1   5   12.18    0.41
  -3  -1  -5   13.44    0.58
   3   1   6  141.83    2.01
  -3  -1  -6  151.19    2.14
   3   1   7   11.35    0.61
  -3  -1  -7   11.54    0.61
   3   1   8  740.36    9.35
   3   1   8  810.02    9.07
   3   1   9   67.65    1.27
   3   1  10    8.83    1.26
   3   1  10    9.20    0.78
   3   1  10   11.46    0.91
  -3  -1 -10    9.76    0.61
   3   1  11   21.42    1.48
  -3  -1 -11   19.73    0.82
   3   1  11   17.63    1.07
   3   1  11   20.31    1.06
   3   1  12   64.95    1.50
   3   1  12   63.32    1.50
   3   1  12   66.46    1.75
   3   1  13   20.47    0.97
   3   1  13   22.83    1.04
   3   1  13   21.12    1.34
   3   1  13   21.91    1.09
   3   1  14   82.66    1.51
   3   1  14   85.60    1.79
   3   1  14   89.88    1.53
   3   1  14   94.19    1.57
   3   1  15    5.40    0.61
   3   1  15    5.47    0.58
   3   1  16   57.61    0.92
  -3  -2  14    2.88    0.64
  -3  -2  14    2.56    0.57
  -3  -2  13    3.23    0.80
  -3  -2  13    3.68    0.88
  -3  -2  12   32.63    1.26
  -3  -2  12   34.25    0.97
  -3  -2  11   16.17    1.22
  -3  -2  11   17.96    1.27
  -3  -2  11   13.20    0.89
  -3  -2  11   12.73    0.71
  -3  -2  10   11.63    1.73
  -3  -2  10   12.39    1.21
  -3  -2  10   12.99    1.23
  -3  -2  10    9.64    1.05
  -3  -2   9   48.05    2.08
  -3  -2   9   44.77    2.21
  -3  -2   9   47.94    1.41
  -3  -2   9   45.15    1.09
  -3  -2   9   44.21    1.87
  -3  -2   8  212.49    3.96
  -3  -2   8  203.53    2.93
  -3  -2   8  200.47    2.74
  -3  -2   8  215.63    3.86
  -3  -2   7  698.03    9.29
  -3  -2   7  705.99    9.35
  -3  -2   6   47.40    1.61
  -3  -2   6   48.10    1.64
  -3  -2   5  149.72    2.74
  -3  -2   5  150.50    2.71
  -3  -2   4    8.80    0.85
  -3  -2   4    7.83    0.81
  -3  -2   3    8.15    0.76
  -3  -2   3    6.23    0.64
  -3  -2   2   14.90    0.78
  -3  -2   2   16.28    0.72
  -3  -2   1  257.28    3.27
   3   2  -1  226.93    2.83
   3   2   0  235.91    2.95
  -3  -2   0  241.02    3.00
  -3  -2  -1  502.08    5.95
  -3  -2  -1  488.26    5.68
  -3  -2  -2  123.26    1.83
  -3  -2  -3  170.49    2.38
  -3  -2  -4    1.53    0.48
  -3  -2  -4    1.41    0.15
  -3  -2  -5  366.60    4.67
  -3  -2  -6  174.49    2.59
  -3  -2  -7  422.56    5.25
   3   2   7  392.33    4.95
  -3  -2  -8   28.36    1.00
   3   2   8   24.49    0.81
   3   2   9   13.07    0.89
   3   2  10    1.10    0.71
   3   2  10    1.27    0.76
   3   2  10    1.29    0.73
  -3  -2 -11  770.43    9.18
   3   2  11  777.32   10.52
   3   2  11  799.83    9.26
   3   2  11  781.23    9.24
   3   2  11  799.73    9.25
  -3  -2 -11  776.73    9.09
  -3  -2 -12    0.39    0.62
  -3  -2 -12    0.69    0.68
   3   2  12    1.54    0.75
   3   2  12    1.03    1.13
   3   2  12    1.05    0.93
   3   2  12    1.56    0.94
   3   2  13    8.37    1.21
   3   2  13    8.13    0.93
   3   2  13    7.99    0.88
   3   2  14   17.30    1.13
   3   2  14   21.53    0.90
   3   2  15    4.79    0.58
   3   2  16    2.47    0.46
  -3  -3  14   10.33    0.55
  -3  -3  14   11.31    0.51
  -3  -3  13    0.57    0.89
  -3  -3  13    0.73    0.78
  -3  -3  12  143.99    2.26
  -3  -3  12  128.18    2.13
  -3  -3  11    3.19    1.14
  -3  -3  11    4.04    1.21
  -3  -3  11    3.77    0.73
  -3  -3  11    4.47    1.17
  -3  -3  11    3.10    0.99
  -3  -3  10    3.74    1.58
  -3  -3  10    4.78    0.79
  -3  -3  10    5.81    1.19
  -3  -3  10    5.66    1.22
  -3  -3  10    5.14    1.10
  -3  -3   9    2.78    1.30
  -3  -3   9    3.66    1.64
  -3  -3   9    3.03    0.75
  -3  -3   9    2.91    0.77
  -3  -3   9    3.20    1.04
  -3  -3   9    3.57    1.11
  -3  -3   9    3.42    1.11
  -3  -3   8   85.14    1.70
  -3  -3   8   72.02    2.27
  -3  -3   8   84.95    1.61
  -3  -3   8   76.78    1.64
  -3  -3   8   78.27    1.45
  -3  -3   8   75.02    2.37
  -3  -3   7  216.59    2.95
  -3  -3   7  211.86    2.98
  -3  -3   7  223.24    3.87
  -3  -3   7  222.69    4.02
  -3  -3   6  159.11    3.00
  -3  -3   6  165.92    3.28
  -3  -3   6  161.23    3.15
  -3  -3   5  157.91    2.80
  -3  -3   5  159.15    3.00
  -3  -3   5  161.01    2.98
  -3  -3   4  351.34    4.97
  -3  -3   4  344.28    4.75
  -3  -3   4  349.08    4.97
  -3  -3   3    4.10    0.79
  -3  -3   3    4.16    0.63
  -3  -3   3    4.13    0.76
  -3  -3   2  842.52    9.91
  -3  -3   2  856.00   10.13
  -3  -3   1  223.80    2.85
   3   3  -1  196.24    2.37
  -3  -3   0   20.03    0.64
  -3  -3   0   21.10    0.78
  -3  -3  -1   10.98    0.46
  -3  -3  -2  437.93    5.41
  -3  -3  -3    1.60    0.53
  -3  -3  -4   36.60    0.63
  -3  -3  -4   40.90    1.04
  -3  -3  -5  212.86    2.69
  -3  -3  -5  229.04    3.15
  -3  -3  -6  103.45    1.92
  -3  -3  -7  182.06    2.88
  -3  -3  -8    8.88    0.88
   3   3   9   56.33    1.26
  -3  -3  -9   53.49    1.50
   3   3  10   45.27    1.20
  -3  -3 -10   40.74    1.02
   3   3  11  148.58    2.38
   3   3  11  150.83    2.47
  -3  -3 -11  158.73    2.30
   3   3  11  156.00    2.43
   3   3  12   17.20    1.45
  -3  -3 -12   16.18    0.86
   3   3  12   23.09    1.04
   3   3  12   22.42    1.19
  -3  -3 -12   16.00    0.82
   3   3  12   18.18    1.03
  -3  -3 -13    1.81    0.63
   3   3  13    2.54    1.05
   3   3  13    2.43    0.79
  -3  -3 -13    1.91    0.69
   3   3  13    1.96    0.85
   3   3  13    2.40    0.88
   3   3  14   22.70    0.91
   3   3  14   22.17    0.90
   3   3  15    1.44    0.56
   3   3  15    1.77    0.57
   3   3  16   19.70    0.54
  -3  -3 -16   18.23    0.50
  -3  -4  14    4.35    0.28
  -3  -4  14    4.11    0.28
  -3  -4  13   21.93    0.82
  -3  -4  13   21.06    0.88
  -3  -4  12   10.83    1.16
  -3  -4  12    8.05    0.79
  -3  -4  12   10.17    1.02
  -3  -4  12   10.00    0.89
  -3  -4  11   15.06    1.28
  -3  -4  11   15.69    1.15
  -3  -4  11   12.67    1.09
  -3  -4  11   14.16    1.26
  -3  -4  10   19.04    1.28
  -3  -4  10   18.92    1.30
  -3  -4  10   18.69    0.85
  -3  -4  10   17.22    1.33
  -3  -4  10   16.33    1.22
  -3  -4   9  140.90    2.44
  -3  -4   9  148.25    2.30
  -3  -4   9  145.92    2.20
  -3  -4   9  157.99    3.72
  -3  -4   9  155.15    2.51
  -3  -4   9  156.46    2.57
  -3  -4   9  150.01    3.41
  -3  -4   8   19.46    1.18
  -3  -4   8   20.07    0.95
  -3  -4   8   21.09    0.83
  -3  -4   8   21.26    1.19
  -3  -4   8   22.37    1.68
  -3  -4   7  169.20    3.58
  -3  -4   7  176.28    2.54
  -3  -4   7  158.97    3.18
  -3  -4   7  174.98    2.47
  -3  -4   7  167.47    2.40
  -3  -4   7  174.77    2.55
  -3  -4   7  157.00    2.27
  -3  -4   7  158.24    2.54
  -3  -4   6   29.40    1.65
  -3  -4   6   27.66    0.72
  -3  -4   6   28.08    1.33
  -3  -4   6   31.28    1.78
  -3  -4   5  195.76    3.45
  -3  -4   5  175.87    2.30
  -3  -4   5  196.65    3.48
  -3  -4   5  183.88    3.05
  -3  -4   4   18.70    0.95
  -3  -4   4   19.26    1.25
  -3  -4   4   19.12    1.25
  -3  -4   3  222.04    3.46
  -3  -4   3  216.78    3.15
  -3  -4   3  218.18    3.51
  -3  -4   2  211.11    3.18
  -3  -4   2  207.61    2.91
  -3  -4   1 1337.56   15.30
  -3  -4   1 1317.07   15.50
  -3  -4   1 1344.08   15.63
  -3  -4   0    3.04    0.54
  -3  -4   0    3.73    0.61
  -3  -4   0    3.07    0.63
  -3  -4  -1 1339.55   15.48
  -3  -4  -2   22.49    0.71
  -3  -4  -2   20.79    0.84
  -3  -4  -3  145.44    2.31
  -3  -4  -4  229.28    2.94
  -3  -4  -4  246.97    3.40
  -3  -4  -5   54.92    0.99
  -3  -4  -5   58.91    1.42
  -3  -4  -6  419.43    5.21
  -3  -4  -6  450.40    5.75
  -3  -4  -7    5.71    0.86
  -3  -4  -8   22.38    1.16
  -3  -4  -9   18.94    0.78
   3   4   9   22.85    0.92
   3   4   9   21.91    0.91
  -3  -4  -9   19.19    1.19
  -3  -4 -10  118.88    1.87
   3   4  10  118.40    2.00
   3   4  11   31.95    1.21
  -3  -4 -11   30.22    1.02
   3   4  11   29.73    1.04
   3   4  11   32.95    1.19
   3   4  11   31.76    1.13
  -3  -4 -12  103.84    1.76
  -3  -4 -12  108.66    1.74
   3   4  12  111.63    1.83
   3   4  12   98.47    1.89
   3   4  12   94.09    1.86
  -3  -4 -13    6.72    0.75
   3   4  13    6.46    0.86
  -3  -4 -13    6.17    0.76
   3   4  13    6.98    0.99
   3   4  13    8.55    0.94
   3   4  14   30.93    0.96
   3   4  14   31.16    0.94
  -3  -4 -14   28.06    0.79
  -3  -4 -14   27.58    0.80
   3   4  15    6.70    0.59
   3   4  15    7.23    0.58
   3   4  16   10.06    0.50
  -3  -4 -16    9.97    0.49
  -3  -5  13    0.50    0.48
  -3  -5  13    0.84    0.56
  -3  -5  12   43.80    1.25
  -3  -5  11   19.47    1.11
  -3  -5  11   23.69    1.40
  -3  -5  11   22.68    1.09
  -3  -5  10   76.65    1.71
  -3  -5  10   77.06    1.82
  -3  -5   9   13.74    1.35
  -3  -5   9   14.29    1.27
  -3  -5   9   12.50    1.00
  -3  -5   9   13.72    1.74
  -3  -5   9   13.81    0.94
  -3  -5   9   14.00    1.28
  -3  -5   9   14.00    0.77
  -3  -5   9   13.11    1.00
  -3  -5   9   14.86    1.28
  -3  -5   9   14.96    1.62
  -3  -5   8   13.44    1.19
  -3  -5   8   11.95    1.25
  -3  -5   8   13.82    1.20
  -3  -5   8   11.72    0.72
  -3  -5   8   12.25    0.96
  -3  -5   8   12.34    1.21
  -3  -5   8   12.73    1.63
  -3  -5   7    1.38    0.95
  -3  -5   7    0.29    1.00
  -3  -5   7    1.13    0.99
  -3  -5   7    0.54    0.59
  -3  -5   7    0.99    0.86
  -3  -5   7    0.59    0.78
  -3  -5   7    0.69    1.02
  -3  -5   7    0.64    1.42
  -3  -5   6  161.51    2.35
  -3  -5   6  162.10    3.48
  -3  -5   6  143.11    2.79
  -3  -5   6  155.24    2.37
  -3  -5   6  154.79    2.27
  -3  -5   6  151.42    2.28
  -3  -5   6  164.67    2.42
  -3  -5   6  154.32    3.39
  -3  -5   6  146.25    2.40
  -3  -5   5   83.00    2.36
  -3  -5   5   78.38    1.81
  -3  -5   5   84.27    2.40
  -3  -5   4  271.86    4.41
  -3  -5   4  281.56    4.41
  -3  -5   3  235.14    3.34
  -3  -5   3  249.53    3.89
  -3  -5   2 1468.87   17.31
  -3  -5   2 1503.56   17.23
  -3  -5   1   88.82    1.86
  -3  -5   1   85.19    1.41
  -3  -5   1   89.47    1.80
  -3  -5   0  340.65    4.54
  -3  -5   0  344.57    4.59
  -3  -5   0  335.51    4.18
  -3  -5   0  337.59    4.53
  -3  -5  -1   10.53    0.77
  -3  -5  -1   11.24    0.69
  -3  -5  -2 1894.66   21.62
  -3  -5  -3   37.24    0.88
  -3  -5  -3   36.28    1.18
  -3  -5  -4 2311.38   26.44
  -3  -5  -4 2296.82   25.94
  -3  -5  -5    1.47    0.31
  -3  -5  -5    1.52    0.86
  -3  -5  -5    1.67    0.45
  -3  -5  -6   59.48    1.20
  -3  -5  -6   63.86    1.70
  -3  -5  -7   29.29    1.36
  -3  -5  -8   82.76    2.08
  -3  -5  -9  111.06    1.76
  -3  -5  -9  114.02    2.50
   3   5  10   76.92    1.58
  -3  -5 -10   77.72    2.10
  -3  -5 -10   75.44    1.44
  -3  -5 -11   23.30    1.01
   3   5  11   26.64    1.21
   3   5  11   26.73    1.18
   3   5  12   16.18    1.14
   3   5  12   18.25    0.95
  -3  -5 -12   18.21    0.97
   3   5  13   78.19    1.67
  -3  -5 -13   83.37    1.48
   3   5  13   79.79    1.51
  -3  -5 -13   81.87    1.50
   3   5  14    6.06    0.84
   3   5  14    6.08    0.72
   3   5  14    5.35    0.70
  -3  -5 -14    5.61    0.65
  -3  -5 -14    5.67    0.64
   3   5  15   11.94    0.62
   3   5  15   11.54    0.57
  -3  -5 -16  108.83    1.50
  -3  -6  13    1.73    0.27
  -3  -6  12    0.64    0.76
  -3  -6  12    0.57    0.65
  -3  -6  11   29.51    1.29
  -3  -6  11   26.03    0.98
  -3  -6  10    6.62    1.38
  -3  -6  10    7.07    1.18
  -3  -6  10    5.57    1.09
  -3  -6   9   61.86    1.28
  -3  -6   9   71.93    1.96
  -3  -6   9   68.00    1.69
  -3  -6   9   69.40    1.51
  -3  -6   9   64.74    1.79
  -3  -6   9   66.61    1.67
  -3  -6   9   57.97    1.42
  -3  -6   8    0.23    1.02
  -3  -6   8   -0.01    1.13
  -3  -6   8    0.17    1.41
  -3  -6   8    0.22    1.14
  -3  -6   8    0.61    1.40
  -3  -6   8    0.13    0.93
  -3  -6   8    0.34    0.80
  -3  -6   8    0.67    1.34
  -3  -6   7  169.90    2.67
  -3  -6   7  180.20    2.72
  -3  -6   7  185.61    2.92
  -3  -6   7  182.83    2.65
  -3  -6   7  177.54    2.81
  -3  -6   7  182.72    2.76
  -3  -6   7  172.42    3.86
  -3  -6   7  176.41    2.63
  -3  -6   7  164.53    2.50
  -3  -6   7  183.59    2.91
  -3  -6   6   69.29    1.67
  -3  -6   6   71.76    1.74
  -3  -6   6   77.79    1.54
  -3  -6   6   88.88    2.66
  -3  -6   6   70.05    1.44
  -3  -6   6   73.70    1.56
  -3  -6   6   81.21    1.78
  -3  -6   6   80.29    1.66
  -3  -6   6   79.10    1.50
  -3  -6   6   79.13    1.64
  -3  -6   6   81.03    1.46
  -3  -6   6   88.67    2.71
  -3  -6   5   14.00    0.85
  -3  -6   5   15.10    1.08
  -3  -6   5   14.33    0.78
  -3  -6   5   13.84    0.94
  -3  -6   5   13.59    1.00
  -3  -6   5   14.48    1.08
  -3  -6   5   15.94    1.58
  -3  -6   5   13.50    0.76
  -3  -6   5   14.56    1.57
  -3  -6   4   26.01    1.59
  -3  -6   3   59.58    1.90
  -3  -6   3   61.71    1.93
  -3  -6   2   20.97    1.24
  -3  -6   2   21.77    1.27
  -3  -6   1  394.69    5.56
  -3  -6   1  407.34    5.55
  -3  -6   0  174.49    2.71
  -3  -6   0  175.77    2.74
  -3  -6  -1  260.99    3.84
  -3  -6  -1  272.31    3.79
  -3  -6  -2   15.10    0.98
  -3  -6  -2   15.16    0.73
  -3  -6  -3  283.86    3.70
  -3  -6  -4   76.11    1.24
  -3  -6  -4   81.05    1.87
  -3  -6  -5 1009.48   12.00
  -3  -6  -5  953.14   11.46
  -3  -6  -6   73.77    1.48
  -3  -6  -6   80.82    2.04
  -3  -6  -7 1035.16   12.85
   3   6   8  112.13    1.86
  -3  -6  -8  117.01    1.78
  -3  -6  -8  119.80    2.66
   3   6   9  157.62    2.37
  -3  -6  -9  153.83    2.28
  -3  -6  -9  149.35    3.12
  -3  -6 -10  222.99    3.98
  -3  -6 -10  221.38    3.07
  -3  -6 -11  171.55    2.54
   3   6  11  172.27    2.70
  -3  -6 -12    2.07    0.86
   3   6  12    2.12    0.78
   3   6  12    1.79    1.08
  -3  -6 -13   24.09    0.97
  -3  -6 -13   26.00    0.99
   3   6  13   24.80    0.94
   3   6  13   25.94    1.18
  -3  -6 -14   60.43    1.15
   3   6  14   59.72    1.17
   3   6  14   58.57    1.13
  -3  -6 -14   61.88    1.15
  -3  -6 -15    8.36    0.45
   3   6  15    8.98    0.51
   3   6  15    9.81    0.54
  -3  -6 -15    9.37    0.51
  -3  -6 -16   14.89    0.51
  -3  -7  12   13.41    0.63
  -3  -7  12   16.53    0.54
  -3  -7  11   -0.23    0.94
  -3  -7  11    0.65    0.77
  -3  -7  10    5.47    0.93
  -3  -7  10    6.77    1.24
  -3  -7   9    3.58    1.12
  -3  -7   9    2.06    1.31
  -3  -7   9    3.10    0.94
  -3  -7   9    2.15    1.09
  -3  -7   9    3.16    1.42
  -3  -7   8   10.60    1.27
  -3  -7   8   12.46    1.47
  -3  -7   8    9.92    1.07
  -3  -7   8   11.41    1.46
  -3  -7   8   10.04    1.07
  -3  -7   8   11.43    1.17
  -3  -7   7   17.08    1.15
  -3  -7   7   16.17    1.20
  -3  -7   7   12.46    0.85
  -3  -7   7   16.12    1.53
  -3  -7   7   14.78    1.06
  -3  -7   7   14.48    1.24
  -3  -7   7   14.61    1.24
  -3  -7   7   17.89    1.41
  -3  -7   7   14.63    1.07
  -3  -7   7   11.89    1.69
  -3  -7   7   11.80    1.83
  -3  -7   6   36.74    2.06
  -3  -7   6   34.63    0.95
  -3  -7   6   42.24    1.37
  -3  -7   6   39.75    1.15
  -3  -7   6   41.86    1.26
  -3  -7   6   41.49    1.59
  -3  -7   6   40.49    1.38
  -3  -7   6   38.53    1.16
  -3  -7   6   38.54    1.42
  -3  -7   6   43.73    1.64
  -3  -7   6   41.47    1.39
  -3  -7   6   37.81    1.21
  -3  -7   6   42.78    2.24
  -3  -7   6   34.20    1.03
  -3  -7   5  107.88    1.71
  -3  -7   5  105.02    1.95
  -3  -7   5  100.86    1.74
  -3  -7   5  106.49    1.82
  -3  -7   5  111.04    1.74
  -3  -7   5  105.43    1.98
  -3  -7   5  109.24    1.77
  -3  -7   5  111.21    2.01
  -3  -7   5  107.48    2.10
  -3  -7   5  102.82    1.98
  -3  -7   5  111.01    2.09
  -3  -7   4  412.33    5.05
  -3  -7   4  417.73    5.22
  -3  -7   4  402.65    5.12
  -3  -7   4  445.76    6.50
  -3  -7   4  389.62    5.24
  -3  -7   4  422.41    5.19
  -3  -7   4  416.44    5.13
  -3  -7   4  431.54    6.48
  -3  -7   4  423.84    5.29
  -3  -7   4  418.08    5.34
  -3  -7   3    3.20    1.32
  -3  -7   3    4.08    1.23
  -3  -7   2  154.95    3.07
  -3  -7   1  146.78    2.81
  -3  -7   0    8.01    0.91
  -3  -7   0    8.21    0.96
  -3  -7  -1    3.13    0.71
  -3  -7  -1    3.52    0.88
  -3  -7  -2   82.09    1.90
  -3  -7  -2   79.96    1.61
  -3  -7  -3    1.95    0.36
  -3  -7  -3    0.92    0.47
  -3  -7  -3    1.16    1.00
  -3  -7  -4   25.35    0.62
  -3  -7  -5   47.46    1.70
  -3  -7  -6   22.11    1.44
  -3  -7  -6   21.34    0.97
  -3  -7  -7   34.40    1.67
  -3  -7  -8  320.01    5.38
   3   7   8  361.39    4.48
  -3  -7  -9  187.61    2.63
  -3  -7  -9  184.60    3.64
   3   7   9  177.04    2.70
  -3  -7 -10  174.95    2.59
  -3  -7 -10  172.60    3.56
   3   7  10  174.13    2.68
  -3  -7 -11    6.43    0.94
   3   7  11    4.92    1.13
  -3  -7 -11    6.71    1.33
   3   7  12   90.40    1.57
  -3  -7 -12   92.68    1.72
  -3  -7 -12   95.47    1.73
  -3  -7 -13    0.30    0.79
   3   7  13    0.54    1.01
  -3  -7 -13    0.96    0.81
   3   7  13    0.44    0.65
   3   7  14   21.80    0.73
   3   7  14   21.33    0.70
  -3  -7 -14   23.45    0.81
   3   7  14   23.85    1.03
  -3  -7 -14   22.43    0.81
   3   7  15   13.68    0.68
  -3  -7 -15   13.76    0.51
  -3  -8  11   24.42    0.83
  -3  -8  11   24.87    0.70
  -3  -8  10   18.47    1.11
  -3  -8  10   17.93    0.92
  -3  -8   9   21.04    1.41
  -3  -8   9   20.23    1.07
  -3  -8   8    6.49    1.17
  -3  -8   8    6.16    1.43
  -3  -8   8    5.51    1.00
  -3  -8   8    7.29    1.04
  -3  -8   7  165.10    2.68
  -3  -8   7  165.60    2.51
  -3  -8   7  169.07    2.61
  -3  -8   7  163.15    2.62
  -3  -8   7  162.72    2.57
  -3  -8   6    1.96    1.16
  -3  -8   6    2.00    0.85
  -3  -8   6    2.32    0.94
  -3  -8   6    2.13    1.43
  -3  -8   6    2.49    1.18
  -3  -8   6    1.72    1.20
  -3  -8   6    1.75    0.69
  -3  -8   6    2.22    0.66
  -3  -8   6    2.24    1.24
  -3  -8   6    2.30    0.88
  -3  -8   6    1.81    0.71
  -3  -8   6    1.91    1.14
  -3  -8   6    1.18    1.48
  -3  -8   5   13.33    1.48
  -3  -8   5   14.87    1.19
  -3  -8   5   14.08    0.98
  -3  -8   5   13.49    1.23
  -3  -8   5   13.91    0.94
  -3  -8   5   13.34    0.88
  -3  -8   5   13.83    1.34
  -3  -8   5   15.12    1.70
  -3  -8   5   13.89    0.90
  -3  -8   5   14.37    1.20
  -3  -8   5   12.56    1.21
  -3  -8   5   13.75    0.80
  -3  -8   5   13.77    0.81
  -3  -8   4   92.01    1.60
  -3  -8   4   86.67    1.53
  -3  -8   4   97.76    2.02
  -3  -8   4   91.82    1.56
  -3  -8   4   96.03    1.82
  -3  -8   4   90.15    1.88
  -3  -8   4   91.48    1.61
  -3  -8   4   96.65    1.89
  -3  -8   4   92.66    1.72
  -3  -8   4   92.09    1.69
  -3  -8   4   99.98    1.90
  -3  -8   4   97.25    2.75
  -3  -8   3    8.94    0.70
  -3  -8   3    9.29    0.94
  -3  -8   3    8.21    0.69
  -3  -8   3    8.86    1.16
  -3  -8   3    9.34    0.70
  -3  -8   3    8.89    0.94
  -3  -8   3    8.02    1.41
  -3  -8   3    8.45    0.74
  -3  -8   3    8.99    1.02
  -3  -8   3    9.19    0.83
  -3  -8   3   10.13    0.90
  -3  -8   2   68.59    2.11
  -3  -8   2   61.47    1.43
  -3  -8   2   63.52    1.31
  -3  -8   2   63.02    1.39
  -3  -8   2   63.05    1.50
  -3  -8   2   63.66    1.26
  -3  -8   2   57.77    1.40
  -3  -8   1 1128.56   14.00
  -3  -8   0   61.62    1.75
  -3  -8   0   66.07    1.82
  -3  -8  -1    8.73    0.87
  -3  -8  -1    8.47    1.07
  -3  -8  -2   11.35    0.78
  -3  -8  -2   11.38    1.14
  -3  -8  -3   38.73    1.57
  -3  -8  -3   38.16    0.76
  -3  -8  -4   30.67    1.57
  -3  -8  -4   30.01    0.71
  -3  -8  -5    9.65    0.58
  -3  -8  -6    4.95    1.33
   3   8   7    4.14    0.74
  -3  -8  -7    5.14    1.39
  -3  -8  -7    4.91    0.73
   3   8   8   12.61    0.90
  -3  -8  -8   13.80    1.54
  -3  -8  -8   13.60    0.87
   3   8   9   61.64    1.48
  -3  -8  -9   73.18    2.40
   3   8  10   11.48    1.07
  -3  -8 -10    9.50    0.99
  -3  -8 -10    8.29    1.50
   3   8  11  347.60    4.48
  -3  -8 -11  340.30    4.33
  -3  -8 -12   96.63    1.75
   3   8  12   94.52    1.54
  -3  -8 -12   99.31    1.75
  -3  -8 -13    4.92    0.81
   3   8  13    4.37    1.02
  -3  -8 -13    5.16    0.80
   3   8  13    4.22    0.60
   3   8  14   36.65    0.78
  -3  -8 -14   40.54    0.93
  -3  -8 -14   39.92    0.91
  -3  -8 -14   37.61    1.01
   3   8  15   10.70    0.61
  -3  -8 -15    9.34    0.44
  -3  -8 -15   10.27    0.59
  -3  -9  10   16.69    0.68
  -3  -9  10   16.18    0.83
  -3  -9   9    0.54    0.81
  -3  -9   9    0.79    1.07
  -3  -9   9    0.13    0.73
  -3  -9   8  117.18    2.03
  -3  -9   8  111.50    1.93
  -3  -9   7   59.37    1.57
  -3  -9   7   52.70    1.58
  -3  -9   7   60.16    1.64
  -3  -9   7   60.81    1.86
  -3  -9   7   52.16    1.45
  -3  -9   6   88.18    1.64
  -3  -9   6   99.19    2.25
  -3  -9   6   95.12    1.68
  -3  -9   6   99.60    1.98
  -3  -9   6   93.41    2.09
  -3  -9   6   92.52    2.03
  -3  -9   6   94.83    2.00
  -3  -9   6   89.07    1.60
  -3  -9   6   86.18    1.49
  -3  -9   6   98.97    1.99
  -3  -9   5    1.23    1.22
  -3  -9   5    1.17    0.80
  -3  -9   5    0.33    1.35
  -3  -9   5    2.27    1.45
  -3  -9   5    1.02    1.21
  -3  -9   5    1.03    1.16
  -3  -9   5    0.81    1.19
  -3  -9   5    0.56    0.93
  -3  -9   5    0.91    0.76
  -3  -9   5    1.68    1.18
  -3  -9   5    0.45    0.72
  -3  -9   5   -0.19    1.15
  -3  -9   5    0.66    0.78
  -3  -9   4  159.04    2.64
  -3  -9   4  170.16    3.69
  -3  -9   4  162.28    2.82
  -3  -9   4  159.89    2.61
  -3  -9   4  158.38    2.68
  -3  -9   4  154.45    2.28
  -3  -9   4  147.46    2.44
  -3  -9   4  161.94    2.44
  -3  -9   4  157.21    2.60
  -3  -9   4  157.02    2.67
  -3  -9   4  160.54    2.63
  -3  -9   4  165.56    2.37
  -3  -9   3  301.55    5.14
  -3  -9   3  299.75    4.19
  -3  -9   3  287.66    3.79
  -3  -9   3  287.30    4.09
  -3  -9   3  306.36    4.02
  -3  -9   3  300.90    4.06
  -3  -9   3  289.37    3.99
  -3  -9   3  296.29    3.89
  -3  -9   3  290.04    4.02
  -3  -9   3  298.12    4.07
  -3  -9   3  297.75    3.85
  -3  -9   3  298.30    4.04
  -3  -9   2  232.44    3.46
  -3  -9   2  247.08    3.30
  -3  -9   2  238.20    3.18
  -3  -9   2  256.59    3.58
  -3  -9   2  249.76    3.29
  -3  -9   2  248.48    3.49
  -3  -9   2  242.02    3.29
  -3  -9   2  242.90    3.47
  -3  -9   2  260.70    3.52
  -3  -9   2  261.84    3.46
  -3  -9   2  240.14    4.38
  -3  -9   1    2.80    0.69
  -3  -9   1    2.72    0.90
  -3  -9   1    2.71    0.58
  -3  -9   1    2.25    1.10
  -3  -9   1    2.05    0.75
  -3  -9   1    2.01    1.11
  -3  -9   1    2.29    0.90
  -3  -9   1    2.35    0.63
  -3  -9   1    1.83    0.85
  -3  -9   1    2.64    1.00
  -3  -9   1    1.96    0.90
  -3  -9   0   76.05    1.55
  -3  -9   0   71.79    1.44
  -3  -9   0   74.65    1.66
  -3  -9   0   74.76    1.54
  -3  -9   0   70.93    1.99
  -3  -9   0   73.31    1.53
  -3  -9   0   78.48    1.59
  -3  -9   0   73.69    1.54
  -3  -9  -1    7.29    0.91
  -3  -9  -1    6.92    1.16
  -3  -9  -1    7.96    0.91
  -3  -9  -1    7.53    0.77
  -3  -9  -1    7.76    0.86
  -3  -9  -1    7.31    0.87
  -3  -9  -1    6.70    0.73
  -3  -9  -1    8.57    0.79
  -3  -9  -1    8.49    0.91
  -3  -9  -2  109.70    1.81
  -3  -9  -2  103.32    2.47
  -3  -9  -2  110.34    1.85
  -3  -9  -2  104.77    1.70
  -3  -9  -3   19.81    0.80
  -3  -9  -3   18.95    0.89
  -3  -9  -3   21.19    1.47
  -3  -9  -4  665.40    8.86
  -3  -9  -4  649.62    7.54
  -3  -9  -4  645.08    7.74
  -3  -9  -5   63.74    1.22
  -3  -9  -5   64.99    2.21
  -3  -9  -5   65.09    1.15
  -3  -9  -5   63.30    1.33
  -3  -9  -6  180.36    2.53
   3   9   6  181.76    2.50
  -3  -9  -6  175.46    2.43
  -3  -9  -7   41.80    1.06
  -3  -9  -7   42.53    2.04
  -3  -9  -7   39.89    1.00
   3   9   7   38.20    1.10
  -3  -9  -7   41.60    1.13
  -3  -9  -8    5.28    1.55
  -3  -9  -8    4.89    0.64
  -3  -9  -8    5.33    0.88
   3   9   8    5.98    0.88
  -3  -9  -9   17.69    1.68
   3   9   9   13.08    1.03
   3   9  10   37.19    1.33
  -3  -9 -10   38.47    1.22
  -3  -9 -10   38.43    1.99
  -3  -9 -11   26.07    1.15
   3   9  11   26.15    1.29
  -3  -9 -12    9.59    0.94
   3   9  12    9.69    1.10
  -3  -9 -13    0.42    0.72
  -3  -9 -13    0.64    0.71
  -3  -9 -13   -0.02    0.73
  -3  -9 -14   25.83    0.76
  -3  -9 -14   25.48    0.77
  -3  -9 -14   24.98    0.75
   3   9  15   13.31    0.57
  -3  -9 -15   12.71    0.45
  -3 -10   9   34.91    1.01
  -3 -10   9   33.44    0.83
  -3 -10   8    4.58    0.84
  -3 -10   8    5.00    0.80
  -3 -10   8    5.85    1.10
  -3 -10   7   76.93    1.59
  -3 -10   7   75.00    1.66
  -3 -10   7   78.68    1.62
  -3 -10   7   72.66    1.52
  -3 -10   7   80.30    1.90
  -3 -10   6    9.16    1.52
  -3 -10   6    8.10    1.24
  -3 -10   6    9.13    1.19
  -3 -10   6    5.39    1.12
  -3 -10   6    7.62    1.32
  -3 -10   6    8.96    1.00
  -3 -10   6    9.83    1.20
  -3 -10   6    9.18    1.20
  -3 -10   6    7.87    1.03
  -3 -10   5    7.82    1.56
  -3 -10   5    6.77    0.78
  -3 -10   5    7.26    1.27
  -3 -10   5    6.90    1.31
  -3 -10   5    6.42    1.24
  -3 -10   5    8.39    1.41
  -3 -10   5    6.82    1.00
  -3 -10   5    7.56    1.24
  -3 -10   5    7.90    0.87
  -3 -10   5    7.66    1.31
  -3 -10   4   10.54    1.36
  -3 -10   4   12.81    1.51
  -3 -10   4   11.60    1.49
  -3 -10   4   11.61    1.35
  -3 -10   4   11.54    1.32
  -3 -10   4   10.54    0.77
  -3 -10   4    9.67    1.28
  -3 -10   4   12.10    1.19
  -3 -10   4   12.63    0.98
  -3 -10   4    8.14    1.01
  -3 -10   4   13.14    0.88
  -3 -10   3  134.40    2.33
  -3 -10   3  125.18    2.11
  -3 -10   3  129.62    2.33
  -3 -10   3  132.91    2.57
  -3 -10   3  124.04    2.00
  -3 -10   3  133.39    2.35
  -3 -10   3  129.71    2.38
  -3 -10   3  125.83    2.07
  -3 -10   3  118.00    3.03
  -3 -10   3  136.93    2.39
  -3 -10   2   70.59    1.67
  -3 -10   2   68.42    1.29
  -3 -10   2   69.05    1.43
  -3 -10   2   73.31    1.94
  -3 -10   2   69.98    1.78
  -3 -10   2   66.16    1.67
  -3 -10   2   69.73    1.49
  -3 -10   2   66.94    1.43
  -3 -10   2   69.65    1.68
  -3 -10   2   69.45    1.71
  -3 -10   2   62.89    2.18
  -3 -10   1  181.76    2.77
  -3 -10   1  165.66    2.43
  -3 -10   1  160.35    2.63
  -3 -10   1  174.49    2.72
  -3 -10   1  178.58    2.69
  -3 -10   1  164.35    2.45
  -3 -10   1  175.12    2.53
  -3 -10   1  175.89    2.83
  -3 -10   1  147.79    3.23
  -3 -10   1  171.70    2.70
  -3 -10   1  163.44    2.69
  -3 -10   1  162.70    2.50
  -3 -10   1  161.54    2.38
  -3 -10   0   11.08    1.09
  -3 -10   0   11.69    0.76
  -3 -10   0   10.29    0.93
  -3 -10   0   11.33    1.15
  -3 -10   0   10.92    1.16
  -3 -10   0   11.13    1.03
  -3 -10   0   10.52    1.11
  -3 -10   0    9.85    1.11
  -3 -10  -1  211.28    3.05
  -3 -10  -1  211.12    3.04
  -3 -10  -1  201.58    2.94
  -3 -10  -1  211.96    3.02
  -3 -10  -1  205.02    2.85
  -3 -10  -1  205.98    2.91
  -3 -10  -1  204.73    3.14
  -3 -10  -1  210.27    3.06
  -3 -10  -1  212.56    3.84
  -3 -10  -2  298.50    3.90
  -3 -10  -2  287.43    3.88
  -3 -10  -2  281.06    3.81
  -3 -10  -2  287.48    3.92
  -3 -10  -2  285.34    3.78
  -3 -10  -2  288.01    3.87
  -3 -10  -2  288.22    3.75
  -3 -10  -2  294.62    4.79
  -3 -10  -3   68.67    1.50
  -3 -10  -3   66.04    1.44
  -3 -10  -3   66.50    1.51
  -3 -10  -3   62.46    1.45
  -3 -10  -3   61.85    2.12
  -3 -10  -4   12.21    0.71
  -3 -10  -4   13.07    0.79
  -3 -10  -4   11.99    1.01
  -3 -10  -4   11.04    0.88
  -3 -10  -4   12.92    1.52
  -3 -10  -4   12.25    0.96
  -3 -10  -5  242.67    3.27
  -3 -10  -5  227.45    4.34
  -3 -10  -5  231.82    3.16
  -3 -10  -5  239.66    3.20
  -3 -10  -5  233.29    3.12
  -3 -10  -5  226.88    2.99
  -3 -10  -6   14.31    1.69
  -3 -10  -6   13.67    0.83
  -3 -10  -6   13.02    0.81
  -3 -10  -6   14.46    0.88
  -3 -10  -6   14.37    0.77
  -3 -10  -7  214.41    2.96
   3  10   7  214.49    2.96
  -3 -10  -7  222.38    3.04
  -3 -10  -7  221.07    2.93
  -3 -10  -8    5.25    1.58
   3  10   8    5.11    0.87
  -3 -10  -8    4.19    0.83
  -3 -10  -8    5.44    0.89
  -3 -10  -8    4.32    0.71
  -3 -10  -9  244.47    3.33
  -3 -10  -9  232.69    3.12
  -3 -10  -9  248.36    3.24
  -3 -10  -9  237.84    3.14
  -3 -10  -9  239.76    4.62
   3  10   9  233.78    3.36
  -3 -10 -10   50.83    1.17
  -3 -10 -10   53.25    1.30
  -3 -10 -11  177.53    2.51
  -3 -10 -11  175.80    2.63
  -3 -10 -11  180.57    2.57
  -3 -10 -12   17.62    0.96
  -3 -10 -12   18.80    0.89
   3  10  13   10.23    0.87
  -3 -10 -13   10.83    0.74
   3  10  14   14.62    0.72
  -3 -10 -14   15.41    0.60
  -3 -11   8    3.57    0.54
  -3 -11   7   13.49    0.83
  -3 -11   7   12.89    0.91
  -3 -11   7   14.60    0.84
  -3 -11   6    8.35    1.03
  -3 -11   6   10.13    1.17
  -3 -11   6    7.89    0.97
  -3 -11   6    9.06    1.02
  -3 -11   6   10.42    1.33
  -3 -11   5   31.38    1.62
  -3 -11   5   32.11    1.43
  -3 -11   5   30.04    1.32
  -3 -11   5   28.13    1.49
  -3 -11   5   30.23    1.04
  -3 -11   5   31.23    1.28
  -3 -11   5   28.78    1.36
  -3 -11   5   29.45    1.27
  -3 -11   4    6.58    1.49
  -3 -11   4    6.08    1.23
  -3 -11   4    5.96    1.35
  -3 -11   4    5.68    1.21
  -3 -11   4    6.58    1.42
  -3 -11   4    6.64    1.09
  -3 -11   4    6.64    0.94
  -3 -11   4    6.96    1.33
  -3 -11   3    0.60    1.21
  -3 -11   3    0.34    1.26
  -3 -11   3   -0.18    1.13
  -3 -11   3    1.00    1.16
  -3 -11   3    0.77    1.33
  -3 -11   3    0.06    1.51
  -3 -11   2  183.76    2.91
  -3 -11   2  197.23    2.96
  -3 -11   2  206.40    3.13
  -3 -11   2  194.45    2.98
  -3 -11   2  183.60    3.05
  -3 -11   2  171.58    2.55
  -3 -11   1   24.01    0.91
  -3 -11   1   22.76    1.36
  -3 -11   1   22.42    1.51
  -3 -11   1   23.01    1.25
  -3 -11   1   23.81    1.13
  -3 -11   1   22.35    1.45
  -3 -11   1   24.47    1.09
  -3 -11   1   21.38    0.97
  -3 -11   0  140.67    2.48
  -3 -11   0  146.46    2.52
  -3 -11   0  143.32    2.33
  -3 -11   0  140.04    2.27
  -3 -11   0  146.35    2.57
  -3 -11   0  144.04    2.56
  -3 -11   0  143.95    2.29
  -3 -11   0  149.32    2.23
  -3 -11  -1    1.13    1.22
  -3 -11  -1    1.54    1.01
  -3 -11  -1    1.11    1.07
  -3 -11  -1    1.25    1.19
  -3 -11  -1    0.97    0.79
  -3 -11  -1    0.68    1.18
  -3 -11  -1    1.47    1.19
  -3 -11  -2    3.94    0.85
  -3 -11  -2    5.46    1.20
  -3 -11  -2    5.42    1.17
  -3 -11  -2    4.76    1.17
  -3 -11  -2    3.83    1.01
  -3 -11  -2    5.16    1.33
  -3 -11  -2    3.50    1.04
  -3 -11  -3   15.49    1.23
  -3 -11  -3   14.93    1.07
  -3 -11  -3   14.66    1.51
  -3 -11  -3   15.58    1.17
  -3 -11  -4  411.93    5.20
  -3 -11  -4  417.00    5.25
  -3 -11  -4  415.64    5.29
  -3 -11  -4  396.33    6.37
  -3 -11  -4  409.94    5.24
  -3 -11  -5    4.14    0.88
  -3 -11  -5    3.20    0.76
  -3 -11  -5    2.77    0.83
  -3 -11  -5    3.29    1.43
  -3 -11  -6    7.33    0.86
  -3 -11  -6    5.37    0.82
  -3 -11  -6    6.03    1.52
  -3 -11  -6    5.90    0.84
  -3 -11  -6    5.77    0.69
  -3 -11  -7    1.14    0.72
  -3 -11  -7    2.60    1.46
  -3 -11  -7    1.73    0.86
  -3 -11  -7    1.55    0.79
   3  11   7    1.86    0.81
  -3 -11  -8   40.82    1.10
   3  11   8   44.53    1.24
  -3 -11  -8   44.56    1.25
  -3 -11  -8   42.11    1.12
  -3 -11  -9    6.71    0.69
  -3 -11  -9    6.92    0.96
   3  11   9    6.67    0.97
  -3 -11  -9    6.33    0.82
  -3 -11 -10  258.20    3.44
   3  11  10  252.37    3.47
  -3 -11 -10  250.81    3.32
  -3 -11 -11    1.35    0.74
   3  11  11    0.98    0.90
   3  11  12   52.59    1.23
  -3 -11 -12   54.35    1.16
  -3 -11 -12   50.93    1.08
   3  11  13   18.98    0.79
  -3 -11 -13   19.76    0.65
   3  11  14    3.82    0.44
  -3 -12   6   32.60    1.05
  -3 -12   5    5.16    1.05
  -3 -12   5    5.29    0.91
  -3 -12   5    5.22    0.93
  -3 -12   5    5.64    0.83
  -3 -12   5    4.12    0.98
  -3 -12   5    4.77    1.12
  -3 -12   4    1.59    1.17
  -3 -12   4    1.21    1.06
  -3 -12   4    1.61    1.19
  -3 -12   4    2.94    1.11
  -3 -12   4    2.52    0.95
  -3 -12   4    1.50    0.82
  -3 -12   4    1.75    1.03
  -3 -12   4    1.71    1.31
  -3 -12   3   42.59    1.56
  -3 -12   3   38.53    1.50
  -3 -12   3   40.49    1.43
  -3 -12   3   41.34    1.53
  -3 -12   3   38.32    1.30
  -3 -12   3   37.22    1.42
  -3 -12   3   39.61    1.25
  -3 -12   2    8.66    1.20
  -3 -12   2   10.31    1.53
  -3 -12   2   10.10    1.30
  -3 -12   1   55.06    1.61
  -3 -12   1   59.96    1.87
  -3 -12   1   58.90    1.80
  -3 -12   1   58.54    1.26
  -3 -12   0  106.91    2.23
  -3 -12   0  112.07    2.29
  -3 -12   0  108.00    2.20
  -3 -12   0  115.07    2.25
  -3 -12   0  115.59    1.89
  -3 -12   0  109.04    1.94
  -3 -12  -1   33.56    1.54
  -3 -12  -1   32.60    1.53
  -3 -12  -1   32.54    1.42
  -3 -12  -1   32.32    1.51
  -3 -12  -1   33.27    1.12
  -3 -12  -1   32.41    1.23
  -3 -12  -2    1.47    1.30
  -3 -12  -2    1.44    1.25
  -3 -12  -2    1.35    1.03
  -3 -12  -2    2.62    1.27
  -3 -12  -2    1.19    1.12
  -3 -12  -2    1.93    0.87
  -3 -12  -3    6.97    1.12
  -3 -12  -3    7.45    1.08
  -3 -12  -3    7.91    1.23
  -3 -12  -3    7.74    1.40
  -3 -12  -3    6.62    1.34
  -3 -12  -3    8.02    1.21
  -3 -12  -4   69.33    1.61
  -3 -12  -4   66.13    1.60
  -3 -12  -4   76.46    1.57
  -3 -12  -4   76.47    2.43
  -3 -12  -5   81.96    1.66
  -3 -12  -5   87.42    2.61
  -3 -12  -5   88.91    1.66
  -3 -12  -6    1.88    0.82
  -3 -12  -6    3.01    0.87
  -3 -12  -7   22.52    1.02
  -3 -12  -7   21.24    0.96
  -3 -12  -8    3.06    0.88
  -3 -12  -8    3.07    0.75
   3  12   8    2.53    0.79
   3  12   9    3.25    0.82
  -3 -12  -9    5.40    0.70
  -3 -12  -9    5.19    0.88
   3  12  10    1.27    0.79
  -3 -12 -10    1.11    0.65
  -3 -12 -10    1.50    0.81
  -3 -12 -11   10.16    0.65
  -3 -12 -11    9.67    0.64
  -3 -12 -11   11.28    0.79
   3  12  11   11.73    0.78
   3  12  12   11.29    0.70
  -3 -12 -12   12.68    0.56
   3  12  13   13.37    0.52
  -3 -13   5    1.61    0.66
  -3 -13   4   76.30    1.56
  -3 -13   4   71.32    1.57
  -3 -13   4   72.49    1.32
  -3 -13   4   74.29    1.47
  -3 -13   4   73.99    1.48
  -3 -13   3    2.85    1.06
  -3 -13   3    4.16    1.07
  -3 -13   3    3.75    0.79
  -3 -13   3    3.97    1.09
  -3 -13   2   20.16    1.04
  -3 -13   2   22.17    1.43
  -3 -13   2   18.17    1.15
  -3 -13   1    1.04    1.06
  -3 -13   1    0.37    1.33
  -3 -13   1    0.69    1.30
  -3 -13   1    0.76    1.26
  -3 -13   0   35.50    1.50
  -3 -13   0   32.56    1.02
  -3 -13   0   30.16    1.35
  -3 -13   0   32.81    1.55
  -3 -13   0   35.15    1.53
  -3 -13   0   33.59    1.51
  -3 -13  -1   21.32    1.09
  -3 -13  -1   21.09    1.33
  -3 -13  -1   21.18    0.99
  -3 -13  -1   22.00    1.42
  -3 -13  -1   22.96    1.37
  -3 -13  -1   21.08    1.44
  -3 -13  -1   22.25    1.38
  -3 -13  -2  156.93    2.34
  -3 -13  -2  145.07    2.54
  -3 -13  -2  141.88    2.47
  -3 -13  -2  158.83    2.61
  -3 -13  -2  147.60    2.40
  -3 -13  -2  140.77    2.56
  -3 -13  -2  143.04    2.53
  -3 -13  -3    0.96    0.91
  -3 -13  -3    1.92    1.05
  -3 -13  -3    2.11    1.28
  -3 -13  -3    1.16    1.09
  -3 -13  -4  119.35    2.02
  -3 -13  -4  118.52    2.38
  -3 -13  -4  113.19    2.04
  -3 -13  -5    8.41    1.37
  -3 -13  -5   10.41    0.96
  -3 -13  -5    7.49    0.92
  -3 -13  -6    5.71    0.86
  -3 -13  -7    5.61    0.80
  -3 -13  -8   24.70    1.13
  -3 -13  -9    1.87    0.82
   3  13   9    1.26    0.59
  -3 -13 -10    3.61    0.66
   3  13  10    3.37    0.58
  -3 -13 -11   -0.23    0.46
   3  13  11    0.04    0.47
   3  13  12    1.68    0.35
  -3 -14   3   11.17    0.64
  -3 -14   3   13.26    0.84
  -3 -14   2    6.26    0.75
  -3 -14   1  172.44    2.57
  -3 -14   1  169.62    2.59
  -3 -14   1  171.14    2.59
  -3 -14   0    2.52    1.08
  -3 -14   0    0.76    0.95
  -3 -14   0    1.62    0.85
  -3 -14   0    1.74    1.08
  -3 -14  -1   15.29    1.16
  -3 -14  -1   14.52    1.11
  -3 -14  -1   18.05    1.00
  -3 -14  -1   17.73    1.21
  -3 -14  -2   43.46    1.39
  -3 -14  -2   30.13    1.29
  -3 -14  -2   32.64    1.27
  -3 -14  -2   41.57    1.17
  -3 -14  -2   36.11    1.18
  -3 -14  -3  169.83    2.57
  -3 -14  -3  172.29    2.49
  -3 -14  -3  162.76    2.55
  -3 -14  -3  167.33    2.45
  -3 -14  -3  168.60    2.69
  -3 -14  -4    6.42    1.10
  -3 -14  -4    4.88    1.16
  -3 -14  -4    4.62    0.77
  -3 -14  -4    5.30    1.01
  -3 -14  -4    4.92    0.91
  -3 -14  -5   53.95    1.41
  -3 -14  -5   54.41    1.13
  -3 -14  -5   50.71    1.55
  -3 -14  -6    0.86    1.11
  -3 -14  -6    0.30    0.53
  -3 -14  -7  169.36    2.44
  -3 -14  -7  155.82    2.56
  -3 -14  -8    0.40    0.79
  -3 -14  -8    1.27    0.98
  -3 -14  -9   32.95    0.91
  -3 -14  -9   30.04    1.08
  -3 -14 -10    6.57    0.50
  -3 -14 -10    6.60    0.73
  -3 -14 -11   24.52    0.70
  -3 -15   2   51.01    0.90
  -3 -15   1    0.29    0.66
  -3 -15   1    1.13    0.69
  -3 -15   0    4.02    0.76
  -3 -15   0    4.07    0.64
  -3 -15   0    4.05    0.80
  -3 -15  -1    3.28    0.66
  -3 -15  -1    1.65    0.80
  -3 -15  -1    2.94    0.82
  -3 -15  -2   35.28    1.04
  -3 -15  -2   36.21    0.96
  -3 -15  -2   37.94    1.10
  -3 -15  -3    4.48    0.80
  -3 -15  -3    5.30    0.65
  -3 -15  -3    3.96    0.71
  -3 -15  -3    4.50    0.86
  -3 -15  -4   29.12    1.04
  -3 -15  -4   29.37    0.80
  -3 -15  -4   29.72    0.98
  -3 -15  -4   31.06    1.02
  -3 -15  -5    0.68    0.83
  -3 -15  -5    0.54    0.46
  -3 -15  -5   -0.14    0.74
  -3 -15  -5    0.47    0.75
  -3 -15  -6   31.69    0.91
  -3 -15  -6   32.64    1.04
  -3 -15  -7    2.24    0.56
  -3 -15  -7    2.26    0.66
  -3 -15  -7    2.29    0.74
  -3 -15  -8   29.77    0.69
  -3 -15  -8   29.52    0.85
  -3 -15  -9    5.73    0.43
  -3 -15  -9    4.27    0.52
  -3 -16   0   11.66    0.40
  -3 -16  -1    9.78    0.42
  -3 -16  -1    8.85    0.47
  -3 -16  -2    0.43    0.34
  -3 -16  -2    0.41    0.45
  -3 -16  -3    9.95    0.53
  -3 -16  -3    9.00    0.40
  -3 -16  -4    2.02    0.47
  -3 -16  -5   10.78    0.46
  -3 -16  -5    9.99    0.53
  -3 -16  -6    0.32    0.30
  -3 -16  -7    3.09    0.35
   4 -14  -7   44.84    0.81
   4 -14  -7   48.10    0.78
   4 -14  -6    3.78    0.54
   4 -14  -6    3.59    0.50
   4 -14  -5    0.48    0.40
   4 -14  -5   -0.20    0.61
   4 -14  -5    0.48    0.53
   4 -14  -4   39.30    0.99
   4 -14  -4   44.16    0.93
   4 -14  -3   11.20    0.68
   4 -14  -3   17.23    0.75
   4 -14  -2   18.30    0.73
   4 -14  -2   20.55    0.81
   4 -14  -1   18.74    0.81
   4 -14  -1   19.70    0.77
   4 -14   0   16.08    0.75
   4 -14   0   13.14    0.68
   4 -14   1    0.13    0.57
   4 -14   1   -0.14    0.54
   4 -14   2   80.16    1.16
   4 -14   2   87.42    1.13
   4 -14   3    0.92    0.32
   4 -13  -9   18.04    0.54
   4 -13  -9   22.69    0.54
   4 -13  -8    8.06    0.62
   4 -13  -7   80.96    1.36
   4 -13  -7   68.71    1.16
   4 -13  -6    0.90    0.83
   4 -13  -6    0.73    0.62
   4 -13  -5  199.30    2.71
   4 -13  -5  179.96    2.56
   4 -13  -4    3.34    1.00
   4 -13  -4    2.95    0.83
   4 -13  -3    8.91    1.08
   4 -13  -3    7.64    0.89
   4 -13  -2    5.43    0.90
   4 -13  -1   63.37    1.43
   4 -13   0   38.37    1.27
   4 -13   0   34.35    1.17
   4 -13   1    6.32    0.93
   4 -13   2    0.56    0.90
   4 -13   2    0.12    0.85
   4 -13   3   83.98    1.47
   4 -13   3   70.68    1.43
   4 -13   4   10.28    0.70
   4 -13   4    9.98    0.65
   4 -13   5   11.01    0.46
  -4  12  10    1.82    0.33
  -4  12   9    4.52    0.47
   4 -12  -8    3.14    0.64
  -4  12   8    3.10    0.53
   4 -12  -7    2.67    0.76
   4 -12  -6   23.19    1.03
   4 -12  -5   38.58    1.25
   4 -12  -4   29.92    1.21
   4 -12  -3   16.86    1.32
   4 -12  -3   15.25    1.15
   4 -12  -2  158.39    2.65
   4 -12  -2  151.62    2.40
   4 -12  -2  153.83    2.49
   4 -12  -1    1.11    1.04
   4 -12  -1    0.85    1.09
   4 -12   0   17.59    1.22
   4 -12   0   17.05    1.18
   4 -12   1    7.58    1.25
   4 -12   1    8.12    1.11
   4 -12   1    7.23    1.12
   4 -12   1    6.83    1.15
   4 -12   2   74.07    1.72
   4 -12   2   74.78    1.64
   4 -12   2   74.46    1.65
   4 -12   3   12.76    1.18
   4 -12   3   11.39    1.13
   4 -12   3   10.71    1.02
   4 -12   4    4.94    0.75
   4 -12   4    4.15    1.03
   4 -12   4    3.49    1.00
   4 -12   5    8.97    0.66
   4 -12   5    9.53    0.90
   4 -12   5    8.85    0.90
   4 -12   6   14.03    0.54
  -4  11  11    6.63    0.48
  -4  11  10    4.61    0.66
  -4  11   9    8.19    0.77
   4 -11  -9    6.99    0.71
  -4  11   8    0.20    0.80
  -4  11   7    4.82    0.82
  -4  11   6    1.37    0.76
   4 -11  -6    1.34    1.01
   4 -11  -5   26.54    1.23
   4 -11  -4   97.03    1.96
   4 -11  -3   41.56    1.44
   4 -11  -2    5.85    1.36
   4 -11  -2    5.91    1.11
   4 -11  -1   56.72    1.79
   4 -11  -1   57.80    1.59
   4 -11   0   62.58    1.71
   4 -11   0   65.64    1.74
   4 -11   1   61.26    1.68
   4 -11   1   60.99    1.74
   4 -11   1   56.79    1.31
   4 -11   2   19.66    1.35
   4 -11   2   19.99    1.43
   4 -11   2   19.03    1.40
   4 -11   2   20.03    1.48
   4 -11   2   17.67    0.96
   4 -11   2   19.38    1.05
   4 -11   3   39.54    1.59
   4 -11   3   41.66    1.51
   4 -11   3   41.78    1.58
   4 -11   4    1.44    1.29
   4 -11   4    0.44    1.14
   4 -11   4    1.20    1.22
   4 -11   5   26.56    1.36
   4 -11   5   27.04    1.20
   4 -11   5   27.74    1.37
   4 -11   6    8.52    0.83
   4 -11   6    6.39    1.05
   4 -11   6    6.79    1.07
   4 -11   7   11.73    0.56
   4 -11   7   12.82    0.70
   4 -11   8    1.43    0.29
   4 -11   8    1.81    0.40
  -4  10  12   49.95    0.88
   4 -10 -12   47.65    0.78
  -4  10  11    0.59    0.69
  -4  10  10   72.12    1.42
  -4  10   9    3.63    0.95
  -4  10   8   16.58    1.06
  -4  10   7   24.03    1.11
  -4  10   6   31.71    1.14
   4 -10  -5  148.14    2.55
  -4  10   5  150.03    2.31
   4 -10  -4   42.00    1.46
   4 -10  -4   42.62    1.41
   4 -10  -3   12.49    1.21
   4 -10  -3   14.38    1.20
   4 -10  -2  215.74    3.22
   4 -10  -2  213.49    3.27
   4 -10  -1   10.35    1.16
   4 -10   0   93.61    1.69
   4 -10   0   93.69    2.05
   4 -10   0  100.37    1.90
   4 -10   0  100.65    2.08
   4 -10   0   99.25    2.08
   4 -10   1    0.74    0.92
   4 -10   1    0.36    1.26
   4 -10   1    1.20    1.32
   4 -10   1    0.52    1.20
   4 -10   2  119.01    2.06
   4 -10   2  116.06    1.98
   4 -10   2  118.54    2.30
   4 -10   2  115.49    2.36
   4 -10   2  111.73    2.26
   4 -10   3   88.35    1.75
   4 -10   3   91.21    1.85
   4 -10   3   89.23    2.07
   4 -10   3   89.67    1.99
   4 -10   3   85.46    2.07
   4 -10   3   88.52    2.11
   4 -10   3   87.38    2.07
   4 -10   4   55.83    1.55
   4 -10   4   58.74    1.80
   4 -10   4   55.93    1.71
   4 -10   4   53.86    1.82
   4 -10   4   55.02    1.75
   4 -10   4   55.99    1.81
   4 -10   5    0.01    1.28
   4 -10   5    0.46    1.36
   4 -10   5    0.82    1.39
   4 -10   5   -0.39    1.13
   4 -10   6   87.60    1.62
   4 -10   6   92.48    1.96
   4 -10   6   89.84    2.03
   4 -10   6   90.99    2.06
   4 -10   7    1.16    0.90
   4 -10   7    1.62    0.74
   4 -10   7    1.34    1.03
   4 -10   7    1.95    1.15
   4 -10   7    1.11    1.21
   4 -10   8   27.48    1.02
   4 -10   8   28.65    0.82
   4 -10   9    6.78    0.47
  -4   9  12    1.13    0.65
  -4   9  11   39.26    1.14
   4  -9 -11   36.54    1.04
  -4   9  10    2.36    1.02
   4  -9 -10    2.26    0.79
  -4   9  10    1.85    0.96
   4  -9 -10    1.40    0.85
   4  -9  -9  245.51    3.42
  -4   9   9  257.23    3.45
   4  -9  -9  240.73    3.32
   4  -9  -9  241.55    3.28
  -4   9   9  255.93    3.50
   4  -9  -8    1.06    0.92
  -4   9   8    0.95    1.10
   4  -9  -8    1.36    0.85
  -4   9   8    1.03    0.98
   4  -9  -8    1.24    0.85
  -4   9   7   52.72    1.40
   4  -9  -7   52.97    2.43
   4  -9  -7   43.30    2.33
  -4   9   7   54.21    1.43
   4  -9  -7   48.03    1.23
   4  -9  -7   48.11    1.22
   4  -9  -7   49.94    1.35
   4  -9  -6    4.69    1.66
   4  -9  -6    5.13    1.73
   4  -9  -6    4.62    0.79
   4  -9  -6    5.98    0.92
   4  -9  -6    6.32    0.92
  -4   9   6    7.94    1.00
  -4   9   6    7.98    0.94
   4  -9  -5   48.28    1.37
  -4   9   5   53.09    1.30
   4  -9  -5   44.98    1.09
   4  -9  -5   47.82    2.38
   4  -9  -5   48.75    2.29
   4  -9  -4    7.67    1.04
   4  -9  -4   11.07    1.57
   4  -9  -3   20.23    1.60
   4  -9  -3   22.54    0.84
   4  -9  -2  327.91    4.19
   4  -9  -2  317.14    4.35
   4  -9  -2  329.04    4.40
   4  -9  -1   13.14    0.94
   4  -9  -1   10.97    1.10
   4  -9  -1   11.28    1.07
   4  -9   0   13.94    0.89
   4  -9   0   14.77    1.01
   4  -9   0   11.71    1.09
   4  -9   0   13.34    1.23
   4  -9   1   18.58    1.31
   4  -9   1   17.43    1.03
   4  -9   1   14.12    0.97
   4  -9   1   15.07    1.06
   4  -9   1   18.85    1.27
   4  -9   1   20.69    1.24
   4  -9   2    9.15    1.20
   4  -9   2    9.99    1.38
   4  -9   2    7.59    1.00
   4  -9   2    9.33    1.17
   4  -9   2    7.78    1.03
   4  -9   2    7.08    0.90
   4  -9   2    7.70    0.77
   4  -9   3  732.82    8.92
   4  -9   3  748.04    8.99
   4  -9   3  763.76    9.12
   4  -9   3  731.63    8.85
   4  -9   3  766.09    9.14
   4  -9   3  753.11    9.18
   4  -9   3  760.11    9.19
   4  -9   4   79.86    1.73
   4  -9   4   82.38    1.85
   4  -9   4   81.23    2.06
   4  -9   4   85.41    2.10
   4  -9   4   81.09    2.05
   4  -9   4   78.81    1.62
   4  -9   4   82.17    1.96
   4  -9   5  101.30    2.07
   4  -9   5   99.76    2.30
   4  -9   5   92.73    2.27
   4  -9   5   92.73    2.20
   4  -9   5   98.10    2.23
   4  -9   5  110.35    1.90
   4  -9   5  104.84    1.88
   4  -9   6   71.60    1.52
   4  -9   6   71.73    1.98
   4  -9   6   69.81    1.94
   4  -9   6   68.50    1.91
   4  -9   7  126.15    2.53
   4  -9   7  132.79    2.32
   4  -9   7  126.44    2.51
   4  -9   7  133.59    2.42
   4  -9   8   -0.35    0.70
   4  -9   8    0.59    1.10
   4  -9   8    0.27    0.83
   4  -9   9   70.86    1.36
   4  -9   9   66.35    1.45
   4  -9  10    5.68    0.54
   4  -9  10    5.83    0.50
   4  -8 -13    0.79    0.49
  -4   8  13    1.04    0.55
   4  -8 -12   17.43    0.81
  -4   8  11   10.99    1.08
   4  -8 -11   12.48    0.92
  -4   8  11   11.19    1.09
   4  -8 -10   53.57    1.43
  -4   8  10   56.52    1.52
  -4   8  10   56.86    1.56
   4  -8  -9   -0.20    0.99
   4  -8  -9    0.05    0.95
  -4   8   9    0.69    1.12
  -4   8   9    0.18    1.17
  -4   8   8   38.21    1.40
   4  -8  -8   38.66    2.18
   4  -8  -8   36.77    1.31
   4  -8  -8   35.28    1.23
  -4   8   8   36.42    1.38
  -4   8   7    0.23    1.09
   4  -8  -7   -0.70    1.64
   4  -8  -7    0.71    1.68
   4  -8  -7    0.06    0.96
   4  -8  -7    0.50    0.90
  -4   8   7    0.42    0.96
  -4   8   6   24.59    1.10
   4  -8  -6   23.66    1.00
  -4   8   6   24.48    1.10
   4  -8  -6   19.47    1.99
   4  -8  -6   18.08    1.52
   4  -8  -6   20.36    1.92
   4  -8  -6   19.94    1.06
   4  -8  -6   20.98    1.00
   4  -8  -6   19.74    0.97
  -4   8   5   37.46    1.14
   4  -8  -5   37.19    1.90
   4  -8  -5   38.27    2.12
   4  -8  -5   40.87    2.18
   4  -8  -5   37.90    1.17
  -4   8   5   38.48    1.18
   4  -8  -5   37.30    1.05
   4  -8  -5   36.66    1.12
   4  -8  -5   38.35    1.08
  -4   8   4  175.01    2.47
   4  -8  -4  169.88    3.71
   4  -8  -4  167.13    3.63
   4  -8  -4  172.54    2.51
   4  -8  -4  162.13    2.36
   4  -8  -3  248.28    4.52
   4  -8  -3  254.54    4.67
   4  -8  -3  259.76    3.52
   4  -8  -2   52.47    1.08
   4  -8  -2   51.61    2.28
   4  -8  -2   52.44    2.20
   4  -8  -2   47.63    1.88
   4  -8  -1   22.07    0.87
   4  -8  -1   23.89    1.00
   4  -8  -1   24.52    1.34
   4  -8   0    8.90    0.80
   4  -8   0    8.38    0.85
   4  -8   0    9.67    0.77
   4  -8   0   11.11    0.98
   4  -8   1   44.57    1.31
   4  -8   1   44.80    1.40
   4  -8   1   42.19    1.17
   4  -8   1   43.89    1.18
   4  -8   1   44.01    1.22
   4  -8   1   42.56    1.00
   4  -8   1   42.09    1.32
   4  -8   2   20.96    0.99
   4  -8   2   17.54    0.95
   4  -8   2   22.61    1.06
   4  -8   2   18.79    0.91
   4  -8   2   19.43    0.86
   4  -8   2   21.99    1.20
   4  -8   3   31.13    1.31
   4  -8   3   31.09    1.50
   4  -8   3   27.66    1.10
   4  -8   3   25.10    1.06
   4  -8   3   29.15    1.21
   4  -8   3   29.33    1.34
   4  -8   3   26.70    1.02
   4  -8   3   26.88    1.09
   4  -8   3   26.45    0.97
   4  -8   4  114.64    2.03
   4  -8   4  124.08    2.18
   4  -8   4  119.74    2.25
   4  -8   4  118.51    1.94
   4  -8   4  115.57    1.83
   4  -8   4  124.67    2.08
   4  -8   4  122.55    2.02
   4  -8   4  126.27    2.33
   4  -8   4  118.01    2.06
   4  -8   4  124.99    2.40
   4  -8   5   68.23    1.54
   4  -8   5   67.38    1.73
   4  -8   5   70.76    1.58
   4  -8   5   70.74    1.90
   4  -8   5   67.28    1.91
   4  -8   5   62.74    1.62
   4  -8   5   65.93    1.96
   4  -8   5   65.87    1.48
   4  -8   5   66.73    1.79
   4  -8   6  207.03    2.96
   4  -8   6  177.05    2.76
   4  -8   6  197.07    2.87
   4  -8   6  219.83    2.96
   4  -8   6  192.64    3.01
   4  -8   6  195.74    3.24
   4  -8   6  192.84    3.33
   4  -8   6  201.12    3.32
   4  -8   7    0.25    1.06
   4  -8   7    0.59    1.00
   4  -8   7    0.13    1.33
   4  -8   7   -0.07    0.88
   4  -8   7    0.79    1.23
   4  -8   7   -0.42    0.92
   4  -8   7    0.91    1.53
   4  -8   7    0.63    1.42
   4  -8   7    0.77    1.52
   4  -8   7    0.84    1.23
   4  -8   8  137.69    2.46
   4  -8   8  148.03    2.48
   4  -8   8  157.16    2.29
   4  -8   8  149.65    2.46
   4  -8   8  146.37    2.68
   4  -8   8  140.66    2.29
   4  -8   8  145.95    2.58
   4  -8   9    3.99    0.74
   4  -8   9    3.09    0.90
   4  -8   9    4.52    1.01
   4  -8   9    4.85    1.16
   4  -8   9    3.01    1.09
   4  -8  10   77.27    1.28
   4  -8  10   76.98    1.38
   4  -8  10   73.45    1.41
   4  -8  11    1.93    0.46
   4  -7 -14    0.31    0.36
  -4   7  13   28.73    0.82
   4  -7 -13   27.49    0.85
   4  -7 -13   27.79    0.82
   4  -7 -12    1.08    0.82
  -4   7  12    0.89    0.88
  -4   7  11    4.27    1.11
   4  -7 -10    0.97    1.02
  -4   7  10    1.72    1.13
   4  -7  -9   42.10    1.40
  -4   7   9   49.74    1.52
   4  -7  -9   38.31    2.29
   4  -7  -9   42.27    2.25
  -4   7   9   47.90    1.48
   4  -7  -8    8.64    1.81
   4  -7  -8    9.40    1.74
   4  -7  -8    8.36    1.06
   4  -7  -8    9.91    1.08
  -4   7   8   11.62    1.17
  -4   7   8   10.29    1.19
   4  -7  -7    5.32    0.96
  -4   7   7    5.21    1.02
   4  -7  -7    5.15    1.68
   4  -7  -7    5.68    0.97
   4  -7  -6    0.06    0.82
  -4   7   6    0.04    0.84
   4  -7  -6    0.41    0.82
   4  -7  -6    1.10    1.25
   4  -7  -6   -0.23    1.59
   4  -7  -5  101.06    2.66
   4  -7  -5  106.46    3.02
   4  -7  -5   98.55    1.73
   4  -7  -5  106.53    1.76
  -4   7   5  112.24    1.81
   4  -7  -5  102.43    1.78
   4  -7  -4   21.25    0.89
   4  -7  -4   22.37    0.86
  -4   7   4   21.80    0.90
   4  -7  -4   23.20    1.61
   4  -7  -3   27.75    1.72
   4  -7  -3   26.84    0.96
   4  -7  -2  134.48    3.08
   4  -7  -2  134.18    3.07
   4  -7  -2  126.45    1.99
   4  -7  -1  116.78    2.84
   4  -7  -1  111.71    2.45
   4  -7  -1  119.23    2.89
   4  -7   0  113.69    2.28
   4  -7   0  121.09    1.88
   4  -7   1   95.85    1.63
   4  -7   1   96.45    1.62
   4  -7   1   91.03    1.74
   4  -7   2  191.95    2.78
   4  -7   2  181.07    2.59
   4  -7   2  172.17    2.52
   4  -7   2  179.00    2.62
   4  -7   2  178.11    2.67
   4  -7   2  188.20    2.71
   4  -7   3  520.35    6.23
   4  -7   3  489.85    6.14
   4  -7   3  519.68    6.28
   4  -7   3  474.51    6.08
   4  -7   3  494.20    6.13
   4  -7   4   42.98    1.13
   4  -7   4   46.80    1.34
   4  -7   4   44.23    1.26
   4  -7   4   44.05    1.07
   4  -7   4   45.97    1.57
   4  -7   4   45.57    1.45
   4  -7   4   46.85    1.28
   4  -7   4   46.71    1.20
   4  -7   4   42.89    1.43
   4  -7   5  275.32    3.55
   4  -7   5  233.03    3.37
   4  -7   5  254.98    3.53
   4  -7   5  250.47    3.64
   4  -7   5  262.80    3.30
   4  -7   5  280.85    3.56
   4  -7   5  245.24    3.55
   4  -7   5  244.72    3.76
   4  -7   5  262.66    3.80
   4  -7   5  262.95    3.84
   4  -7   6   38.11    1.30
   4  -7   6   38.15    1.32
   4  -7   6   39.44    1.43
   4  -7   6   35.30    1.17
   4  -7   6   37.37    1.27
   4  -7   6   36.83    1.71
   4  -7   6   40.39    1.66
   4  -7   6   36.72    1.43
   4  -7   6   36.56    1.69
   4  -7   6   39.89    1.66
   4  -7   7   13.96    1.16
   4  -7   7   13.78    1.42
   4  -7   7   12.41    0.99
   4  -7   7   14.83    1.33
   4  -7   7   17.03    1.11
   4  -7   7   13.24    1.56
   4  -7   7   12.98    1.56
   4  -7   7   14.80    1.53
   4  -7   7   13.72    1.38
   4  -7   8    1.57    1.07
   4  -7   8    2.31    1.37
   4  -7   8    2.77    1.13
   4  -7   8    2.02    0.91
   4  -7   8    1.37    1.20
   4  -7   8    1.55    0.96
   4  -7   8    1.58    1.18
   4  -7   8    0.32    1.54
   4  -7   8    2.71    1.36
   4  -7   8    1.93    1.45
   4  -7   9   12.83    1.17
   4  -7   9   10.78    0.96
   4  -7   9   14.02    1.39
   4  -7   9   11.58    1.22
   4  -7   9   12.58    1.16
   4  -7   9   11.57    1.36
   4  -7  10    0.78    0.74
   4  -7  10    0.60    0.99
   4  -7  10    0.35    0.85
   4  -7  10    0.54    1.14
   4  -7  10    0.20    1.12
   4  -7  11   49.43    1.11
   4  -7  11   49.59    1.06
   4  -7  11   50.23    1.00
   4  -7  11   47.59    1.12
   4  -7  12    4.11    0.39
   4  -7  12    3.94    0.47
   4  -6 -14    4.40    0.43
   4  -6 -13    7.73    0.71
  -4   6  13    7.52    0.73
   4  -6 -12  142.07    2.14
   4  -6 -12  138.57    2.18
   4  -6 -11    0.16    0.97
   4  -6 -11    0.03    1.00
  -4   6  11    0.33    1.08
  -4   6  10  720.76    8.80
  -4   6  10  693.96    8.65
  -4   6   9   29.57    1.36
   4  -6  -9   28.45    1.27
  -4   6   8   19.42    1.56
  -4   6   8   17.10    1.15
   4  -6  -8   17.64    1.14
   4  -6  -7   18.47    1.43
  -4   6   7   20.54    1.11
   4  -6  -7   19.41    1.08
   4  -6  -7   20.05    1.00
  -4   6   7   18.46    1.45
   4  -6  -6  273.57    3.66
  -4   6   6  264.41    4.46
   4  -6  -5   83.69    2.35
  -4   6   5   83.49    2.06
   4  -6  -5   83.00    1.53
  -4   6   4  153.49    2.74
   4  -6  -4  155.80    3.16
   4  -6  -4  146.38    2.18
  -4   6   3   36.42    1.20
   4  -6  -3   38.45    1.72
   4  -6  -3   38.22    1.79
   4  -6  -3   35.69    0.97
   4  -6  -2   30.63    1.65
   4  -6  -2   31.16    1.60
   4  -6  -2   29.37    0.89
   4  -6  -1   14.77    1.35
   4  -6  -1   15.44    1.42
   4  -6   0   49.85    1.92
   4  -6   0   53.27    1.84
   4  -6   0   49.92    1.06
   4  -6   1   23.89    0.82
   4  -6   2  469.14    5.64
   4  -6   3   91.09    2.30
   4  -6   3   90.70    1.49
   4  -6   4  107.13    1.92
   4  -6   4  112.07    2.01
   4  -6   4  113.80    2.07
   4  -6   4  112.00    1.83
   4  -6   4  114.03    1.83
   4  -6   4  107.30    2.55
   4  -6   4  109.41    1.71
   4  -6   5    1.71    0.97
   4  -6   5    3.62    1.17
   4  -6   5    2.34    0.85
   4  -6   5    2.02    0.93
   4  -6   5    2.24    0.82
   4  -6   5    1.94    0.61
   4  -6   5    1.35    1.00
   4  -6   5    3.01    1.16
   4  -6   5    3.57    1.07
   4  -6   5    3.11    0.95
   4  -6   6  206.73    3.12
   4  -6   6  196.81    3.04
   4  -6   6  196.93    2.89
   4  -6   6  213.50    3.15
   4  -6   6  188.11    2.84
   4  -6   7  119.34    2.14
   4  -6   7  126.54    2.23
   4  -6   7  107.16    1.96
   4  -6   7  128.52    2.23
   4  -6   7  122.29    2.33
   4  -6   7  139.43    2.59
   4  -6   7  128.55    2.33
   4  -6   7  128.02    2.46
   4  -6   7  125.80    2.51
   4  -6   8   60.27    1.57
   4  -6   8   69.32    1.74
   4  -6   8   65.34    1.85
   4  -6   8   59.13    1.43
   4  -6   8   65.35    1.70
   4  -6   8   70.27    2.11
   4  -6   8   71.28    1.58
   4  -6   8   72.87    1.91
   4  -6   8   74.85    2.10
   4  -6   9    9.27    1.10
   4  -6   9    9.17    1.42
   4  -6   9    8.48    1.21
   4  -6   9    8.99    0.99
   4  -6   9    9.52    1.18
   4  -6   9    9.21    1.06
   4  -6   9   10.13    1.24
   4  -6   9    9.18    1.47
   4  -6   9    8.11    1.07
   4  -6  10   84.30    1.74
   4  -6  10   97.59    1.89
   4  -6  10   91.27    1.91
   4  -6  10   90.30    2.02
   4  -6  10   91.15    2.03
   4  -6  11   18.77    0.91
   4  -6  11   19.16    0.86
   4  -6  11   18.73    1.01
   4  -6  11   15.81    1.24
   4  -6  12    5.25    0.57
   4  -6  12    5.62    0.89
   4  -6  12    5.08    0.54
   4  -6  12    6.13    0.77
   4  -6  13    0.63    0.38
   4  -5 -14    8.03    0.49
   4  -5 -14    7.41    0.63
   4  -5 -13    6.29    0.73
  -4   5  13    5.56    0.49
  -4   5  12    9.99    0.97
   4  -5 -12   10.43    0.91
   4  -5 -12   10.14    0.97
  -4   5  11   88.24    1.81
   4  -5 -11   90.08    1.80
   4  -5 -11   93.94    1.82
  -4   5  10   21.24    1.24
   4  -5 -10   16.56    1.83
   4  -5 -10   20.45    1.25
   4  -5 -10   19.99    1.19
  -4   5   9  135.83    2.32
   4  -5  -9  139.12    2.32
  -4   5   9  142.47    3.38
   4  -5  -9  134.54    2.35
  -4   5   8    1.21    1.34
   4  -5  -8    1.48    0.89
  -4   5   8    0.63    0.98
  -4   5   7  750.81   10.25
  -4   5   7  768.82    9.13
  -4   5   6   99.40    2.45
  -4   5   6   93.38    1.68
  -4   5   5  704.47    9.20
   4  -5  -4  109.33    1.66
  -4   5   4  119.33    2.34
   4  -5  -3  257.56    3.29
  -4   5   3  273.61    3.94
   4  -5  -2  380.89    5.39
   4  -5  -2  375.83    5.38
  -4   5   2  368.12    4.88
   4  -5  -1  225.14    3.71
   4  -5  -1  225.19    3.62
   4  -5  -1  203.22    2.72
  -4   5   1  211.85    3.11
   4  -5   0  366.17    5.30
  -4   5   0  365.96    4.84
   4  -5   1  367.10    5.33
   4  -5   1  357.67    5.41
   4  -5   2   11.70    1.23
   4  -5   2    9.99    1.13
   4  -5   2   11.70    0.61
   4  -5   3  447.26    6.29
   4  -5   3  437.38    5.29
   4  -5   4    0.52    0.99
   4  -5   4    0.63    0.62
   4  -5   5  102.13    1.89
   4  -5   5   96.67    1.66
   4  -5   5   99.14    2.39
   4  -5   5  102.00    1.74
   4  -5   5  103.28    1.94
   4  -5   6   12.00    1.21
   4  -5   6   10.66    1.17
   4  -5   6   10.79    1.15
   4  -5   6   11.08    1.16
   4  -5   6   10.66    0.96
   4  -5   7  302.53    4.02
   4  -5   7  282.17    3.83
   4  -5   7  304.65    3.99
   4  -5   7  321.91    4.37
   4  -5   7  299.00    4.18
   4  -5   7  299.59    4.29
   4  -5   8   82.55    1.73
   4  -5   8   81.20    1.61
   4  -5   8   84.80    1.80
   4  -5   8   88.71    1.90
   4  -5   8   80.09    1.96
   4  -5   8   82.14    2.24
   4  -5   8   89.68    2.16
   4  -5   9   10.65    0.98
   4  -5   9   10.63    1.17
   4  -5   9    9.83    1.39
   4  -5   9   11.59    1.30
   4  -5   9    9.97    1.09
   4  -5   9   10.75    1.19
   4  -5  10    2.80    1.25
   4  -5  10    3.44    1.32
   4  -5  10    1.93    0.89
   4  -5  10    1.80    1.03
   4  -5  10    2.61    1.13
   4  -5  10    2.05    1.45
   4  -5  10    1.95    1.13
   4  -5  11   61.47    1.50
   4  -5  11   66.10    1.80
   4  -5  11   63.70    1.54
   4  -5  12    1.90    0.64
   4  -5  12    1.68    0.78
   4  -5  12    1.14    0.83
   4  -5  12    0.86    1.11
   4  -5  13    5.88    0.47
   4  -5  13    4.78    0.38
   4  -5  13    6.60    0.80
   4  -4 -14    2.80    0.61
   4  -4 -14    3.24    0.45
   4  -4 -13    1.32    0.70
  -4   4  13    1.13    0.58
  -4   4  12    4.04    0.91
   4  -4 -12    5.88    0.90
   4  -4 -12    5.26    0.88
  -4   4  11    2.78    1.05
   4  -4 -11    3.10    0.98
  -4   4  11    2.49    1.14
   4  -4 -11    3.48    1.01
   4  -4 -10   85.78    1.82
  -4   4  10   87.02    1.81
   4  -4 -10   88.77    1.78
  -4   4  10   86.44    1.93
  -4   4  10   87.73    2.80
   4  -4  -9   32.83    1.29
  -4   4   9   33.59    1.24
  -4   4   9   33.72    2.03
   4  -4  -9   34.60    1.22
  -4   4   9   32.13    1.28
   4  -4  -8    6.08    0.88
  -4   4   8    7.08    1.53
  -4   4   7   70.79    2.27
   4  -4  -7   68.18    1.37
  -4   4   7   67.73    1.46
  -4   4   6  609.32    8.36
  -4   4   5   12.21    1.15
   4  -4  -4  373.25    4.55
  -4   4   4  398.68    5.43
   4  -4  -3    5.56    0.46
  -4   4   3    5.98    0.84
   4  -4  -2  884.63   10.26
  -4   4   2  938.17   10.92
   4  -4  -1   41.78    1.38
  -4   4   1   39.29    1.15
   4  -4   0  424.18    6.04
   4  -4   0  423.04    5.89
   4  -4   1  665.66    8.57
   4  -4   1  666.39    8.75
   4  -4   2  520.16    6.16
   4  -4   2  540.55    7.07
   4  -4   2  540.76    7.10
   4  -4   3  175.56    2.36
   4  -4   3  199.09    3.30
   4  -4   4   50.79    1.00
   4  -4   4   53.86    1.71
   4  -4   5  104.70    1.63
   4  -4   5  109.86    2.47
   4  -4   6  239.35    4.01
   4  -4   6  225.60    3.10
   4  -4   6  237.93    3.32
   4  -4   6  224.69    3.04
   4  -4   6  228.69    3.27
   4  -4   6  227.25    3.08
   4  -4   7   27.27    1.39
   4  -4   7   28.65    1.38
   4  -4   7   28.73    1.30
   4  -4   7   31.21    1.03
   4  -4   7   28.09    0.94
   4  -4   7   28.21    1.18
   4  -4   7   28.49    0.94
   4  -4   7   29.58    1.08
   4  -4   7   31.24    1.05
   4  -4   7   31.26    1.52
   4  -4   7   29.06    1.39
   4  -4   8  463.79    5.69
   4  -4   8  452.24    5.81
   4  -4   8  446.89    5.83
   4  -4   8  428.27    5.55
   4  -4   8  454.43    5.70
   4  -4   8  470.23    5.68
   4  -4   8  467.19    6.04
   4  -4   8  484.22    6.11
   4  -4   9   13.41    0.99
   4  -4   9   15.42    1.08
   4  -4   9   14.50    1.37
   4  -4   9   17.78    1.14
   4  -4   9   16.62    1.07
   4  -4   9   14.79    1.17
   4  -4  10    8.90    1.01
   4  -4  10    8.81    1.40
   4  -4  10    9.61    1.13
   4  -4  10   10.10    1.05
   4  -4  10   10.38    1.04
   4  -4  10   10.91    1.30
   4  -4  11   17.61    1.15
   4  -4  11   16.46    0.97
   4  -4  11   18.71    1.38
   4  -4  11   18.74    1.33
   4  -4  12   57.41    1.21
   4  -4  12   55.77    1.32
   4  -4  12   57.87    1.50
   4  -4  12   56.55    1.68
   4  -4  13    1.24    0.45
   4  -4  13    2.36    0.81
   4  -4  13    2.37    0.84
   4  -4  14   18.53    0.62
  -4   3  14    0.29    0.41
   4  -3 -14    0.05    0.37
  -4   3  14    0.64    0.41
   4  -3 -13   37.47    0.98
  -4   3  13   39.78    0.93
  -4   3  12    5.53    0.86
   4  -3 -12    5.79    0.86
   4  -3 -12    6.85    0.87
  -4   3  11   33.52    1.23
   4  -3 -11   39.46    1.25
  -4   3  11   30.93    1.32
   4  -3 -11   38.89    1.21
   4  -3 -10    1.20    0.90
  -4   3  10    1.11    0.99
  -4   3  10    2.93    1.54
   4  -3 -10    1.54    1.01
  -4   3  10    0.48    1.06
   4  -3  -9   26.63    1.09
  -4   3   9   20.85    1.08
  -4   3   9   30.11    1.98
   4  -3  -9   29.75    1.20
  -4   3   9   18.70    1.19
  -4   3   8   20.52    1.77
  -4   3   8   17.03    1.01
   4  -3  -8   20.27    0.92
  -4   3   8   16.41    1.01
   4  -3  -7    6.62    0.69
  -4   3   7    6.31    1.37
  -4   3   7    5.01    0.80
  -4   3   6  235.78    4.14
  -4   3   5  523.45    7.18
  -4   3   4  242.07    3.79
  -4   3   4  229.17    3.28
  -4   3   3  173.05    2.91
  -4   3   2  397.85    5.33
   4  -3  -1  849.98   10.44
   4  -3   0   81.10    1.80
   4  -3   0   81.71    1.67
   4  -3   1   20.31    0.87
   4  -3   1   21.14    1.07
   4  -3   2  220.51    3.44
   4  -3   2  214.73    3.36
   4  -3   3  977.48   11.32
   4  -3   3  997.21   12.07
   4  -3   4  613.27    7.78
   4  -3   4  580.53    6.81
   4  -3   5   62.83    1.79
   4  -3   5   60.28    1.06
   4  -3   6  194.17    3.48
   4  -3   6  191.75    2.57
   4  -3   7  262.40    3.60
   4  -3   7  251.60    4.36
   4  -3   7  256.71    3.47
   4  -3   7  251.32    3.46
   4  -3   7  249.76    3.42
   4  -3   7  281.99    3.71
   4  -3   7  282.81    3.63
   4  -3   7  292.02    3.83
   4  -3   7  278.76    3.76
   4  -3   8   13.29    1.36
   4  -3   8   12.17    1.12
   4  -3   8   10.54    1.22
   4  -3   8   12.38    0.92
   4  -3   8   11.87    0.87
   4  -3   8   12.07    0.91
   4  -3   8   10.80    0.87
   4  -3   9   17.46    1.03
   4  -3   9   17.52    1.08
   4  -3   9   16.54    1.08
   4  -3   9   18.32    1.28
   4  -3   9   17.97    1.31
   4  -3   9   17.31    0.99
   4  -3  10   12.95    1.08
   4  -3  10   12.26    0.80
   4  -3  10   13.33    0.98
   4  -3  10   13.73    1.32
   4  -3  10   12.97    1.36
   4  -3  10   13.67    1.09
   4  -3  10   12.85    0.98
   4  -3  11  361.39    4.87
   4  -3  11  355.35    4.69
   4  -3  11  363.53    4.84
   4  -3  11  368.74    4.68
   4  -3  12    2.84    0.86
   4  -3  12    2.81    0.74
   4  -3  12    2.92    0.92
   4  -3  12    2.48    1.20
   4  -3  12    3.08    1.23
   4  -3  13   41.54    1.30
   4  -3  13   42.85    1.26
   4  -3  13   44.95    1.05
   4  -3  14   14.05    0.73
  -4   2  14    4.88    0.50
   4  -2 -14    4.54    0.58
  -4   2  13   21.98    0.83
   4  -2 -13   19.62    0.75
   4  -2 -12   82.89    1.51
   4  -2 -12   83.50    1.53
  -4   2  11   31.38    1.12
   4  -2 -11   34.11    1.14
   4  -2 -10  112.11    1.92
   4  -2 -10  110.65    1.99
  -4   2  10  114.72    3.28
  -4   2  10  107.53    1.93
  -4   2  10  113.48    2.10
  -4   2   9    2.97    1.57
   4  -2  -9    2.38    0.78
  -4   2   9    1.23    0.87
  -4   2   9    1.88    0.91
   4  -2  -8  154.29    2.29
  -4   2   8  154.57    2.31
  -4   2   8  159.14    2.45
  -4   2   7   48.47    2.01
  -4   2   6   20.81    1.48
  -4   2   5  267.29    3.82
  -4   2   5  281.70    4.37
  -4   2   4   23.86    1.21
  -4   2   4   23.43    0.90
  -4   2   3   10.35    0.89
  -4   2   2  386.28    5.19
   4  -2  -1  439.62    5.72
   4  -2   0  395.83    5.26
   4  -2   1   55.92    1.20
   4  -2   1   64.92    1.48
   4  -2   2 1759.56   20.33
   4  -2   3 1030.64   12.19
   4  -2   3 1017.84   12.37
   4  -2   4  166.39    2.81
   4  -2   4  159.47    2.05
   4  -2   5   80.67    1.97
   4  -2   5   82.09    1.24
   4  -2   6  350.45    5.29
   4  -2   6  356.78    4.35
   4  -2   6  367.84    4.38
   4  -2   7  108.72    2.51
   4  -2   7  111.47    1.68
   4  -2   7  110.55    1.71
   4  -2   8  185.12    2.52
   4  -2   8  180.89    2.60
   4  -2   8  171.02    2.40
   4  -2   8  149.31    3.21
   4  -2   8  158.06    2.35
   4  -2   8  164.55    2.40
   4  -2   8  161.39    2.39
   4  -2   9    3.18    1.10
   4  -2   9    3.28    1.07
   4  -2   9    3.30    0.80
   4  -2   9    3.81    1.14
   4  -2   9    3.22    0.79
   4  -2   9    4.33    0.87
   4  -2   9    3.48    0.84
   4  -2   9    3.69    0.79
   4  -2  10   37.71    1.24
   4  -2  10   37.71    1.48
   4  -2  10   40.48    1.14
   4  -2  11   30.88    1.17
   4  -2  11   28.00    1.20
   4  -2  11   32.44    1.44
   4  -2  11   28.58    1.03
   4  -2  11   24.75    0.97
   4  -2  12    8.90    0.97
   4  -2  12    9.89    1.24
   4  -2  12    8.57    0.95
   4  -2  13    3.51    0.77
   4  -2  14   51.92    1.01
   4  -2  14   50.27    1.15
   4  -2  15    2.49    0.53
   4  -2  15    1.75    0.35
  -4   1  14    8.49    0.62
   4  -1 -14    7.22    0.53
  -4   1  14    7.67    0.55
  -4   1  13   26.07    0.90
  -4   1  13   24.13    0.78
   4  -1 -12  106.27    1.66
  -4   1  12  111.69    1.83
   4  -1 -11   22.67    0.96
   4  -1 -11   24.30    0.98
   4  -1 -10   31.21    1.12
  -4   1  10   29.23    1.08
   4  -1 -10   30.40    1.03
   4  -1  -9  243.15    3.22
  -4   1   9  245.03    3.37
   4  -1  -8    1.50    0.65
  -4   1   8    1.71    0.77
  -4   1   8    1.85    1.49
  -4   1   8    2.01    0.78
  -4   1   7   57.33    1.59
  -4   1   7   62.55    2.20
  -4   1   6  120.50    2.29
  -4   1   6  121.80    2.77
  -4   1   5  234.36    3.54
  -4   1   5  241.93    3.95
  -4   1   4   43.59    1.25
  -4   1   4   45.11    1.51
  -4   1   3  547.44    7.08
  -4   1   2   11.19    0.83
   4  -1  -1  119.34    2.02
   4  -1   0    5.93    0.65
   4  -1   1   96.41    1.54
   4  -1   1  106.25    1.85
   4  -1   2  452.88    5.52
   4  -1   2  486.65    5.98
   4  -1   3 5079.46   56.97
   4  -1   4  133.85    2.12
   4  -1   4  134.69    2.42
   4  -1   5  303.53    4.39
   4  -1   5  291.17    3.52
   4  -1   6  177.66    3.13
   4  -1   6  175.90    2.29
   4  -1   7  343.87    5.22
   4  -1   7  346.13    4.22
   4  -1   8   31.76    1.55
   4  -1   8   31.59    0.90
   4  -1   8   33.25    0.94
   4  -1   9  203.44    2.95
   4  -1   9  193.04    3.76
   4  -1   9  204.08    2.88
   4  -1   9  192.12    2.70
   4  -1   9  199.26    2.74
   4  -1   9  190.92    2.68
   4  -1   9  191.58    2.72
   4  -1  10   11.69    1.18
   4  -1  10   10.92    1.29
   4  -1  10   10.77    0.80
   4  -1  10   11.70    0.90
   4  -1  10   11.13    0.92
   4  -1  10   11.96    0.98
   4  -1  11   37.76    1.04
   4  -1  11   42.17    1.46
   4  -1  11   37.05    1.19
   4  -1  11   40.74    1.30
   4  -1  11   39.75    1.19
   4  -1  12   74.46    1.96
   4  -1  12   77.20    1.81
   4  -1  13    5.24    0.84
   4  -1  13    4.36    1.26
   4  -1  14    5.32    0.65
   4  -1  14    3.06    0.99
   4  -1  14    3.73    0.82
   4  -1  15    3.02    0.72
   4  -1  15    3.02    0.45
  -4   0  14    6.14    0.58
  -4   0  14    5.50    0.53
  -4   0  13   13.22    0.83
  -4   0  12   30.92    1.11
   4   0 -11    1.27    0.71
  -4   0  11    2.21    0.97
   4   0 -10  483.87    6.00
   4   0 -10  509.47    6.04
  -4   0  10  476.58    7.65
  -4   0  10  509.39    7.83
  -4   0   9  115.92    1.93
  -4   0   9  137.38    3.42
   4   0  -9  121.39    1.91
   4   0  -9  132.60    2.01
   4   0  -8  319.68    4.04
  -4   0   8  327.59    4.20
  -4   0   7  111.93    2.40
  -4   0   6  428.13    5.92
  -4   0   5   66.45    1.67
  -4   0   4  337.04    4.68
  -4   0   3  306.77    4.42
  -4   0   3  315.05    4.32
  -4   0   2   21.69    0.96
   4   0  -2   19.52    0.71
   4   0  -1    4.53    0.52
   4   0   0   87.25    1.56
   4   0   1  100.04    1.74
   4   0   2 1392.89   16.18
   4   0   3    6.75    0.66
   4   0   3    7.87    0.56
   4   0   4 1625.28   18.51
   4   0   5   25.85    0.58
   4   0   5   25.03    1.08
   4   0   6 1689.96   18.77
   4   0   6 1643.38   18.75
   4   0   6 1667.41   19.66
   4   0   7   65.52    1.14
   4   0   7   65.83    1.13
   4   0   7   67.83    1.90
   4   0   8 1606.03   18.09
   4   0   8 1549.20   19.22
   4   0   9    2.87    0.91
   4   0   9    1.76    1.11
   4   0   9    1.70    0.74
   4   0  10   23.00    1.57
   4   0  10   24.54    1.00
   4   0  11   20.32    1.06
   4   0  11   19.42    1.19
   4   0  12  473.82    6.05
   4   0  12  477.39    6.22
   4   0  12  483.13    5.95
   4   0  12  496.38    5.98
   4   0  13   14.29    1.35
   4   0  13   16.10    0.92
   4   0  14   53.06    1.45
   4   0  14   51.41    1.21
   4   0  15    8.73    0.51
   4   0  15   12.97    0.55
  -4  -1  14   17.50    0.56
  -4  -1  14   13.95    0.59
  -4  -1  13   66.54    1.34
  -4  -1  13   70.37    1.32
  -4  -1  12    9.08    1.01
  -4  -1  11  116.32    2.07
  -4  -1  10    7.97    1.68
  -4  -1  10    7.26    1.07
  -4  -1   9    4.99    1.05
   4   1  -9    4.59    0.75
  -4  -1   9    2.66    1.51
  -4  -1   8   19.94    1.07
  -4  -1   8   21.76    1.44
  -4  -1   8   23.24    1.71
  -4  -1   7  442.39    6.69
  -4  -1   7  459.12    7.03
  -4  -1   6   54.28    1.71
  -4  -1   6   54.97    1.91
  -4  -1   5   61.14    1.69
  -4  -1   5   62.56    1.85
  -4  -1   4   92.43    1.96
  -4  -1   4   93.01    2.05
  -4  -1   3  669.73    8.38
  -4  -1   2  128.38    2.22
   4   1  -1  986.09   11.45
   4   1   0   13.93    0.61
   4   1   1   53.16    1.13
   4   1   2  164.86    2.43
   4   1   3  321.24    4.27
   4   1   4   86.14    1.30
  -4  -1  -4   90.75    1.51
  -4  -1  -5   14.91    0.65
  -4  -1  -6  225.75    3.08
   4   1   6  226.94    2.81
   4   1   7   65.77    1.10
  -4  -1  -7   64.08    1.02
  -4  -1  -8   36.92    0.79
   4   1   8   38.85    0.91
   4   1   8   38.49    1.63
  -4  -1  -9   43.12    0.90
   4   1   9   46.65    1.08
   4   1   9   46.01    1.09
   4   1   9   43.88    1.81
   4   1  10   84.67    1.55
   4   1  10   86.30    1.55
  -4  -1 -10   80.90    1.32
   4   1  10   76.49    1.49
   4   1  10   80.64    1.63
   4   1  10   83.68    2.44
   4   1  11  447.48    5.71
   4   1  11  459.00    7.03
   4   1  11  462.04    5.80
   4   1  11  456.77    5.69
   4   1  12    4.25    1.24
  -4  -1 -12    4.99    0.74
   4   1  12    4.93    1.03
   4   1  12    4.70    0.91
   4   1  13  178.37    2.55
   4   1  13  169.45    2.79
   4   1  14   24.80    0.93
   4   1  14   25.05    1.22
   4   1  15   48.31    0.93
   4   1  16    4.37    0.42
  -4  -2  14   34.20    0.70
  -4  -2  14   45.08    0.72
  -4  -2  13   21.25    0.88
  -4  -2  13   23.35    0.87
  -4  -2  12   60.15    1.46
  -4  -2  12   63.78    1.44
  -4  -2  11   18.40    1.17
  -4  -2  11   16.63    0.79
  -4  -2  10  388.20    4.98
  -4  -2  10  400.88    6.69
  -4  -2   9   56.97    1.44
  -4  -2   9   54.01    1.56
  -4  -2   9   55.59    2.05
  -4  -2   9   59.47    2.29
  -4  -2   8    7.26    0.93
  -4  -2   8    7.40    1.01
  -4  -2   8    6.46    1.30
  -4  -2   8    6.96    1.49
  -4  -2   7   87.10    1.65
  -4  -2   7   84.61    2.35
  -4  -2   7   88.07    2.63
  -4  -2   7   84.97    2.45
  -4  -2   6  340.91    5.27
  -4  -2   6  348.45    5.32
  -4  -2   5   53.89    1.69
  -4  -2   5   54.17    1.70
  -4  -2   4  405.99    5.65
  -4  -2   4  404.46    5.61
  -4  -2   3    0.20    0.76
  -4  -2   3    0.20    0.74
  -4  -2   2   18.98    0.93
  -4  -2   2   19.64    0.99
   4   2  -1  208.76    2.73
  -4  -2   1  212.65    3.13
   4   2   0   70.19    1.23
  -4  -2  -1   10.23    0.37
   4   2   1   10.20    0.54
  -4  -2  -2  180.71    2.61
  -4  -2  -3   30.07    0.89
  -4  -2  -4  535.77    5.99
   4   2   4  464.62    5.46
  -4  -2  -5  377.60    4.85
  -4  -2  -6  131.92    1.76
  -4  -2  -6  131.66    2.18
   4   2   7    0.47    0.44
  -4  -2  -7    0.50    0.42
  -4  -2  -7    0.47    0.61
  -4  -2  -8  266.00    3.32
   4   2   8  274.01    3.39
   4   2   9    0.36    0.63
  -4  -2  -9    0.20    0.56
   4   2   9    0.34    0.70
   4   2   9    0.52    0.84
   4   2  10  151.01    2.42
   4   2  10  151.45    2.30
   4   2  10  148.31    2.26
  -4  -2 -10  147.72    2.09
   4   2  10  150.29    2.23
   4   2  10  151.13    3.29
  -4  -2 -11    8.98    0.83
   4   2  11    9.90    0.94
   4   2  11    9.29    0.85
  -4  -2 -11    9.31    0.71
   4   2  11    9.04    0.93
   4   2  11    8.33    0.93
   4   2  11   10.86    1.38
   4   2  11    7.72    0.83
   4   2  12  106.36    2.03
  -4  -2 -12   90.40    1.63
   4   2  12   80.13    2.50
   4   2  12   98.68    1.76
   4   2  12   91.59    1.74
   4   2  12   93.05    1.70
   4   2  13    8.00    0.89
   4   2  13    8.59    0.88
  -4  -2 -13    6.77    0.73
   4   2  14  110.77    1.96
   4   2  14  104.59    1.71
   4   2  14  109.34    1.72
   4   2  15    1.38    0.50
  -4  -3  13   30.77    0.89
  -4  -3  13   28.75    0.81
  -4  -3  12    7.57    0.95
  -4  -3  12    6.87    0.94
  -4  -3  11  114.43    2.03
  -4  -3  11  111.26    2.09
  -4  -3  10   23.16    0.85
  -4  -3  10   23.38    1.31
  -4  -3   9  108.84    1.77
  -4  -3   9  115.58    2.11
  -4  -3   9  110.66    2.13
  -4  -3   9  116.38    2.98
  -4  -3   8    1.02    1.30
  -4  -3   8    1.66    1.33
  -4  -3   8    1.39    1.58
  -4  -3   8    1.70    0.96
  -4  -3   8    2.25    1.04
  -4  -3   7  513.24    7.54
  -4  -3   7  513.90    7.28
  -4  -3   7  517.62    6.20
  -4  -3   7  513.06    7.40
  -4  -3   7  499.82    6.07
  -4  -3   6   42.37    1.80
  -4  -3   6   40.54    1.67
  -4  -3   6   43.33    1.90
  -4  -3   5  877.33   11.10
  -4  -3   5  860.79   11.10
  -4  -3   5  854.03   10.88
  -4  -3   4  140.04    2.73
  -4  -3   4  139.48    2.73
  -4  -3   4  136.82    2.57
  -4  -3   3  701.57    8.82
  -4  -3   3  684.40    8.60
  -4  -3   3  681.20    8.68
  -4  -3   2  762.34    9.35
  -4  -3   2  738.14    9.15
  -4  -3   2  747.91    9.16
  -4  -3   1 4332.14   47.56
   4   3  -1 4185.99   47.15
  -4  -3   0   37.15    0.89
   4   3   0   36.24    0.78
  -4  -3  -1   24.62    0.91
  -4  -3  -1   22.09    0.60
  -4  -3  -2  121.57    2.01
  -4  -3  -3  663.48    8.06
  -4  -3  -4   54.08    1.27
  -4  -3  -5   16.34    0.86
  -4  -3  -6   15.06    0.88
   4   3   6   15.20    0.48
  -4  -3  -7  288.25    4.09
   4   3   7  287.35    3.50
  -4  -3  -8    3.36    0.78
   4   3   8    4.96    0.53
   4   3   9  327.15    4.09
   4   3   9  329.27    4.24
   4   3   9  330.07    4.21
  -4  -3 -10   77.13    1.40
   4   3  10   79.79    1.47
   4   3  10   82.29    1.68
   4   3  10   82.48    1.60
   4   3  11  323.88    5.58
  -4  -3 -11  331.96    4.36
   4   3  11  342.52    4.36
  -4  -3 -11  328.00    4.23
  -4  -3 -12   44.43    1.18
   4   3  12   41.83    1.44
   4   3  12   42.16    1.21
   4   3  12   46.79    1.25
   4   3  12   47.12    1.21
  -4  -3 -12   45.45    1.07
   4   3  12   41.50    1.92
   4   3  13   30.14    1.28
  -4  -3 -13   30.06    0.97
  -4  -3 -13   29.31    0.84
   4   3  13   30.38    1.05
   4   3  13   31.17    1.04
  -4  -3 -14    1.57    0.58
   4   3  14    2.29    0.93
   4   3  14    1.51    0.68
   4   3  14    1.39    0.71
   4   3  15   35.87    0.80
  -4  -3 -16    3.25    0.35
  -4  -4  13    6.38    0.56
  -4  -4  12    5.00    0.85
  -4  -4  12    4.80    0.92
  -4  -4  12    4.05    0.81
  -4  -4  11    3.53    1.11
  -4  -4  11    4.07    1.18
  -4  -4  11    3.36    1.09
  -4  -4  11    2.99    0.78
  -4  -4  10   30.35    1.44
  -4  -4  10   31.57    1.17
  -4  -4  10   31.90    1.37
  -4  -4   9  100.50    2.07
  -4  -4   9  104.06    2.04
  -4  -4   9   96.48    2.81
  -4  -4   9   93.56    1.86
  -4  -4   8   91.93    1.70
  -4  -4   8   96.94    3.01
  -4  -4   8   96.85    2.82
  -4  -4   8   97.05    1.89
  -4  -4   7   65.40    1.47
  -4  -4   7   72.02    1.44
  -4  -4   7   71.75    1.55
  -4  -4   7   69.26    2.16
  -4  -4   7   74.42    2.58
  -4  -4   7   73.75    2.45
  -4  -4   6  621.83    8.56
  -4  -4   6  571.88    8.06
  -4  -4   6  589.67    7.14
  -4  -4   6  596.36    7.20
  -4  -4   6  600.09    8.45
  -4  -4   6  614.84    7.23
  -4  -4   5  210.46    3.86
  -4  -4   5  202.53    3.49
  -4  -4   5  208.56    3.84
  -4  -4   4  611.73    8.16
  -4  -4   4  603.29    8.07
  -4  -4   4  593.78    7.75
  -4  -4   3  282.92    4.37
  -4  -4   3  275.01    4.22
  -4  -4   3  277.47    4.01
  -4  -4   2 1244.70   14.83
  -4  -4   2 1252.69   14.69
  -4  -4   1  580.02    7.26
  -4  -4   1  584.75    7.22
  -4  -4   0   18.77    0.78
   4   4   0   17.76    0.53
  -4  -4   0   17.27    0.93
  -4  -4  -1  131.11    2.22
  -4  -4  -1  126.96    1.94
  -4  -4  -2  318.36    4.30
  -4  -4  -3  320.93    4.37
  -4  -4  -4   25.26    1.01
  -4  -4  -5  152.22    2.53
  -4  -4  -5  140.45    1.85
  -4  -4  -6  529.48    6.57
   4   4   6  487.31    5.73
  -4  -4  -7  219.56    3.50
  -4  -4  -8  404.86    5.56
   4   4   8  392.81    4.74
   4   4   9   16.09    0.88
   4   4   9   16.29    0.91
  -4  -4 -10   48.52    1.16
  -4  -4 -10   48.94    1.15
   4   4  10   48.21    1.14
   4   4  10   47.31    1.30
  -4  -4 -11   17.05    0.96
   4   4  11   16.37    1.13
   4   4  11   16.26    0.91
  -4  -4 -11   17.84    0.89
  -4  -4 -12    8.59    0.82
   4   4  12    7.81    0.90
  -4  -4 -12    7.53    0.87
   4   4  12    9.07    1.11
   4   4  12    9.06    1.01
   4   4  12    9.19    1.01
   4   4  12    9.15    1.40
   4   4  13   28.08    1.08
   4   4  13   27.00    1.14
   4   4  13   26.50    1.00
   4   4  13   25.78    0.95
  -4  -4 -13   25.18    0.88
  -4  -4 -13   25.37    0.98
  -4  -4 -14   59.60    1.08
   4   4  14   64.39    1.25
   4   4  14   63.39    1.20
   4   4  14   62.50    1.33
  -4  -4 -14   59.21    1.17
   4   4  15    4.64    0.53
  -4  -4 -16   84.89    1.22
  -4  -5  13    3.62    0.37
  -4  -5  13    2.81    0.34
  -4  -5  13    2.56    0.33
  -4  -5  12    0.52    0.71
  -4  -5  12   -0.34    0.76
  -4  -5  12    0.68    0.64
  -4  -5  11    7.18    1.03
  -4  -5  11    6.95    1.11
  -4  -5  11    6.51    0.98
  -4  -5  10    9.10    1.23
  -4  -5  10   11.09    1.29
  -4  -5  10    8.49    0.99
  -4  -5  10    9.06    1.23
  -4  -5  10    8.03    0.84
  -4  -5   9    3.94    1.21
  -4  -5   9    4.01    1.29
  -4  -5   9    4.90    1.04
  -4  -5   9    5.87    1.13
  -4  -5   9    4.14    0.96
  -4  -5   8   65.15    1.68
  -4  -5   8   63.17    1.49
  -4  -5   8   68.42    2.65
  -4  -5   8   61.12    1.68
  -4  -5   8   62.98    1.44
  -4  -5   8   62.56    1.66
  -4  -5   8   64.94    2.43
  -4  -5   7    6.75    1.04
  -4  -5   7    6.12    1.56
  -4  -5   7    5.53    0.86
  -4  -5   7    4.03    1.64
  -4  -5   7    3.33    1.06
  -4  -5   7    5.34    1.09
  -4  -5   7    5.40    1.09
  -4  -5   6   23.53    1.06
  -4  -5   6   26.59    1.84
  -4  -5   6   26.99    1.90
  -4  -5   6   23.47    1.31
  -4  -5   6   25.02    0.95
  -4  -5   6   20.89    1.13
  -4  -5   6   25.75    1.11
  -4  -5   5  355.71    5.27
  -4  -5   5  391.94    5.96
  -4  -5   5  376.30    4.63
  -4  -5   5  376.20    5.90
  -4  -5   5  358.96    4.71
  -4  -5   5  376.50    4.70
  -4  -5   4  144.26    3.08
  -4  -5   4  135.21    2.52
  -4  -5   4  142.95    3.00
  -4  -5   3  105.62    2.38
  -4  -5   3  100.89    1.96
  -4  -5   2  141.43    2.61
  -4  -5   2  136.03    2.26
  -4  -5   1 1628.25   18.89
  -4  -5   1 1589.11   18.42
  -4  -5   1 1583.50   18.69
  -4  -5   0  293.01    4.20
  -4  -5   0  285.37    4.00
  -4  -5  -1  197.90    3.10
  -4  -5  -1  200.51    3.09
  -4  -5  -2   10.82    0.76
  -4  -5  -3  267.89    3.95
  -4  -5  -3  281.26    3.79
  -4  -5  -4  402.32    5.34
  -4  -5  -4  399.93    5.00
  -4  -5  -5   35.59    1.32
   4   5   6    4.61    0.34
  -4  -5  -6    3.73    0.93
  -4  -5  -7   15.16    1.19
  -4  -5  -8  356.63    5.26
  -4  -5  -9   30.27    1.48
  -4  -5  -9   28.40    0.94
   4   5   9   32.62    0.85
   4   5   9   29.73    1.02
  -4  -5 -10   59.65    1.81
  -4  -5 -10   58.13    1.31
   4   5  10   60.62    1.21
  -4  -5 -11  286.05    3.71
   4   5  11  286.56    3.69
   4   5  11  295.56    3.93
  -4  -5 -12   23.14    0.97
   4   5  12   21.32    0.95
  -4  -5 -12   20.01    1.02
   4   5  12   18.57    1.22
   4   5  12   16.98    1.12
   4   5  12   15.40    0.97
   4   5  13  113.44    2.04
   4   5  13  120.26    1.89
   4   5  13  115.12    1.83
  -4  -5 -13  121.94    1.84
  -4  -5 -13  121.55    1.93
   4   5  14   22.62    0.83
  -4  -5 -14   21.13    0.75
   4   5  14   20.52    0.75
  -4  -5 -14   20.77    0.83
   4   5  15   13.80    0.53
  -4  -5 -15   13.26    0.51
  -4  -5 -16    1.15    0.38
  -4  -6  12   31.21    0.76
  -4  -6  12   31.29    0.74
  -4  -6  11    0.81    0.93
  -4  -6  11    0.51    0.77
  -4  -6  10  153.99    2.46
  -4  -6  10  157.85    2.52
  -4  -6   9   11.90    1.37
  -4  -6   9   10.67    1.30
  -4  -6   9    8.22    1.04
  -4  -6   9   13.74    1.30
  -4  -6   9    6.76    1.14
  -4  -6   9   11.08    0.89
  -4  -6   8   89.28    1.95
  -4  -6   8   88.51    1.87
  -4  -6   8   92.91    1.94
  -4  -6   8   87.33    1.69
  -4  -6   8   99.43    2.13
  -4  -6   8   96.76    2.01
  -4  -6   8   97.90    2.05
  -4  -6   8   93.73    2.99
  -4  -6   8   96.34    2.91
  -4  -6   7   45.45    1.53
  -4  -6   7   51.81    1.33
  -4  -6   7   48.85    1.46
  -4  -6   7   50.06    1.34
  -4  -6   7   52.52    1.62
  -4  -6   7   50.88    1.56
  -4  -6   7   54.32    1.59
  -4  -6   7   55.79    2.48
  -4  -6   7   51.78    2.36
  -4  -6   6  122.42    2.15
  -4  -6   6  114.34    1.96
  -4  -6   6  120.80    2.02
  -4  -6   6  103.25    1.88
  -4  -6   6  123.90    2.15
  -4  -6   6  117.25    1.99
  -4  -6   6  113.53    2.11
  -4  -6   6  104.83    1.75
  -4  -6   6  111.08    3.14
  -4  -6   6  105.86    3.07
  -4  -6   5   43.07    1.31
  -4  -6   5   48.31    1.32
  -4  -6   5   45.00    1.14
  -4  -6   5   48.07    1.36
  -4  -6   5   46.54    1.11
  -4  -6   5   46.66    1.24
  -4  -6   5   53.42    2.17
  -4  -6   5   45.92    1.14
  -4  -6   5   44.46    1.20
  -4  -6   5   50.53    2.20
  -4  -6   4   27.49    1.09
  -4  -6   4   30.60    1.06
  -4  -6   3  134.34    2.31
  -4  -6   3  159.76    3.08
  -4  -6   2  113.02    2.53
  -4  -6   2  112.44    2.42
  -4  -6   1   29.92    0.88
  -4  -6   1   31.69    1.33
  -4  -6   0  465.95    6.15
  -4  -6   0  442.28    5.55
  -4  -6  -1  454.39    6.11
  -4  -6  -1  457.80    6.06
  -4  -6  -2  368.65    5.21
  -4  -6  -2  385.41    5.08
  -4  -6  -3  295.86    3.56
  -4  -6  -3  304.86    4.08
  -4  -6  -4   86.71    1.26
  -4  -6  -4   88.17    2.03
  -4  -6  -4   84.96    1.58
  -4  -6  -5    3.87    0.47
  -4  -6  -5    3.90    1.07
  -4  -6  -5    3.91    0.47
  -4  -6  -6  181.83    3.27
  -4  -6  -7   -0.42    1.12
  -4  -6  -8   34.65    1.65
   4   6   8   43.87    1.15
   4   6   9   99.07    1.79
  -4  -6  -9   95.90    1.65
  -4  -6  -9   93.29    2.44
   4   6   9   92.41    1.49
  -4  -6 -10  351.26    4.52
  -4  -6 -10  348.66    5.40
  -4  -6 -10  360.96    4.45
   4   6  10  348.11    4.37
  -4  -6 -11   11.62    0.99
  -4  -6 -11   10.92    0.98
   4   6  11   10.35    0.77
   4   6  12   36.93    1.41
  -4  -6 -12   33.95    1.13
   4   6  12   34.63    1.04
   4   6  12   36.68    1.34
  -4  -6 -13    3.52    0.78
   4   6  13    4.55    0.65
   4   6  13    4.23    0.71
  -4  -6 -13    3.51    0.85
   4   6  13    2.01    1.01
  -4  -6 -14    4.87    0.69
   4   6  14    5.59    0.84
  -4  -6 -14    5.22    0.66
   4   6  14    5.90    0.63
   4   6  14    5.86    0.55
   4   6  15   14.18    0.55
  -4  -6 -15   12.45    0.53
  -4  -6 -16   44.95    0.78
  -4  -7  12    3.12    0.31
  -4  -7  11   25.63    0.78
  -4  -7  11   29.54    0.95
  -4  -7  10   25.14    1.09
  -4  -7  10   21.57    1.04
  -4  -7  10   24.45    1.20
  -4  -7   9   17.06    1.30
  -4  -7   9   15.26    1.23
  -4  -7   9   15.56    1.33
  -4  -7   8    4.14    1.35
  -4  -7   8    3.74    1.30
  -4  -7   8    4.72    1.23
  -4  -7   8    3.57    1.12
  -4  -7   8    3.72    0.80
  -4  -7   7  158.99    2.73
  -4  -7   7  164.30    2.55
  -4  -7   7  159.80    2.65
  -4  -7   7  150.61    2.39
  -4  -7   7  173.88    2.83
  -4  -7   7  173.63    2.77
  -4  -7   7  168.38    2.77
  -4  -7   7  162.69    3.86
  -4  -7   7  157.74    3.79
  -4  -7   6   81.29    1.91
  -4  -7   6   81.67    1.65
  -4  -7   6   76.71    1.57
  -4  -7   6   87.59    1.98
  -4  -7   6   80.42    1.77
  -4  -7   6   83.97    1.84
  -4  -7   6   81.95    1.70
  -4  -7   6   85.88    1.90
  -4  -7   6   74.86    1.44
  -4  -7   6   77.74    2.74
  -4  -7   6   83.28    2.80
  -4  -7   5   50.02    1.24
  -4  -7   5   53.38    1.60
  -4  -7   5   53.22    1.21
  -4  -7   5   54.33    1.43
  -4  -7   5   53.89    1.32
  -4  -7   5   51.87    1.18
  -4  -7   5   52.45    1.53
  -4  -7   5   58.32    2.38
  -4  -7   5   55.59    1.56
  -4  -7   4    6.00    0.71
  -4  -7   4    6.45    1.01
  -4  -7   4    6.69    0.82
  -4  -7   4    7.28    1.07
  -4  -7   4    7.32    0.89
  -4  -7   4    6.58    0.67
  -4  -7   4    7.51    1.50
  -4  -7   4    6.63    0.74
  -4  -7   4    7.32    0.80
  -4  -7   4    5.62    1.43
  -4  -7   3    6.18    1.38
  -4  -7   3    6.12    0.91
  -4  -7   3    5.42    0.67
  -4  -7   3    5.21    0.86
  -4  -7   3    5.36    0.95
  -4  -7   3    7.31    1.36
  -4  -7   3    6.36    0.66
  -4  -7   2  166.80    3.26
  -4  -7   2  158.37    3.27
  -4  -7   1  348.67    5.29
  -4  -7   0   43.86    1.52
  -4  -7  -1  202.66    3.34
  -4  -7  -1  208.20    3.45
  -4  -7  -2  198.90    3.16
  -4  -7  -2  205.79    3.42
  -4  -7  -2  202.06    2.53
  -4  -7  -3  503.00    6.47
  -4  -7  -3  513.71    5.96
  -4  -7  -4  118.46    1.98
  -4  -7  -4  129.14    1.72
  -4  -7  -5  376.14    5.54
  -4  -7  -5  374.67    4.50
  -4  -7  -6  219.51    3.86
  -4  -7  -6  215.16    2.78
  -4  -7  -7  330.90    5.27
  -4  -7  -7  338.83    4.23
  -4  -7  -7  329.75    4.16
   4   7   8    4.07    0.87
  -4  -7  -8    5.08    1.33
  -4  -7  -8    4.82    0.73
  -4  -7  -9   19.67    1.56
   4   7   9   21.27    0.73
   4   7  10    1.28    1.04
   4   7  10    2.37    0.61
  -4  -7 -10    1.99    0.94
  -4  -7 -10    2.95    1.26
  -4  -7 -10    1.45    0.89
  -4  -7 -11   25.15    1.11
  -4  -7 -11   24.89    1.13
   4   7  11   23.81    0.84
   4   7  12  122.24    1.89
  -4  -7 -12  128.87    2.03
  -4  -7 -12  129.78    2.10
   4   7  12  125.24    2.25
   4   7  13   63.91    1.17
  -4  -7 -13   71.87    1.36
   4   7  13   68.85    1.24
   4   7  13   63.48    1.57
  -4  -7 -13   69.45    1.42
   4   7  14    2.32    0.53
   4   7  14    3.48    0.85
  -4  -7 -14    3.62    0.67
  -4  -7 -14    2.49    0.63
  -4  -7 -15   15.55    0.55
  -4  -8  11    3.43    0.49
  -4  -8  11    5.40    0.46
  -4  -8  10   38.53    0.99
  -4  -8  10   40.52    1.14
  -4  -8   9    2.79    0.97
  -4  -8   9    2.11    1.13
  -4  -8   9    2.31    1.00
  -4  -8   8   13.32    1.24
  -4  -8   8   11.97    1.08
  -4  -8   8   13.91    1.25
  -4  -8   8   14.00    1.38
  -4  -8   7   23.96    1.40
  -4  -8   7   21.92    0.93
  -4  -8   7   22.29    1.33
  -4  -8   7   26.58    1.38
  -4  -8   7   23.90    1.53
  -4  -8   6  164.75    2.78
  -4  -8   6  159.12    2.56
  -4  -8   6  166.56    2.67
  -4  -8   6  149.57    2.28
  -4  -8   6  152.38    2.61
  -4  -8   6  154.39    2.24
  -4  -8   5  128.09    2.01
  -4  -8   5  116.54    1.96
  -4  -8   5  132.89    2.43
  -4  -8   5  125.85    2.28
  -4  -8   5  125.05    1.97
  -4  -8   5  131.99    2.34
  -4  -8   5  131.30    3.35
  -4  -8   5  119.00    2.15
  -4  -8   4   84.25    1.57
  -4  -8   4   82.95    1.77
  -4  -8   4   79.53    1.55
  -4  -8   4   84.57    1.94
  -4  -8   4   82.61    1.44
  -4  -8   4   85.55    1.76
  -4  -8   4   84.78    1.63
  -4  -8   4   89.25    1.88
  -4  -8   4   82.63    1.61
  -4  -8   4   85.51    2.74
  -4  -8   4   81.58    1.64
  -4  -8   3   47.93    1.21
  -4  -8   3   50.21    1.36
  -4  -8   3   47.80    1.15
  -4  -8   3   50.93    1.53
  -4  -8   3   52.03    1.38
  -4  -8   3   50.30    1.38
  -4  -8   3   51.81    1.27
  -4  -8   3   49.45    1.21
  -4  -8   3   50.69    2.13
  -4  -8   3   47.90    1.22
  -4  -8   2  110.46    1.94
  -4  -8   2  109.77    1.84
  -4  -8   2  108.11    1.98
  -4  -8   2  108.26    1.91
  -4  -8   2  106.12    1.90
  -4  -8   2  107.91    1.74
  -4  -8   2  103.14    1.88
  -4  -8   2  107.54    2.73
  -4  -8   2  107.98    1.74
  -4  -8   1  184.77    2.69
  -4  -8   1  196.33    2.66
  -4  -8   1  186.14    2.66
  -4  -8   1  179.95    2.67
  -4  -8   1  180.31    2.55
  -4  -8   1  171.66    2.66
  -4  -8   1  184.63    3.51
  -4  -8   0  121.43    2.61
  -4  -8  -1  131.03    2.69
  -4  -8  -1  123.24    2.49
  -4  -8  -2  680.25    7.88
  -4  -8  -2  672.49    8.62
  -4  -8  -3   54.63    0.98
  -4  -8  -3   56.95    1.86
  -4  -8  -4  179.78    2.36
  -4  -8  -5    8.05    0.60
  -4  -8  -6  624.85    8.66
  -4  -8  -6  634.20    7.50
  -4  -8  -6  633.25    7.43
   4   8   6  631.51    7.52
  -4  -8  -6  638.67    7.52
  -4  -8  -7   14.68    1.58
   4   8   7   16.42    0.89
  -4  -8  -7   15.45    0.83
  -4  -8  -7   15.37    0.83
  -4  -8  -7   16.54    0.82
  -4  -8  -8  731.93    8.65
  -4  -8  -8  729.21    8.57
  -4  -8  -8  728.60    9.95
   4   8   8  722.99    8.67
  -4  -8  -9    2.89    0.90
   4   8   9    2.97    0.94
  -4  -8  -9    3.13    1.41
   4   8  10   31.19    1.30
  -4  -8 -10   30.37    1.78
   4   8  11    2.09    1.10
  -4  -8 -11    1.18    0.95
   4   8  11    2.47    0.60
  -4  -8 -11    1.73    0.97
   4   8  11    2.72    1.13
  -4  -8 -12  299.25    3.78
  -4  -8 -12  299.91    3.84
   4   8  13   21.70    1.15
   4   8  13   20.42    0.69
  -4  -8 -13   23.52    0.93
  -4  -8 -13   23.39    0.97
   4   8  14   19.04    0.92
  -4  -8 -14   20.22    0.77
  -4  -8 -14   20.47    0.74
  -4  -8 -15   21.33    0.64
  -4  -8 -15   20.47    0.57
   4   8  15   21.13    0.67
  -4  -9  10    0.77    0.57
  -4  -9  10    0.45    0.50
  -4  -9  10    0.77    0.50
  -4  -9   9    6.56    0.82
  -4  -9   9    8.00    0.93
  -4  -9   9    5.89    0.76
  -4  -9   8    2.64    1.18
  -4  -9   8    2.81    1.01
  -4  -9   8    2.32    0.95
  -4  -9   8    2.56    1.04
  -4  -9   7   64.90    1.68
  -4  -9   7   63.75    1.67
  -4  -9   7   66.22    1.62
  -4  -9   6    6.77    1.16
  -4  -9   6    6.63    1.31
  -4  -9   6    5.38    1.27
  -4  -9   6    6.09    1.38
  -4  -9   6    6.13    1.21
  -4  -9   6    5.51    0.72
  -4  -9   5   67.42    1.63
  -4  -9   5   75.26    1.66
  -4  -9   5   80.95    1.98
  -4  -9   5   74.97    1.80
  -4  -9   5   78.50    1.88
  -4  -9   5   70.90    2.61
  -4  -9   5   72.23    1.45
  -4  -9   5   74.86    1.81
  -4  -9   4    8.51    1.05
  -4  -9   4   10.85    1.01
  -4  -9   4   10.18    1.36
  -4  -9   4   10.30    1.23
  -4  -9   4    8.59    1.31
  -4  -9   4    8.43    0.98
  -4  -9   4   12.70    1.64
  -4  -9   4   10.44    0.92
  -4  -9   4   11.35    1.20
  -4  -9   3  413.33    5.26
  -4  -9   3  410.65    5.18
  -4  -9   3  429.64    5.41
  -4  -9   3  401.33    5.10
  -4  -9   3  412.20    5.34
  -4  -9   3  420.85    5.28
  -4  -9   3  396.92    6.53
  -4  -9   3  407.37    5.17
  -4  -9   3  402.37    5.33
  -4  -9   2  123.12    1.97
  -4  -9   2  124.71    2.14
  -4  -9   2  119.78    1.79
  -4  -9   2  113.12    1.94
  -4  -9   2  115.07    2.28
  -4  -9   2  121.79    2.13
  -4  -9   2  115.73    2.12
  -4  -9   2  110.61    1.95
  -4  -9   2  119.81    1.95
  -4  -9   2  121.93    2.21
  -4  -9   2  116.33    2.07
  -4  -9   2  127.79    3.09
  -4  -9   1 1169.81   13.94
  -4  -9   1 1177.91   14.04
  -4  -9   1 1200.84   14.02
  -4  -9   1 1233.80   14.12
  -4  -9   1 1199.13   13.96
  -4  -9   1 1216.80   13.99
  -4  -9   1 1239.77   14.07
  -4  -9   1 1263.83   14.08
  -4  -9   1 1150.97   15.11
  -4  -9   0   13.74    0.99
  -4  -9   0   12.97    1.06
  -4  -9   0   13.08    0.90
  -4  -9   0   11.82    0.86
  -4  -9   0   15.30    1.29
  -4  -9   0   12.94    1.03
  -4  -9  -1  175.64    2.56
  -4  -9  -1  176.24    2.60
  -4  -9  -1  169.25    3.12
  -4  -9  -1  174.62    2.60
  -4  -9  -1  173.75    2.49
  -4  -9  -1  170.23    2.61
  -4  -9  -2   11.16    0.96
  -4  -9  -2   11.47    0.74
  -4  -9  -2   11.60    1.34
  -4  -9  -2   11.76    0.95
  -4  -9  -2    8.48    0.90
  -4  -9  -3   20.26    0.92
  -4  -9  -3   20.46    1.04
  -4  -9  -3   19.92    0.84
  -4  -9  -3   17.86    1.45
  -4  -9  -3   18.26    0.67
  -4  -9  -4  342.52    4.36
  -4  -9  -4  351.08    5.52
  -4  -9  -4  348.25    4.46
  -4  -9  -4  356.38    4.27
  -4  -9  -5  465.13    5.68
  -4  -9  -5  468.72    5.62
  -4  -9  -5  479.30    5.80
  -4  -9  -6    4.63    0.70
   4   9   6    5.39    0.74
  -4  -9  -6    4.42    0.70
  -4  -9  -6    5.09    0.84
  -4  -9  -7  212.48    2.91
  -4  -9  -7  217.45    3.02
  -4  -9  -7  212.59    4.17
  -4  -9  -8    1.56    0.64
  -4  -9  -8    1.99    0.84
   4   9   8    2.68    0.91
  -4  -9  -8    2.01    0.84
  -4  -9  -8    1.66    1.44
   4   9   9   96.38    1.83
  -4  -9  -9   96.71    2.79
  -4  -9  -9   97.40    1.82
  -4  -9  -9  101.05    1.76
   4   9  10    1.52    1.00
  -4  -9 -10    1.80    1.32
  -4  -9 -10    1.68    0.92
   4   9  11  995.15   11.72
  -4  -9 -11  993.93   11.62
   4   9  12    3.38    1.08
  -4  -9 -12    3.32    0.92
  -4  -9 -13  155.25    2.26
  -4  -9 -13  159.63    2.22
  -4  -9 -14    7.07    0.62
  -4  -9 -14    6.07    0.61
  -4  -9 -14    7.33    0.59
  -4  -9 -15    4.74    0.34
   4   9  15    5.59    0.48
  -4 -10   9   17.61    0.64
  -4 -10   9   19.87    0.67
  -4 -10   8   24.16    1.08
  -4 -10   8   25.00    0.92
  -4 -10   8   24.95    0.96
  -4 -10   8   26.16    0.98
  -4 -10   7    1.94    1.17
  -4 -10   7    2.02    1.00
  -4 -10   7    0.59    0.94
  -4 -10   7    2.51    1.03
  -4 -10   7    1.71    1.05
  -4 -10   7    1.33    1.03
  -4 -10   6    4.78    1.32
  -4 -10   6    4.95    1.09
  -4 -10   6    5.01    1.18
  -4 -10   6    4.25    1.19
  -4 -10   6    3.86    1.19
  -4 -10   6    6.54    1.29
  -4 -10   6    4.93    1.20
  -4 -10   5   28.05    1.62
  -4 -10   5   24.11    1.44
  -4 -10   5   25.14    1.39
  -4 -10   5   27.46    1.47
  -4 -10   5   25.55    1.35
  -4 -10   5   26.32    0.94
  -4 -10   5   28.95    1.42
  -4 -10   5   24.73    0.96
  -4 -10   4    6.50    1.49
  -4 -10   4    6.53    1.23
  -4 -10   4    6.57    1.35
  -4 -10   4    6.46    1.29
  -4 -10   4    5.13    1.29
  -4 -10   4    6.15    0.88
  -4 -10   4    7.56    1.05
  -4 -10   3  137.47    2.36
  -4 -10   3  138.11    2.47
  -4 -10   3  148.21    2.66
  -4 -10   3  131.43    2.15
  -4 -10   3  142.95    2.53
  -4 -10   3  144.78    2.40
  -4 -10   3  133.29    3.29
  -4 -10   3  144.60    2.27
  -4 -10   3  144.15    2.49
  -4 -10   2   50.01    1.63
  -4 -10   2   49.84    1.46
  -4 -10   2   47.73    1.74
  -4 -10   2   48.60    1.29
  -4 -10   2   48.30    1.60
  -4 -10   2   47.41    1.50
  -4 -10   2   43.59    1.05
  -4 -10   2   42.12    1.96
  -4 -10   2   49.35    1.41
  -4 -10   2   45.40    1.28
  -4 -10   2   45.55    1.51
  -4 -10   1    0.90    1.20
  -4 -10   1   -0.19    1.03
  -4 -10   1    0.48    0.92
  -4 -10   1   -0.35    1.06
  -4 -10   1    0.73    1.19
  -4 -10   1    0.65    0.67
  -4 -10   1    1.59    1.21
  -4 -10   1    0.60    0.96
  -4 -10   1   -0.16    0.89
  -4 -10   1    0.64    1.08
  -4 -10   0  263.87    3.66
  -4 -10   0  252.84    3.54
  -4 -10   0  270.06    3.63
  -4 -10   0  262.97    3.43
  -4 -10   0  239.25    4.27
  -4 -10   0  252.62    3.59
  -4 -10   0  258.78    3.69
  -4 -10  -1    8.31    0.86
  -4 -10  -1    8.09    1.12
  -4 -10  -1    7.08    0.97
  -4 -10  -1    6.60    0.99
  -4 -10  -1    6.66    1.11
  -4 -10  -1    6.80    1.03
  -4 -10  -2  159.16    2.52
  -4 -10  -2  166.05    3.41
  -4 -10  -2  149.74    2.53
  -4 -10  -2  154.77    2.49
  -4 -10  -2  159.81    2.38
  -4 -10  -2  155.52    2.50
  -4 -10  -2  159.50    2.49
  -4 -10  -3   74.52    1.57
  -4 -10  -3   75.29    1.59
  -4 -10  -3   76.68    1.49
  -4 -10  -3   76.33    1.59
  -4 -10  -3   75.64    1.62
  -4 -10  -4   48.45    1.02
  -4 -10  -4   46.27    1.28
  -4 -10  -4   47.39    1.31
  -4 -10  -4   46.29    1.33
  -4 -10  -5   55.68    2.19
  -4 -10  -5   54.12    1.12
  -4 -10  -5   50.40    1.36
  -4 -10  -5   51.97    1.16
  -4 -10  -5   49.14    1.27
  -4 -10  -6   20.14    0.91
  -4 -10  -6   17.01    0.91
  -4 -10  -6   18.72    1.07
  -4 -10  -6   21.87    0.86
   4  10   7    7.31    0.85
  -4 -10  -7    6.84    0.79
  -4 -10  -7    6.59    0.82
  -4 -10  -7    7.79    0.85
  -4 -10  -8   68.65    1.50
  -4 -10  -8   63.32    1.31
   4  10   8   70.53    1.46
  -4 -10  -8   64.64    2.37
  -4 -10  -8   65.29    1.38
  -4 -10  -9   16.32    1.03
  -4 -10  -9   16.04    0.77
  -4 -10  -9   16.80    0.96
  -4 -10  -9   15.77    1.65
   4  10   9   15.17    1.04
  -4 -10 -10   18.51    1.08
   4  10  10   20.33    1.18
  -4 -10 -10   17.86    1.01
  -4 -10 -11    2.11    0.84
   4  10  11    3.55    1.04
   4  10  12   39.68    1.26
  -4 -10 -12   37.50    1.12
  -4 -10 -12   37.73    1.04
   4  10  13    3.57    0.82
  -4 -10 -13    4.75    0.70
  -4 -10 -14  205.51    2.58
   4  10  15    0.46    0.29
  -4 -11   8    8.57    0.53
  -4 -11   7   68.31    1.29
  -4 -11   7   66.39    1.28
  -4 -11   6    1.79    0.98
  -4 -11   6    1.55    1.01
  -4 -11   6    1.36    0.91
  -4 -11   6    2.09    1.09
  -4 -11   6    1.82    0.96
  -4 -11   5   77.77    1.87
  -4 -11   5   72.65    1.70
  -4 -11   5   70.45    1.68
  -4 -11   5   75.84    1.72
  -4 -11   5   73.74    1.67
  -4 -11   5   72.26    1.85
  -4 -11   5   71.66    1.75
  -4 -11   4    0.54    1.41
  -4 -11   4    1.20    1.20
  -4 -11   4    0.51    1.24
  -4 -11   4    0.25    0.82
  -4 -11   4   -0.30    1.19
  -4 -11   4    0.63    1.33
  -4 -11   3   34.72    1.48
  -4 -11   3   35.39    1.16
  -4 -11   3   36.91    1.53
  -4 -11   3   34.90    1.44
  -4 -11   3   33.05    1.68
  -4 -11   2   27.09    0.85
  -4 -11   2   22.88    1.06
  -4 -11   2   24.33    1.44
  -4 -11   2   27.39    1.14
  -4 -11   2   28.14    1.41
  -4 -11   2   25.74    1.41
  -4 -11   2   20.30    1.17
  -4 -11   2   22.45    1.30
  -4 -11   2   21.79    1.53
  -4 -11   1  213.42    3.07
  -4 -11   1  227.73    3.23
  -4 -11   1  235.50    3.43
  -4 -11   1  227.67    3.43
  -4 -11   1  228.31    3.24
  -4 -11   1  210.68    3.37
  -4 -11   1  228.44    3.32
  -4 -11   1  247.01    3.53
  -4 -11   1  240.50    3.43
  -4 -11   1  244.12    3.48
  -4 -11   0    6.79    1.04
  -4 -11   0    7.36    1.28
  -4 -11   0    6.35    0.85
  -4 -11   0    6.38    0.81
  -4 -11   0    7.15    1.30
  -4 -11   0    7.16    1.10
  -4 -11   0    8.62    1.33
  -4 -11  -1   41.11    1.50
  -4 -11  -1   42.15    1.45
  -4 -11  -1   44.33    1.47
  -4 -11  -1   40.81    1.40
  -4 -11  -1   38.82    1.52
  -4 -11  -1   39.62    1.34
  -4 -11  -1   40.77    1.24
  -4 -11  -1   43.74    1.18
  -4 -11  -2  123.12    2.01
  -4 -11  -2  117.21    2.14
  -4 -11  -2  113.01    2.21
  -4 -11  -2  115.34    2.19
  -4 -11  -2  119.90    2.19
  -4 -11  -2  118.57    2.19
  -4 -11  -2  119.05    2.02
  -4 -11  -3   17.96    1.20
  -4 -11  -3   17.53    1.20
  -4 -11  -3   19.41    1.24
  -4 -11  -3   18.48    1.18
  -4 -11  -3   18.19    1.19
  -4 -11  -3   18.82    1.68
  -4 -11  -4   26.77    1.20
  -4 -11  -4   27.96    1.07
  -4 -11  -4   29.32    1.84
  -4 -11  -4   28.46    1.20
  -4 -11  -4   26.81    1.25
  -4 -11  -5   48.78    1.15
  -4 -11  -5   49.07    1.34
  -4 -11  -5   48.94    1.28
  -4 -11  -5   48.56    2.16
  -4 -11  -6   81.62    1.52
  -4 -11  -6   80.72    1.42
  -4 -11  -6   82.87    2.63
  -4 -11  -6   81.60    1.57
  -4 -11  -7   16.32    0.87
  -4 -11  -7   17.19    0.91
  -4 -11  -7   17.92    0.96
   4  11   8    6.67    0.93
  -4 -11  -8    7.42    0.84
  -4 -11  -8    6.96    0.80
  -4 -11  -8    7.65    0.93
  -4 -11  -9   73.68    1.42
  -4 -11  -9   74.98    1.53
  -4 -11  -9   70.32    1.32
   4  11  10    2.02    0.95
  -4 -11 -10    2.31    0.91
  -4 -11 -10    2.22    0.81
  -4 -11 -11   12.56    0.91
  -4 -11 -11   10.62    0.81
  -4 -11 -12    5.66    0.66
   4  11  12    5.39    0.83
  -4 -11 -12    3.97    0.54
   4  11  13    2.72    0.68
  -4 -11 -13    4.41    0.60
  -4 -11 -13    4.23    0.52
   4  11  14    5.87    0.48
  -4 -12   6  125.93    1.83
  -4 -12   6  122.21    1.82
  -4 -12   6  123.01    1.89
  -4 -12   5    2.34    0.87
  -4 -12   5    1.81    0.92
  -4 -12   5    1.94    0.87
  -4 -12   5    2.45    0.81
  -4 -12   5    1.87    0.95
  -4 -12   5    2.23    1.06
  -4 -12   4  163.51    2.59
  -4 -12   4  169.30    2.55
  -4 -12   4  162.83    2.58
  -4 -12   4  159.13    2.55
  -4 -12   4  164.04    2.36
  -4 -12   4  166.52    2.50
  -4 -12   3    2.21    1.09
  -4 -12   3    1.66    1.40
  -4 -12   3    2.84    0.89
  -4 -12   3    2.19    1.18
  -4 -12   2  232.92    3.47
  -4 -12   2  234.00    3.41
  -4 -12   2  226.60    3.38
  -4 -12   1    2.79    1.02
  -4 -12   1    2.42    1.43
  -4 -12   1    1.95    1.17
  -4 -12   1    1.87    1.37
  -4 -12   1    2.43    0.70
  -4 -12   1    2.66    1.33
  -4 -12   1    1.94    1.18
  -4 -12   0   26.26    1.48
  -4 -12   0   24.67    1.43
  -4 -12   0   24.65    1.54
  -4 -12   0   21.54    1.23
  -4 -12   0   25.51    1.51
  -4 -12   0   26.14    1.00
  -4 -12   0   22.22    1.00
  -4 -12  -1  114.45    2.20
  -4 -12  -1  120.11    2.34
  -4 -12  -1  124.80    2.32
  -4 -12  -1  123.54    2.33
  -4 -12  -1  135.84    2.08
  -4 -12  -1  118.13    2.08
  -4 -12  -1  127.34    2.22
  -4 -12  -2   24.69    1.33
  -4 -12  -2   25.34    1.39
  -4 -12  -2   23.87    1.43
  -4 -12  -2   23.61    1.32
  -4 -12  -2   23.41    1.05
  -4 -12  -2   23.65    1.28
  -4 -12  -3    6.46    1.13
  -4 -12  -3    6.26    1.23
  -4 -12  -3    5.58    1.23
  -4 -12  -3    5.60    1.19
  -4 -12  -4  129.17    2.39
  -4 -12  -4  126.11    2.18
  -4 -12  -4  125.71    2.20
  -4 -12  -4  120.61    2.08
  -4 -12  -4  127.10    2.24
  -4 -12  -5    0.50    0.94
  -4 -12  -5    0.79    0.90
  -4 -12  -5    0.23    0.90
  -4 -12  -6   12.68    0.93
  -4 -12  -6   12.21    0.84
  -4 -12  -6   11.53    0.96
  -4 -12  -7    5.50    0.84
  -4 -12  -7    5.29    0.84
   4  12   7    4.18    0.75
  -4 -12  -8  143.73    2.13
  -4 -12  -8  146.86    2.20
  -4 -12  -8  140.48    2.05
  -4 -12  -9    1.11    0.64
  -4 -12  -9    1.93    0.82
  -4 -12  -9    1.60    0.68
   4  12   9    1.79    0.81
  -4 -12 -10    9.53    0.84
  -4 -12 -10    7.97    0.70
   4  12  10    7.61    0.83
  -4 -12 -11    0.47    0.57
  -4 -12 -11    0.97    0.69
   4  12  11    0.32    0.73
  -4 -12 -12    3.61    0.59
  -4 -12 -12    3.50    0.49
   4  12  12    3.33    0.64
   4  12  13    0.43    0.43
  -4 -13   5   50.50    1.03
  -4 -13   5   51.89    1.12
  -4 -13   4    8.30    0.86
  -4 -13   4    7.33    0.84
  -4 -13   4    8.33    0.90
  -4 -13   3   70.43    1.69
  -4 -13   3   71.25    1.60
  -4 -13   3   71.38    1.60
  -4 -13   2    7.13    1.30
  -4 -13   2    7.91    0.91
  -4 -13   2    7.05    1.25
  -4 -13   2    6.74    1.09
  -4 -13   1  218.07    3.32
  -4 -13   1  223.86    3.32
  -4 -13   1  226.01    3.32
  -4 -13   1  225.27    3.29
  -4 -13   0    5.10    0.96
  -4 -13   0    4.42    1.34
  -4 -13   0    5.20    0.75
  -4 -13   0    4.62    1.31
  -4 -13   0    5.56    1.29
  -4 -13  -1  117.82    2.04
  -4 -13  -1  129.43    2.03
  -4 -13  -1  120.03    2.17
  -4 -13  -1  128.46    2.33
  -4 -13  -1  132.70    2.34
  -4 -13  -1  130.12    2.32
  -4 -13  -2    0.68    0.94
  -4 -13  -2    0.25    1.24
  -4 -13  -2    1.45    1.05
  -4 -13  -2    0.71    1.20
  -4 -13  -2    1.05    0.83
  -4 -13  -2    0.36    1.14
  -4 -13  -2    0.59    1.22
  -4 -13  -2   -0.06    1.13
  -4 -13  -3  156.94    2.46
  -4 -13  -3  146.52    2.53
  -4 -13  -3  156.29    2.38
  -4 -13  -3  148.24    2.50
  -4 -13  -3  148.85    2.46
  -4 -13  -3  153.63    2.54
  -4 -13  -4  101.84    1.92
  -4 -13  -4  101.62    2.05
  -4 -13  -4   98.18    1.86
  -4 -13  -5    9.32    1.25
  -4 -13  -5    9.77    0.98
  -4 -13  -5    9.14    0.92
  -4 -13  -5   11.13    0.96
  -4 -13  -6   76.75    1.56
  -4 -13  -6   98.77    1.68
  -4 -13  -7  217.10    2.96
  -4 -13  -8    3.63    0.70
   4  13   9   21.59    0.76
  -4 -13 -10    0.40    0.68
   4  13  10    0.18    0.55
  -4 -13 -11   39.96    0.81
   4  13  11   38.17    0.82
   4  13  12    0.23    0.34
  -4 -14   4    3.21    0.46
  -4 -14   3    5.16    0.52
  -4 -14   3    5.92    0.73
  -4 -14   3    5.64    0.71
  -4 -14   2    7.76    0.68
  -4 -14   2    6.76    0.87
  -4 -14   2    7.62    0.98
  -4 -14   1    9.30    0.81
  -4 -14   1    9.28    1.02
  -4 -14   1    8.36    1.04
  -4 -14   1    9.03    1.09
  -4 -14   0   31.34    1.24
  -4 -14   0   32.05    1.27
  -4 -14   0   30.73    1.28
  -4 -14  -1    0.57    1.08
  -4 -14  -1    0.55    1.05
  -4 -14  -2   59.30    1.48
  -4 -14  -2   63.21    1.29
  -4 -14  -2   58.33    1.32
  -4 -14  -2   63.26    1.58
  -4 -14  -3    7.13    1.15
  -4 -14  -3    7.09    0.82
  -4 -14  -3    5.41    0.90
  -4 -14  -3    5.15    0.95
  -4 -14  -3    5.52    0.96
  -4 -14  -4  113.85    2.02
  -4 -14  -4  111.88    1.89
  -4 -14  -5   25.63    1.13
  -4 -14  -5   25.39    1.16
  -4 -14  -5   27.18    1.01
  -4 -14  -6    9.72    0.63
  -4 -14  -6   10.56    0.82
  -4 -14  -6    8.83    1.02
  -4 -14  -7   22.50    0.84
  -4 -14  -7   21.25    1.08
  -4 -14  -7   22.72    1.06
  -4 -14  -8   15.21    0.97
  -4 -14  -8   15.36    0.89
  -4 -14  -9   16.79    0.87
  -4 -14  -9   19.94    0.80
  -4 -14 -10   13.32    0.70
  -4 -14 -10   15.21    0.61
  -4 -15   2    9.37    0.39
  -4 -15   1  137.97    1.96
  -4 -15   1  139.32    1.87
  -4 -15   0    8.88    0.77
  -4 -15   0    9.25    0.64
  -4 -15  -1   14.91    0.74
  -4 -15  -1   12.74    0.83
  -4 -15  -1   14.49    0.86
  -4 -15  -2   27.37    0.85
  -4 -15  -2   26.08    0.99
  -4 -15  -3   20.05    0.78
  -4 -15  -3   19.53    0.84
  -4 -15  -3   20.74    0.97
  -4 -15  -4   10.01    0.88
  -4 -15  -4    8.89    0.76
  -4 -15  -4    9.12    0.61
  -4 -15  -5   21.68    0.93
  -4 -15  -5   21.40    0.89
  -4 -15  -5   21.32    0.65
  -4 -15  -6    7.34    0.75
  -4 -15  -6    6.80    0.74
  -4 -15  -7   33.85    0.86
  -4 -15  -8   15.34    0.58
  -4 -15  -8   14.34    0.67
  -4 -15  -9    4.92    0.37
  -4 -15  -9    5.39    0.46
  -4 -16  -1   16.18    0.51
  -4 -16  -1   20.27    0.47
  -4 -16  -2   75.97    1.21
  -4 -16  -2   85.16    1.15
  -4 -16  -3    3.70    0.48
  -4 -16  -3    4.22    0.35
  -4 -16  -4   30.06    0.70
  -4 -16  -5    5.97    0.47
  -4 -16  -5    5.68    0.43
  -4 -16  -6    2.81    0.37
  -4 -16  -6    2.22    0.39
   5 -14  -5    2.65    0.40
   5 -14  -4   12.48    0.55
   5 -14  -3  327.74    3.94
   5 -14  -2    0.67    0.37
   5 -14  -1    8.92    0.46
   5 -14   0    3.22    0.39
   5 -13  -8    4.87    0.32
   5 -13  -7    2.78    0.48
   5 -13  -6   59.05    1.10
   5 -13  -5   10.36    0.79
   5 -13  -4    6.58    0.56
   5 -13  -4    9.37    0.85
   5 -13  -3   18.64    0.75
   5 -13  -3   27.54    1.02
   5 -13  -2   81.11    1.42
   5 -13  -2  102.73    1.68
   5 -13  -1   43.39    1.11
   5 -13  -1   48.15    1.20
   5 -13   0   67.48    1.28
   5 -13   0   76.17    1.38
   5 -13   1    2.78    0.63
   5 -13   1    4.09    0.74
   5 -13   2   76.80    1.35
   5 -13   2   94.83    1.45
   5 -13   3   -0.20    0.44
   5 -13   3   -0.04    0.57
   5 -12  -9   26.18    0.57
   5 -12  -8    1.10    0.59
   5 -12  -7    4.90    0.77
   5 -12  -6   48.38    1.01
   5 -12  -6   58.52    1.29
   5 -12  -5   56.99    1.20
   5 -12  -5   66.58    1.47
   5 -12  -4   45.31    1.33
   5 -12  -4   40.51    1.30
   5 -12  -3   66.49    1.52
   5 -12  -3   60.79    1.54
   5 -12  -2   11.35    0.91
   5 -12  -2   13.81    1.05
   5 -12  -2   14.10    1.17
   5 -12  -2   13.15    1.22
   5 -12  -1   23.31    1.05
   5 -12  -1   23.93    1.16
   5 -12  -1   25.38    1.23
   5 -12  -1   27.65    1.32
   5 -12   0    0.67    1.08
   5 -12   0    0.73    1.01
   5 -12   0    1.07    0.87
   5 -12   0    0.95    1.07
   5 -12   0    0.32    1.10
   5 -12   1   13.63    1.09
   5 -12   1   11.14    0.99
   5 -12   1   14.29    1.11
   5 -12   1   14.87    1.14
   5 -12   2   45.73    1.32
   5 -12   2   45.65    1.32
   5 -12   2   46.03    1.33
   5 -12   3  193.39    2.64
   5 -12   3  188.34    2.61
   5 -12   4    2.50    0.74
   5 -12   4    2.43    0.81
   5 -12   4    3.13    0.79
   5 -12   4    3.45    0.64
   5 -12   5   39.71    0.92
   5 -12   5   36.27    0.78
   5 -12   6    7.89    0.37
   5 -12   6    7.95    0.48
  -5  11  10    4.76    0.48
  -5  11   9   12.25    0.62
  -5  11   8   41.78    0.95
  -5  11   7    0.62    0.66
   5 -11  -6  177.35    2.49
   5 -11  -5    0.63    0.82
   5 -11  -4   22.63    1.09
   5 -11  -3   14.87    1.24
   5 -11  -3   14.74    1.06
   5 -11  -2  236.31    3.40
   5 -11  -2  248.12    3.39
   5 -11  -1    3.62    1.27
   5 -11  -1    3.50    1.20
   5 -11  -1    3.17    1.03
   5 -11   0   17.49    1.39
   5 -11   0   16.63    1.27
   5 -11   0   15.07    1.13
   5 -11   0   16.03    1.39
   5 -11   1    8.26    1.32
   5 -11   1    8.06    1.23
   5 -11   1    6.37    1.31
   5 -11   1    6.11    1.10
   5 -11   2   95.91    1.68
   5 -11   2  105.11    2.00
   5 -11   2   98.22    2.05
   5 -11   2  104.32    2.08
   5 -11   3    1.42    1.19
   5 -11   3    0.95    1.23
   5 -11   3    0.96    1.04
   5 -11   3    1.38    1.12
   5 -11   3    1.28    1.16
   5 -11   4   33.62    1.38
   5 -11   4   33.57    1.34
   5 -11   4   30.33    1.26
   5 -11   4   33.30    1.33
   5 -11   5    5.70    0.96
   5 -11   5    7.51    1.01
   5 -11   5    9.24    1.00
   5 -11   5    7.59    1.03
   5 -11   6  117.01    1.71
   5 -11   6  116.78    1.80
   5 -11   7   12.33    0.58
   5 -11   7   11.24    0.67
  -5  10  12    0.85    0.26
   5 -10 -11    3.26    0.41
  -5  10  11    2.27    0.50
   5 -10 -10    5.68    0.55
  -5  10  10    4.83    0.72
  -5  10   9    5.42    0.82
  -5  10   8   57.27    1.31
   5 -10  -7    5.14    0.76
  -5  10   7    4.51    0.91
   5 -10  -6    4.36    0.78
  -5  10   6    5.41    0.90
   5 -10  -6    5.77    0.89
   5 -10  -5    7.09    0.78
  -5  10   5    6.59    0.84
   5 -10  -5    6.50    0.96
   5 -10  -4   24.93    0.87
   5 -10  -4   22.12    1.11
   5 -10  -3  260.44    3.25
   5 -10  -3  240.57    3.47
   5 -10  -2   30.34    1.22
   5 -10  -1   45.67    1.60
   5 -10  -1   44.16    1.36
   5 -10   0    0.86    0.79
   5 -10   0    0.43    1.22
   5 -10   0    0.06    1.23
   5 -10   0    0.27    1.06
   5 -10   1   11.37    0.98
   5 -10   1   12.59    1.40
   5 -10   1   12.81    1.32
   5 -10   1   11.89    1.11
   5 -10   2   -0.09    0.99
   5 -10   2    0.12    1.30
   5 -10   2   -0.23    1.25
   5 -10   2    0.35    1.42
   5 -10   2   -0.14    1.09
   5 -10   3  207.34    3.05
   5 -10   3  218.25    3.23
   5 -10   3  212.07    3.21
   5 -10   3  207.69    3.33
   5 -10   3  212.56    3.32
   5 -10   4    0.74    1.07
   5 -10   4   -0.67    1.31
   5 -10   4    0.88    1.22
   5 -10   4    0.34    1.33
   5 -10   4    0.96    1.39
   5 -10   4    0.54    1.14
   5 -10   5   51.40    1.63
   5 -10   5   48.14    1.67
   5 -10   5   48.09    1.56
   5 -10   5   50.50    1.59
   5 -10   5   52.97    1.43
   5 -10   6    0.60    1.06
   5 -10   6    0.28    0.70
   5 -10   6    0.83    1.06
   5 -10   6    1.38    1.14
   5 -10   7   37.53    0.94
   5 -10   7   37.93    1.16
   5 -10   8    2.19    0.70
   5 -10   8    2.62    0.48
   5 -10   9   32.74    0.58
   5 -10   9   31.88    0.63
  -5   9  12   51.52    0.93
   5  -9 -12   55.45    0.85
  -5   9  11   23.39    0.85
  -5   9  10   34.74    1.10
  -5   9   9    0.34    1.01
   5  -9  -9    0.46    0.74
  -5   9   8   18.82    1.16
   5  -9  -8   20.53    0.95
  -5   9   7    4.20    1.05
   5  -9  -7    4.93    0.81
   5  -9  -7    3.82    0.84
  -5   9   6    6.48    1.01
   5  -9  -6    5.61    0.77
   5  -9  -6    6.02    0.82
  -5   9   5   36.98    1.18
   5  -9  -5   33.91    0.95
   5  -9  -5   35.09    2.01
   5  -9  -4  190.29    2.54
  -5   9   4  167.26    2.49
   5  -9  -4  202.21    4.20
   5  -9  -4  177.49    3.85
   5  -9  -4  160.23    2.61
   5  -9  -3   34.94    2.13
   5  -9  -3   35.46    1.24
   5  -9  -3   32.99    0.98
   5  -9  -2   11.43    1.04
   5  -9  -2   13.86    0.77
   5  -9  -1   53.84    1.41
   5  -9   0  132.57    2.13
   5  -9   0  143.76    2.48
   5  -9   0  136.15    2.31
   5  -9   0  147.43    2.44
   5  -9   0  134.73    2.33
   5  -9   1    2.78    0.95
   5  -9   1    2.53    1.23
   5  -9   1    2.36    0.94
   5  -9   1    2.56    1.07
   5  -9   1    2.53    1.19
   5  -9   2   24.89    1.37
   5  -9   2   24.40    1.18
   5  -9   2   24.29    1.40
   5  -9   2   24.30    1.09
   5  -9   2   21.11    1.27
   5  -9   2   22.62    0.91
   5  -9   3   23.61    1.42
   5  -9   3   22.81    1.27
   5  -9   3   22.12    1.51
   5  -9   3   19.68    0.99
   5  -9   3   22.34    1.36
   5  -9   3   23.95    1.60
   5  -9   3   23.22    1.59
   5  -9   3   19.65    0.98
   5  -9   4  110.55    2.28
   5  -9   4  104.03    2.05
   5  -9   4  108.25    2.31
   5  -9   4  108.35    2.21
   5  -9   4  107.26    2.18
   5  -9   5    5.32    1.21
   5  -9   5    5.80    1.37
   5  -9   5    5.55    0.95
   5  -9   5    6.74    1.44
   5  -9   5    5.08    1.33
   5  -9   6   15.90    1.41
   5  -9   6   15.74    1.48
   5  -9   6   16.33    1.36
   5  -9   7    7.94    1.27
   5  -9   7    8.21    1.10
   5  -9   7    8.82    1.19
   5  -9   7    8.09    1.30
   5  -9   8   27.91    1.06
   5  -9   8   27.47    0.95
   5  -9   8   29.04    1.17
   5  -9   9    2.38    0.67
   5  -9   9    1.48    0.74
   5  -9  10    8.32    0.44
  -5   8  13    2.23    0.33
   5  -8 -13    3.51    0.30
   5  -8 -12    0.30    0.54
   5  -8 -11   56.14    1.21
  -5   8  11   60.49    1.31
  -5   8  10   39.77    1.32
   5  -8 -10   37.84    1.21
   5  -8 -10   37.73    1.16
   5  -8 -10   38.88    1.11
   5  -8  -9  347.63    4.58
   5  -8  -9  359.15    4.59
   5  -8  -9  362.60    4.68
   5  -8  -8    2.35    1.04
  -5   8   8    2.01    1.16
   5  -8  -8    1.66    0.92
  -5   8   8    1.33    1.04
   5  -8  -8    1.72    0.99
  -5   8   7   78.91    1.76
   5  -8  -7   80.94    2.78
  -5   8   7   82.03    1.75
   5  -8  -7   76.36    1.58
   5  -8  -7   79.73    1.65
   5  -8  -7   79.38    1.69
  -5   8   6   15.44    1.07
   5  -8  -6   17.82    1.59
   5  -8  -6   18.35    1.91
   5  -8  -6   16.53    1.01
   5  -8  -6   18.69    0.97
   5  -8  -6   17.43    1.10
  -5   8   6   16.12    1.14
   5  -8  -5   42.36    2.22
   5  -8  -5   40.68    1.16
   5  -8  -5   44.15    1.14
   5  -8  -5   43.01    1.30
  -5   8   5   39.33    1.28
  -5   8   4    5.16    0.87
   5  -8  -4    6.65    1.50
   5  -8  -4    6.91    1.69
   5  -8  -4    7.59    1.59
   5  -8  -4    6.17    0.71
   5  -8  -4    4.99    0.79
   5  -8  -3  205.07    4.23
   5  -8  -3  197.22    4.16
   5  -8  -3  197.07    2.87
   5  -8  -3  201.25    2.74
   5  -8  -2   55.76    2.38
   5  -8  -2   60.90    2.36
   5  -8  -2   50.97    1.93
   5  -8  -2   52.06    1.37
   5  -8  -2   53.86    1.16
   5  -8  -2   46.80    1.29
   5  -8  -1   82.93    1.42
   5  -8  -1   79.24    1.58
   5  -8   0   36.08    1.09
   5  -8   0   41.64    1.40
   5  -8   0   31.22    1.19
   5  -8   0   40.57    1.24
   5  -8   0   31.85    0.89
   5  -8   1  490.06    5.90
   5  -8   1  458.61    5.75
   5  -8   1  475.51    5.95
   5  -8   1  466.48    5.78
   5  -8   1  461.48    5.81
   5  -8   1  447.41    5.62
   5  -8   2  115.85    2.13
   5  -8   2  115.59    2.05
   5  -8   2  113.86    2.19
   5  -8   2  122.34    1.98
   5  -8   2  116.27    1.88
   5  -8   3  566.32    6.81
   5  -8   3  539.18    6.71
   5  -8   3  579.98    6.92
   5  -8   3  508.00    6.55
   5  -8   3  561.35    6.78
   5  -8   3  520.98    6.58
   5  -8   4    0.96    0.84
   5  -8   4   -0.16    1.15
   5  -8   4    1.16    1.13
   5  -8   4    1.15    1.33
   5  -8   4    0.94    0.77
   5  -8   4    0.86    1.22
   5  -8   4    0.65    0.92
   5  -8   5   11.02    1.01
   5  -8   5   10.80    1.32
   5  -8   5   13.45    1.30
   5  -8   5   11.48    0.76
   5  -8   5   10.84    1.58
   5  -8   5   10.75    1.34
   5  -8   5   14.18    1.06
   5  -8   5   12.09    1.50
   5  -8   6   10.72    1.03
   5  -8   6   11.73    1.49
   5  -8   6    8.54    1.03
   5  -8   6   10.14    1.44
   5  -8   6   11.00    1.62
   5  -8   6   11.20    1.08
   5  -8   7   10.67    1.34
   5  -8   7   11.00    1.01
   5  -8   7   11.51    1.50
   5  -8   7   11.29    1.29
   5  -8   7    9.25    1.01
   5  -8   7   12.06    1.36
   5  -8   7   11.23    1.10
   5  -8   8   31.89    1.32
   5  -8   8   31.81    1.30
   5  -8   8   27.94    1.53
   5  -8   8   33.84    1.07
   5  -8   8   28.93    1.11
   5  -8   8   32.51    1.41
   5  -8   9   84.38    1.47
   5  -8   9   88.49    1.70
   5  -8   9   87.84    1.62
   5  -8  10    3.89    0.62
   5  -8  10    3.35    0.66
   5  -8  11   16.13    0.48
   5  -7 -13   15.69    0.58
  -5   7  13   15.81    0.55
   5  -7 -12   38.31    0.97
   5  -7 -12   36.68    0.99
  -5   7  12   37.13    1.00
   5  -7 -11    7.89    0.96
   5  -7 -11    7.81    0.93
   5  -7 -10  383.40    4.86
   5  -7 -10  376.49    4.83
  -5   7   9    5.85    1.22
  -5   7   9    4.66    1.17
   5  -7  -9    6.29    1.02
   5  -7  -8   55.52    2.41
  -5   7   8   55.19    1.58
  -5   7   8   51.76    1.59
   5  -7  -8   47.72    1.42
   5  -7  -8   50.01    1.50
  -5   7   7   42.82    1.40
  -5   7   7   44.80    1.43
   5  -7  -7   44.28    1.34
   5  -7  -7   43.66    1.37
   5  -7  -7   45.27    1.39
  -5   7   6  725.00    8.54
   5  -7  -6  693.60    9.68
  -5   7   6  718.18    8.45
   5  -7  -6  684.44    8.40
   5  -7  -6  707.97    8.49
   5  -7  -6  691.01    8.41
   5  -7  -5   10.49    0.94
  -5   7   5    8.91    0.97
   5  -7  -5   12.20    1.58
   5  -7  -5   10.38    0.94
  -5   7   5    8.03    0.92
   5  -7  -4  225.85    3.06
   5  -7  -4  235.51    4.49
  -5   7   4  226.34    3.07
   5  -7  -4  224.04    3.14
  -5   7   4  231.56    3.15
   5  -7  -3   49.09    1.31
   5  -7  -3   49.33    1.13
  -5   7   3   47.87    1.12
   5  -7  -3   56.47    2.23
   5  -7  -3   54.57    2.24
   5  -7  -2   36.90    1.20
   5  -7  -2   42.34    2.00
   5  -7  -2   39.96    2.11
   5  -7  -2   41.35    1.01
   5  -7  -1    2.47    1.53
   5  -7  -1    2.07    1.40
   5  -7  -1    1.54    0.62
   5  -7   0   59.85    1.26
   5  -7   0   64.05    1.34
   5  -7   0   57.19    1.38
   5  -7   0   59.90    2.39
   5  -7   0   58.54    1.12
   5  -7   1  130.33    2.07
   5  -7   1  125.76    2.10
   5  -7   1  126.87    1.88
   5  -7   2   55.48    1.39
   5  -7   2   53.27    1.35
   5  -7   2   57.49    1.34
   5  -7   2   50.82    1.25
   5  -7   2   51.78    1.28
   5  -7   2   59.62    1.52
   5  -7   2   51.14    1.20
   5  -7   3  244.56    3.40
   5  -7   3  240.46    3.38
   5  -7   3  234.86    3.39
   5  -7   3  238.61    3.25
   5  -7   3  241.10    3.29
   5  -7   4  146.94    2.44
   5  -7   4  146.82    2.44
   5  -7   4  140.82    2.21
   5  -7   4  147.04    2.52
   5  -7   4  150.12    2.64
   5  -7   4  153.92    2.57
   5  -7   4  146.18    2.32
   5  -7   5  121.33    2.25
   5  -7   5  110.32    2.39
   5  -7   5  107.71    1.98
   5  -7   5  116.44    2.29
   5  -7   5  125.28    1.89
   5  -7   5  120.67    2.38
   5  -7   5  126.83    2.11
   5  -7   6   20.72    1.20
   5  -7   6   22.88    1.64
   5  -7   6   18.60    1.15
   5  -7   6   20.18    1.52
   5  -7   6   20.04    1.57
   5  -7   6   19.70    1.17
[truncated: 1,300,086 more chars]
