# Supplementary material for: Crystal structures of two Co(NCS)2 urotropine coordination compounds with different Co coordinations
Source: Acta Crystallogr E Crystallogr Commun. 2022 Feb 3;78(Pt 3):264–9. doi: 10.1107/S2056989022001037 (PMC8900509; doi:10.1107/S2056989022001037)
Supplement: Supplementary file 2 [file e-78-00264-1sup2.hkl]

data_1                                                                 
_shelx_title ' CK793A_a.res in P-1'                                             
_shelx_refln_list_code          4                                               
_shelx_F_calc_maximum      244.08                                               
_exptl_crystal_F_000       898.00                                               
_reflns_d_resolution_high  0.7825                                               
                                                                                
loop_                                                                           
 _space_group_symop_operation_xyz                                               
 'x, y, z'                                                                      
 '-x, -y, -z'                                                                   
                                                                                
_cell_length_a    12.1536                                                       
_cell_length_b    12.9256                                                       
_cell_length_c    12.9374                                                       
_cell_angle_alpha  76.629                                                       
_cell_angle_beta   80.395                                                       
_cell_angle_gamma  80.578                                                       
                                                                                
_shelx_F_squared_multiplier     1.000                                           
                                                                                
loop_                                                                           
 _refln_index_h                                                                 
 _refln_index_k                                                                 
 _refln_index_l                                                                 
 _refln_F_squared_calc                                                          
 _refln_F_squared_meas                                                          
 _refln_F_squared_sigma                                                         
 _refln_observed_status                                                         
   1   0   0         93.63         84.90         1.74 o                         
   2   0   0      26444.57      26273.61       293.18 o                         
   3   0   0       2316.41       1897.17        23.66 o                         
   4   0   0        640.85        489.36         8.75 o                         
   5   0   0          8.50          9.97         3.47 o                         
   6   0   0       1568.16       1469.45        21.79 o                         
   7   0   0        545.99        567.77        12.33 o                         
   8   0   0         36.99         45.12         5.82 o                         
   9   0   0        518.61        524.52         4.37 o                         
  10   0   0         34.12         53.54         2.41 o                         
  11   0   0          0.47          5.62         2.27 o                         
  12   0   0        719.76        798.54         7.58 o                         
  13   0   0        113.56        119.29         4.36 o                         
  14   0   0        195.09        200.36         6.30 o                         
  15   0   0         12.38          8.74         1.43 o                         
 -14   1   0        157.43        169.24         3.28 o                         
 -13   1   0         29.94         43.45         3.03 o                         
 -12   1   0         67.07         89.91         2.66 o                         
 -11   1   0        609.33        654.83         6.87 o                         
 -10   1   0         52.24         53.30         2.24 o                         
  -9   1   0        476.10        480.78         5.04 o                         
  -8   1   0       1196.60       1248.69        14.98 o                         
  -7   1   0        341.10        364.40         5.45 o                         
  -6   1   0          2.41          2.61         2.14 o                         
  -5   1   0       2515.91       2663.91        34.80 o                         
  -4   1   0          7.48         33.20         3.64 o                         
  -3   1   0       1425.70       1425.66        19.02 o                         
  -2   1   0        120.62        103.46         3.19 o                         
  -1   1   0        805.72        817.33        10.48 o                         
   0   1   0          0.03          2.48         0.44 o                         
   1   1   0       8945.77       8141.90        91.05 o                         
   2   1   0        484.53        464.80         6.34 o                         
   3   1   0       4823.56       4786.69        55.29 o                         
   4   1   0         81.45         78.00         3.42 o                         
   5   1   0        231.79        180.48         5.43 o                         
   6   1   0        265.51        279.34         6.05 o                         
   7   1   0       1545.70       1529.55        40.42 o                         
   8   1   0         77.86         80.57         6.44 o                         
   9   1   0        110.58        120.31         2.20 o                         
  10   1   0        493.92        534.01         7.19 o                         
  11   1   0        385.95        381.33         4.36 o                         
  12   1   0         65.73         71.18         3.61 o                         
  13   1   0        108.87        120.22         4.17 o                         
  14   1   0         93.21         98.10         7.89 o                         
  15   1   0         50.15         39.92         2.24 o                         
 -14   2   0         62.34         69.59         2.42 o                         
 -13   2   0        159.30        162.69         4.66 o                         
 -12   2   0         19.17         25.09         2.41 o                         
 -11   2   0        581.06        597.29         4.89 o                         
 -10   2   0        357.99        360.35         4.60 o                         
  -9   2   0         21.26         19.72         2.26 o                         
  -8   2   0         36.11         46.70         2.10 o                         
  -7   2   0        628.44        640.68         9.41 o                         
  -6   2   0        713.40        712.56        10.34 o                         
  -5   2   0          3.41         15.17         4.65 o                         
  -4   2   0       2281.12       2228.76        29.62 o                         
  -3   2   0          5.31          3.47         2.91 o                         
  -2   2   0      21783.97      21324.56       239.16 o                         
  -1   2   0        643.48        512.38         7.58 o                         
   0   2   0      34263.92      36948.86       237.13 o                         
   1   2   0         52.57         82.50         1.38 o                         
   2   2   0      43069.10      44592.36       496.07 o                         
   3   2   0       1441.06       1341.53        14.37 o                         
   4   2   0        480.68        393.47         6.90 o                         
   5   2   0       1084.08       1173.89        16.44 o                         
   6   2   0       2102.78       2107.35        29.88 o                         
   7   2   0        919.00        897.52        26.41 o                         
   8   2   0         33.01         40.34         3.00 o                         
   9   2   0         97.38         88.45         2.15 o                         
  10   2   0        207.51        204.54         6.26 o                         
  11   2   0        186.06        203.57         3.50 o                         
  12   2   0         19.67         25.18         2.95 o                         
  13   2   0         47.92         45.10         3.15 o                         
  14   2   0         33.10         42.97         4.41 o                         
  15   2   0         13.82         19.26         2.30 o                         
 -14   3   0        198.20        191.55         3.70 o                         
 -13   3   0         27.16         27.05         2.40 o                         
 -12   3   0         50.76         50.62         3.00 o                         
 -11   3   0         66.51         66.42         5.53 o                         
 -10   3   0        379.62        406.59        10.93 o                         
  -9   3   0         34.65         44.09         2.12 o                         
  -8   3   0         97.32        111.67         1.78 o                         
  -7   3   0       1614.39       1506.18        12.65 o                         
  -6   3   0         51.10         72.36         2.63 o                         
  -5   3   0        396.34        415.59         7.03 o                         
  -4   3   0        460.60        456.34         6.86 o                         
  -3   3   0       8786.96       8304.67        96.23 o                         
  -2   3   0       2032.73       2013.02        18.23 o                         
  -1   3   0         49.09         58.14         3.56 o                         
   0   3   0        262.85        217.59         2.56 o                         
   1   3   0       2759.06       2498.89        20.07 o                         
   2   3   0        966.72       1017.60        13.00 o                         
   3   3   0         92.83        114.65         3.00 o                         
   4   3   0        228.00        205.24         3.29 o                         
   5   3   0      11637.20      11174.94        92.83 o                         
   6   3   0        687.18        733.47        37.00 o                         
   7   3   0       1757.45       1893.79        17.20 o                         
   8   3   0        352.89        334.86        21.62 o                         
   9   3   0         50.64         57.28         3.02 o                         
  10   3   0         42.93         58.78         2.22 o                         
  11   3   0         38.60         40.91         2.81 o                         
  12   3   0        584.99        581.17         9.69 o                         
  13   3   0         21.38         22.91         2.86 o                         
  14   3   0         11.03         10.79         1.86 o                         
  15   3   0         15.13         11.59         2.07 o                         
 -14   4   0        404.73        352.14         4.99 o                         
 -13   4   0         75.22         70.92         2.33 o                         
 -12   4   0        510.11        556.69         5.37 o                         
 -11   4   0         75.93         76.47         3.82 o                         
 -10   4   0        381.65        424.85         5.65 o                         
  -9   4   0       1109.12       1159.52        24.31 o                         
  -8   4   0        242.19        222.24         4.42 o                         
  -7   4   0        418.68        420.85         4.24 o                         
  -6   4   0       1649.15       1510.09        23.47 o                         
  -5   4   0        542.09        531.93         8.42 o                         
  -4   4   0       2594.34       2384.13        23.73 o                         
  -3   4   0        150.13        150.77         7.00 o                         
  -2   4   0       4348.24       3969.53        52.00 o                         
  -1   4   0         30.73         20.55         2.73 o                         
   0   4   0       7094.03       7313.58        87.20 o                         
   1   4   0        367.56        388.74         8.63 o                         
   2   4   0        988.57       1010.86        10.04 o                         
   3   4   0          3.04         18.44         1.90 o                         
   4   4   0        105.59        100.50         2.23 o                         
   5   4   0        107.90        121.85         2.70 o                         
   6   4   0       1498.45       1359.70        11.56 o                         
   7   4   0        636.11        575.23         8.46 o                         
   8   4   0       1003.54       1057.33        10.35 o                         
   9   4   0        924.11        866.87         9.40 o                         
  10   4   0       1187.51       1201.51        12.43 o                         
  11   4   0         14.16         15.07         3.29 o                         
  12   4   0        367.76        368.18        26.83 o                         
  13   4   0         24.61         22.06         5.49 o                         
  14   4   0        140.11        110.87         4.70 o                         
  15   4   0          1.43          1.01         1.74 o                         
 -13   5   0        413.74        356.27        26.98 o                         
 -12   5   0        368.67        399.49         6.78 o                         
 -11   5   0         32.50         42.12         2.60 o                         
 -10   5   0        338.54        335.94         5.11 o                         
  -9   5   0         26.20         30.93         2.38 o                         
  -8   5   0        233.34        225.89         3.00 o                         
  -7   5   0         99.82         98.96         4.89 o                         
  -6   5   0         93.24         98.45         5.04 o                         
  -5   5   0       3159.01       3066.62        31.92 o                         
  -4   5   0       2088.17       2057.33        20.09 o                         
  -3   5   0       1595.50       1467.61        18.97 o                         
  -2   5   0         25.38         26.54         4.70 o                         
  -1   5   0       6772.90       6869.99        79.52 o                         
   0   5   0        734.24        734.18        13.40 o                         
   1   5   0         53.94         62.62         2.49 o                         
   2   5   0        685.76        724.73        25.12 o                         
   3   5   0       1932.43       1908.41        12.51 o                         
   4   5   0       1631.23       1623.71        21.46 o                         
   5   5   0        140.36        135.59         4.44 o                         
   6   5   0        303.64        300.63         8.01 o                         
   7   5   0       1811.18       1660.63        23.67 o                         
   8   5   0        132.82        130.28         3.12 o                         
   9   5   0         73.34         79.96         2.70 o                         
  10   5   0          1.09          2.05         2.31 o                         
  11   5   0        199.32        213.69         5.76 o                         
  12   5   0         50.29         46.31         4.63 o                         
  13   5   0         54.49         68.25         5.26 o                         
  14   5   0         47.04         50.33         2.58 o                         
 -12   6   0        429.97        443.02        30.62 o                         
 -11   6   0          4.73          6.94         2.45 o                         
 -10   6   0        303.93        322.13         3.09 o                         
  -9   6   0        142.42        162.33         2.80 o                         
  -8   6   0         47.75         55.10         2.25 o                         
  -7   6   0        222.22        232.75         3.88 o                         
  -6   6   0         28.46         33.90         2.75 o                         
  -5   6   0        310.63        331.12         8.20 o                         
  -4   6   0        307.43        283.55         5.44 o                         
  -3   6   0         51.97         76.82         2.51 o                         
  -2   6   0      10212.89      10049.38        80.76 o                         
  -1   6   0        261.53        281.29         6.72 o                         
   0   6   0      16685.13      17694.97       141.55 o                         
   1   6   0        378.65        353.95         5.45 o                         
   2   6   0      10784.43      10804.56        88.04 o                         
   3   6   0       1032.31        982.43        10.81 o                         
   4   6   0       2644.77       2549.92        66.59 o                         
   5   6   0        170.32        155.38        11.00 o                         
   6   6   0        758.82        710.68        26.77 o                         
   7   6   0         25.60         27.40         2.63 o                         
   8   6   0         23.49         27.42         2.37 o                         
   9   6   0        385.72        376.34         4.16 o                         
  10   6   0        353.93        332.94         5.73 o                         
  11   6   0         13.91         17.63         4.41 o                         
  12   6   0        749.71        723.78        62.83 o                         
  13   6   0         78.40         72.08         6.86 o                         
  14   6   0        711.85        752.13         9.53 o                         
 -12   7   0          3.00          8.68         3.25 o                         
 -11   7   0         67.60         80.13        12.60 o                         
 -10   7   0         22.62         22.25         3.28 o                         
  -9   7   0        779.19        754.64        24.56 o                         
  -8   7   0        150.93        159.66         4.00 o                         
  -7   7   0       2050.91       2086.77        18.89 o                         
  -6   7   0        526.18        531.14         7.11 o                         
  -5   7   0        337.85        335.56         4.65 o                         
  -4   7   0        707.57        662.51        20.74 o                         
  -3   7   0         45.10         51.47         3.03 o                         
  -2   7   0        652.88        637.93         7.29 o                         
  -1   7   0       3517.74       3352.99        55.61 o                         
   0   7   0          5.27          5.54         3.75 o                         
   1   7   0       5599.05       5750.56        48.62 o                         
   2   7   0        791.89        834.13        10.17 o                         
   3   7   0         27.83         45.38         3.70 o                         
   4   7   0        214.09        245.63         8.51 o                         
   5   7   0       5297.61       5353.53        67.94 o                         
   6   7   0          0.24          5.21         6.61 o                         
   7   7   0        245.92        239.09         4.64 o                         
   8   7   0          5.48          9.51         2.37 o                         
   9   7   0         37.52         46.68         5.37 o                         
  10   7   0         86.93         74.74         4.16 o                         
  11   7   0         91.68         98.53         3.82 o                         
  12   7   0         74.77         81.29         4.30 o                         
  13   7   0         80.59         80.46         3.70 o                         
  14   7   0         30.82         31.18         1.68 o                         
 -12   8   0        194.49        150.02         2.97 o                         
 -11   8   0          3.03          2.35         3.36 o                         
 -10   8   0         32.72         36.05         3.58 o                         
  -9   8   0        315.28        320.63         8.63 o                         
  -8   8   0         88.49         95.98         3.32 o                         
  -7   8   0        177.63        181.67         3.26 o                         
  -6   8   0        681.70        664.14         6.54 o                         
  -5   8   0        204.96        200.42        10.88 o                         
  -4   8   0         48.08         53.19         2.83 o                         
  -3   8   0        379.57        378.43         3.96 o                         
  -2   8   0         57.03         54.42         4.76 o                         
  -1   8   0        530.06        578.92        11.32 o                         
   0   8   0      12911.74      13068.70       150.49 o                         
   1   8   0        266.57        260.33         5.82 o                         
   2   8   0         78.13         90.39         4.15 o                         
   3   8   0        342.37        357.57        12.46 o                         
   4   8   0        711.08        680.58        14.63 o                         
   5   8   0          0.46          8.42         1.88 o                         
   6   8   0       1741.53       1792.39        18.00 o                         
   7   8   0          6.08          7.86         2.20 o                         
   8   8   0        890.45        856.66        10.76 o                         
   9   8   0         12.13         14.96         4.03 o                         
  10   8   0         20.72         21.12         3.52 o                         
  11   8   0         37.42         42.56         3.17 o                         
  12   8   0        483.66        575.52         9.41 o                         
  13   8   0         23.59         22.90         2.86 o                         
  14   8   0        296.47        205.66         3.53 o                         
 -11   9   0        158.78        134.23        22.85 o                         
 -10   9   0         17.38         18.59         4.31 o                         
  -9   9   0        105.38        104.54         4.59 o                         
  -8   9   0        110.68        108.67         3.19 o                         
  -7   9   0        739.28        702.38        11.33 o                         
  -6   9   0         99.28        101.22         2.35 o                         
  -5   9   0        767.61        776.99        14.78 o                         
  -4   9   0         75.06         76.37         2.96 o                         
  -3   9   0       1128.66       1181.35        22.83 o                         
  -2   9   0        902.70        842.88         7.35 o                         
  -1   9   0        625.66        645.92         9.26 o                         
   0   9   0          7.34         12.94         1.47 o                         
   1   9   0        465.73        463.58         5.34 o                         
   2   9   0        114.47        103.43         2.55 o                         
   3   9   0        423.07        416.51         3.76 o                         
   4   9   0         67.76         73.70         2.28 o                         
   5   9   0         20.21         26.28         2.68 o                         
   6   9   0       1597.38       1608.20        18.50 o                         
   7   9   0       2217.45       2438.55        19.57 o                         
   8   9   0        102.27        103.05         3.85 o                         
   9   9   0        378.61        389.99         5.21 o                         
  10   9   0         62.09         62.15         4.27 o                         
  11   9   0        134.45        131.06         3.91 o                         
  12   9   0        164.35        185.75         5.04 o                         
  13   9   0         23.79         18.14         2.13 o                         
 -10  10   0        106.36         94.75         3.53 o                         
  -9  10   0        132.17        124.30         9.13 o                         
  -8  10   0         79.52         91.10         5.21 o                         
  -7  10   0        288.73        288.49        19.52 o                         
  -6  10   0         60.89         72.47         5.97 o                         
  -5  10   0          1.44          2.54         2.86 o                         
  -4  10   0        597.66        545.47         8.75 o                         
  -3  10   0         49.41         44.45         2.31 o                         
  -2  10   0        420.92        512.11         7.90 o                         
  -1  10   0         63.21         58.30         1.96 o                         
   0  10   0        578.46        615.25        10.83 o                         
   1  10   0         92.49         93.52         1.90 o                         
   2  10   0        841.56        871.68         4.52 o                         
   3  10   0         58.38         61.36         2.01 o                         
   4  10   0       1359.25       1448.64        17.25 o                         
   5  10   0         75.91         96.52         2.60 o                         
   6  10   0       1754.20       1820.73        10.90 o                         
   7  10   0        178.06        194.51         3.02 o                         
   8  10   0         22.05         28.16         2.63 o                         
   9  10   0         14.29         25.13         2.89 o                         
  10  10   0         39.91         50.90         2.82 o                         
  11  10   0         21.40         31.15         2.45 o                         
  12  10   0         98.08        100.06         3.42 o                         
  -9  11   0        116.93         85.60         2.53 o                         
  -8  11   0         47.30         39.31         2.97 o                         
  -7  11   0        162.95        175.77         4.09 o                         
  -6  11   0          3.08         11.78         2.89 o                         
  -5  11   0         86.89         90.90         3.59 o                         
  -4  11   0        359.42        359.15         8.57 o                         
  -3  11   0        418.17        443.68         5.93 o                         
  -2  11   0        215.15        214.30         4.40 o                         
  -1  11   0        205.41        253.14         2.88 o                         
   0  11   0         57.94         50.75         2.32 o                         
   1  11   0         90.57         77.36         2.13 o                         
   2  11   0         18.64         22.61         1.89 o                         
   3  11   0        827.64        808.97         4.97 o                         
   4  11   0         31.65         38.94         2.21 o                         
   5  11   0         92.36         95.27         3.09 o                         
   6  11   0          1.80          5.26         2.25 o                         
   7  11   0        579.03        573.42         6.45 o                         
   8  11   0        176.97        200.08         3.40 o                         
   9  11   0        541.86        531.69         7.71 o                         
  10  11   0         74.12         90.91         2.54 o                         
  11  11   0         88.39        100.18         3.28 o                         
  12  11   0        161.48        159.59        16.33 o                         
  -8  12   0         27.70         25.70         2.63 o                         
  -7  12   0          2.15          3.37         2.31 o                         
  -6  12   0        589.55        596.54         6.57 o                         
  -5  12   0          2.05          4.28         2.54 o                         
  -4  12   0         95.03         96.95         4.75 o                         
  -3  12   0        194.83        180.09         4.92 o                         
  -2  12   0        365.22        417.21         7.20 o                         
  -1  12   0         15.73         13.45         2.46 o                         
   0  12   0       1870.81       2017.98        20.90 o                         
   1  12   0         71.84         72.50         2.26 o                         
   2  12   0        414.15        400.42         4.62 o                         
   3  12   0        634.65        623.94         7.84 o                         
   4  12   0        117.36        136.46         3.38 o                         
   5  12   0          3.68          2.80         2.50 o                         
   6  12   0         23.49         36.24         2.35 o                         
   7  12   0         18.86         21.20         1.99 o                         
   8  12   0         62.66         59.27         2.61 o                         
   9  12   0         86.82         99.89         3.86 o                         
  10  12   0        317.29        286.92         9.50 o                         
  11  12   0         31.10         40.98         2.52 o                         
  -7  13   0         49.22         26.99         2.07 o                         
  -6  13   0          1.06          3.97         1.74 o                         
  -5  13   0        436.80        402.07        24.34 o                         
  -4  13   0        240.93        203.34        11.26 o                         
  -3  13   0         67.36         69.31         3.67 o                         
  -2  13   0         40.33         43.97         2.63 o                         
  -1  13   0         50.95         41.31         2.69 o                         
   0  13   0         25.69         28.25         2.40 o                         
   1  13   0         37.60         37.10         2.85 o                         
   2  13   0         70.70         89.05         2.68 o                         
   3  13   0        157.16        185.68         3.64 o                         
   4  13   0         31.50         28.43         2.61 o                         
   5  13   0        176.73        192.92         5.75 o                         
   6  13   0          3.06          2.69         2.99 o                         
   7  13   0        600.44        692.14        12.55 o                         
   8  13   0          6.64         10.31         2.56 o                         
   9  13   0         44.47         56.77         2.41 o                         
  -5  14   0         24.59         18.03         2.18 o                         
  -4  14   0        112.34         81.83         8.23 o                         
  -3  14   0         44.74         40.81         3.16 o                         
  -2  14   0        277.37        258.16         4.79 o                         
  -1  14   0        582.06        565.28         6.67 o                         
   0  14   0        284.21        294.04         5.11 o                         
   1  14   0        543.02        593.97         8.75 o                         
   2  14   0         86.39         96.05         3.14 o                         
   3  14   0          8.48          9.12         2.73 o                         
   4  14   0        157.63        175.75         4.08 o                         
   5  14   0        141.70        178.16         3.34 o                         
   6  14   0        271.23        268.02         3.70 o                         
   7  14   0          5.78          5.38         2.29 o                         
   8  14   0         36.30         42.96         2.17 o                         
   9  14   0          0.40          0.50         1.74 o                         
  -3  15   0        110.29         64.41        10.89 o                         
  -2  15   0          2.82         -0.95         3.36 o                         
  -1  15   0        243.19        232.52         7.56 o                         
   0  15   0          5.50          5.71         3.25 o                         
   1  15   0         20.37         25.47         2.30 o                         
   2  15   0         33.73         46.83         2.43 o                         
   3  15   0         17.44         22.67         2.34 o                         
   4  15   0         52.66         50.96         2.76 o                         
   5  15   0        742.81        788.26        17.97 o                         
   6  15   0         27.87         26.12         1.87 o                         
   7  15   0         36.43         20.29         1.25 o                         
   3  16   0        114.53         65.31         2.24 o                         
  -6 -15   1        261.66        189.37         7.82 o                         
  -5 -15   1         40.03         34.03         2.18 o                         
  -4 -15   1        772.62        777.80         7.59 o                         
  -3 -15   1          8.24          3.92         2.67 o                         
  -2 -15   1        758.15        842.13         9.79 o                         
  -1 -15   1          2.71          7.02         2.60 o                         
   0 -15   1        102.56         89.13         3.46 o                         
   1 -15   1          1.84          1.90         3.41 o                         
   2 -15   1        114.17         70.79         3.47 o                         
   3 -15   1          2.80          0.73         1.62 o                         
  -8 -14   1          1.52          7.61         2.52 o                         
  -7 -14   1         21.11         22.43         1.64 o                         
  -6 -14   1         49.90         57.80         1.95 o                         
  -5 -14   1        393.62        475.16         4.07 o                         
  -4 -14   1         62.92         50.69         2.72 o                         
  -3 -14   1        883.76        959.23         8.36 o                         
  -2 -14   1         88.54         98.24         4.53 o                         
  -1 -14   1        189.53        195.78         3.40 o                         
   0 -14   1         36.69         47.89         3.50 o                         
   1 -14   1        251.83        261.06        13.41 o                         
   2 -14   1          0.23          4.70         5.37 o                         
   3 -14   1         18.77         23.15         3.21 o                         
   4 -14   1          3.41         -0.05         2.19 o                         
 -10 -13   1         32.90         18.59         1.79 o                         
  -9 -13   1        311.05        235.79        16.86 o                         
  -8 -13   1         40.81         43.42         3.21 o                         
  -7 -13   1        128.17        113.99         4.32 o                         
  -6 -13   1        247.47        247.92         4.39 o                         
  -5 -13   1         42.64         42.60         3.91 o                         
  -4 -13   1       1106.67       1252.57         9.29 o                         
  -3 -13   1          2.23          4.11         3.42 o                         
  -2 -13   1         27.63         32.97         3.61 o                         
  -1 -13   1        251.82        263.89        10.52 o                         
   0 -13   1        164.24        182.23         4.31 o                         
   1 -13   1        290.24        286.01         6.19 o                         
   2 -13   1        213.04        233.20         3.70 o                         
   3 -13   1         64.76         58.80         3.46 o                         
   4 -13   1         33.68         35.38         5.21 o                         
   5 -13   1         27.82         19.35         3.67 o                         
   6 -13   1        286.64        215.79         4.20 o                         
 -10 -12   1         20.14         25.18         1.47 o                         
  -9 -12   1         54.06         62.95         1.98 o                         
  -8 -12   1         18.17         11.06         2.60 o                         
  -7 -12   1        589.61        607.57         5.19 o                         
  -6 -12   1         25.64         34.81         2.65 o                         
  -5 -12   1       1128.44       1178.50         7.75 o                         
  -4 -12   1          7.59         12.99         2.28 o                         
  -3 -12   1        301.67        325.29         5.00 o                         
  -2 -12   1        154.19        161.85         3.77 o                         
  -1 -12   1        701.81        713.48        11.23 o                         
   0 -12   1         33.55         32.41         2.43 o                         
   1 -12   1         29.72         42.52         2.77 o                         
   2 -12   1         41.89         47.54         2.41 o                         
   3 -12   1        209.26        216.53         4.87 o                         
   4 -12   1         33.56         41.85         3.23 o                         
   5 -12   1         77.52         75.53         3.78 o                         
   6 -12   1        170.38        175.66         9.09 o                         
   7 -12   1        168.62        154.42         3.50 o                         
   8 -12   1        104.50         70.67         2.80 o                         
 -11 -11   1        101.59         85.34         2.17 o                         
 -10 -11   1         95.93         84.14         2.68 o                         
  -9 -11   1         14.38          9.37         2.20 o                         
  -8 -11   1        335.04        371.72         5.06 o                         
  -7 -11   1         68.79         57.55         2.38 o                         
  -6 -11   1       2206.64       2456.39        15.23 o                         
  -5 -11   1        121.72        134.63         2.61 o                         
  -4 -11   1       1226.81       1291.24        17.08 o                         
  -3 -11   1        128.61        129.69         2.29 o                         
  -2 -11   1        604.70        609.23         7.62 o                         
  -1 -11   1        122.97        130.27         3.00 o                         
   0 -11   1         50.11         51.78         2.30 o                         
   1 -11   1         22.60         22.81         2.00 o                         
   2 -11   1        664.01        716.57         4.62 o                         
   3 -11   1        353.26        339.96         3.77 o                         
   4 -11   1        314.22        331.65         8.25 o                         
   5 -11   1         46.73         40.61         3.44 o                         
   6 -11   1        432.75        397.39         9.38 o                         
   7 -11   1        264.18        278.03         5.07 o                         
   8 -11   1         20.98         25.18         3.97 o                         
   9 -11   1          3.45          1.12         2.86 o                         
 -12 -10   1          0.15          0.07         1.83 o                         
 -11 -10   1         15.01         24.58         2.33 o                         
 -10 -10   1         12.62         20.78         2.08 o                         
  -9 -10   1       1013.93        980.89        11.71 o                         
  -8 -10   1        116.87        146.22         3.27 o                         
  -7 -10   1       2770.89       2786.96        22.90 o                         
  -6 -10   1        256.72        270.41         4.39 o                         
  -5 -10   1       3906.23       4116.72        26.20 o                         
  -4 -10   1          1.74          2.60         1.73 o                         
  -3 -10   1        876.04        944.24        12.47 o                         
  -2 -10   1        164.53        166.72         3.58 o                         
  -1 -10   1         30.91         51.77         1.55 o                         
   0 -10   1          0.63          2.56         1.46 o                         
   1 -10   1        870.44        862.39         5.08 o                         
   2 -10   1         34.46         30.33         2.08 o                         
   3 -10   1        136.56        130.57         2.80 o                         
   4 -10   1          7.89          3.92         3.19 o                         
   5 -10   1         58.32         67.38         3.27 o                         
   6 -10   1          3.90          4.34         2.61 o                         
   7 -10   1         62.18         75.19         3.97 o                         
   8 -10   1         16.36         11.84         3.69 o                         
   9 -10   1         31.76         41.49         4.87 o                         
  10 -10   1         70.11         58.51         5.24 o                         
 -13  -9   1         26.78         29.02         1.47 o                         
 -12  -9   1         19.43         21.37         2.69 o                         
 -11  -9   1         34.65         33.94         3.34 o                         
 -10  -9   1        523.54        620.86         7.86 o                         
  -9  -9   1         47.72         48.89         3.05 o                         
  -8  -9   1        267.87        270.53         4.33 o                         
  -7  -9   1        145.00        155.51         2.71 o                         
  -6  -9   1       2115.81       2309.53        27.90 o                         
  -5  -9   1        130.69        141.75         5.14 o                         
  -4  -9   1       6567.45       6827.19        58.43 o                         
  -3  -9   1          9.68         13.39         1.35 o                         
  -2  -9   1        694.02        695.06        11.18 o                         
  -1  -9   1         50.97         52.68         1.35 o                         
   0  -9   1       1952.97       1921.71        17.04 o                         
   1  -9   1        239.81        247.08         2.05 o                         
   2  -9   1        567.57        597.70         5.84 o                         
   3  -9   1          0.90          6.17         2.10 o                         
   4  -9   1         86.27         97.01         4.89 o                         
   5  -9   1         14.32         14.30         2.64 o                         
   6  -9   1        548.70        541.50         6.21 o                         
   7  -9   1        288.60        300.82         4.71 o                         
   8  -9   1       2430.69       2548.00       173.24 o                         
   9  -9   1          0.16          3.14         3.75 o                         
  10  -9   1         27.10         26.15         3.23 o                         
  11  -9   1         27.67         25.97         6.02 o                         
 -13  -8   1         10.73         13.72         2.52 o                         
 -12  -8   1         13.76         21.64         4.95 o                         
 -11  -8   1        505.24        502.55         6.69 o                         
 -10  -8   1          4.67          2.62         3.47 o                         
  -9  -8   1       1396.86       1409.68        13.68 o                         
  -8  -8   1        953.49        988.49        17.29 o                         
  -7  -8   1        783.45        803.06         6.82 o                         
  -6  -8   1        677.40        653.96        10.56 o                         
  -5  -8   1       2200.03       2222.29        24.79 o                         
  -4  -8   1       1015.88       1029.25        11.90 o                         
  -3  -8   1       6068.02       6380.27        79.15 o                         
  -2  -8   1       1012.53       1025.02        18.34 o                         
  -1  -8   1       3595.44       3555.73        32.22 o                         
   0  -8   1        127.46        116.41         3.86 o                         
   1  -8   1       1526.45       1464.12        18.80 o                         
   2  -8   1         84.53         74.02         2.10 o                         
   3  -8   1       1249.41       1272.30         7.82 o                         
   4  -8   1        246.09        242.82         2.56 o                         
   5  -8   1       2614.06       2622.00        27.10 o                         
   6  -8   1         14.94          9.79         1.82 o                         
   7  -8   1         55.14         55.68         2.49 o                         
   8  -8   1        146.25        155.70         3.32 o                         
   9  -8   1         29.22         42.15         3.26 o                         
  10  -8   1        200.72        209.17         6.66 o                         
  11  -8   1        128.37        115.70         7.25 o                         
 -14  -7   1         83.43         55.21         1.68 o                         
 -13  -7   1         56.22         54.64         3.36 o                         
 -12  -7   1        106.87        134.92         3.36 o                         
 -11  -7   1        102.84        112.60         6.80 o                         
 -10  -7   1        136.46        113.93         4.53 o                         
  -9  -7   1        143.88        133.52         3.56 o                         
  -8  -7   1        212.04        208.11         3.29 o                         
  -7  -7   1          7.80          7.90         2.00 o                         
  -6  -7   1         29.76         36.25         2.43 o                         
  -5  -7   1          7.00         16.07         6.66 o                         
  -4  -7   1       2011.16       1958.60        29.72 o                         
  -3  -7   1        767.58        822.82        15.75 o                         
  -2  -7   1        352.60        305.85         6.01 o                         
  -1  -7   1        658.81        652.57         8.60 o                         
   0  -7   1       2353.57       2253.10        20.14 o                         
   1  -7   1          2.51          3.87         1.56 o                         
   2  -7   1       1724.79       1799.99        15.72 o                         
   3  -7   1        570.16        565.10         8.74 o                         
   4  -7   1        516.72        530.34         8.73 o                         
   5  -7   1        793.60        715.47         7.06 o                         
   6  -7   1        401.06        375.51        17.18 o                         
   7  -7   1         13.16         14.76         2.08 o                         
   8  -7   1        237.07        218.60         2.72 o                         
   9  -7   1        199.68        201.74         2.97 o                         
  10  -7   1         38.48         48.58         2.63 o                         
  11  -7   1         24.93         21.49         2.85 o                         
  12  -7   1         20.66         20.99         3.08 o                         
 -14  -6   1         34.63         34.65         8.93 o                         
 -13  -6   1        230.51        207.24        16.07 o                         
 -12  -6   1         41.49         31.76         7.61 o                         
 -11  -6   1         32.94         62.14         4.48 o                         
 -10  -6   1          9.96         13.63         2.87 o                         
  -9  -6   1        451.30        492.51         6.99 o                         
  -8  -6   1         17.89         21.80         2.18 o                         
  -7  -6   1        530.93        532.07         7.90 o                         
  -6  -6   1       2274.96       2288.31        23.40 o                         
  -5  -6   1       2878.27       2946.24        44.25 o                         
  -4  -6   1        163.47        170.69         4.96 o                         
  -3  -6   1       2143.49       2254.88        35.56 o                         
  -2  -6   1        252.81        293.43         5.43 o                         
  -1  -6   1        513.41        547.10         7.21 o                         
   0  -6   1        472.03        467.02         7.99 o                         
   1  -6   1       3334.39       3140.51        72.10 o                         
   2  -6   1        382.17        403.75         3.92 o                         
   3  -6   1         32.11         37.58         1.85 o                         
   4  -6   1        156.03        133.78         4.59 o                         
   5  -6   1         57.01         67.02         4.37 o                         
   6  -6   1        155.54        145.90         2.65 o                         
   7  -6   1        116.64        119.94         2.34 o                         
   8  -6   1          1.15          3.71         1.90 o                         
   9  -6   1        661.67        682.17        19.41 o                         
  10  -6   1        494.48        508.35         6.69 o                         
  11  -6   1         49.54         58.31         3.26 o                         
  12  -6   1         27.01         24.75         3.14 o                         
 -14  -5   1         53.07         53.57         2.07 o                         
 -13  -5   1         34.85         35.09         3.38 o                         
 -12  -5   1        130.95        132.26         4.68 o                         
 -11  -5   1         71.90         76.06         4.92 o                         
 -10  -5   1        317.94        331.73         6.00 o                         
  -9  -5   1        187.28        167.41         4.41 o                         
  -8  -5   1        135.22        136.82         5.03 o                         
  -7  -5   1          2.40          2.22         2.03 o                         
  -6  -5   1       9397.22       9619.54       154.18 o                         
  -5  -5   1        769.33        755.84         8.19 o                         
  -4  -5   1       9017.10       9118.92        75.04 o                         
  -3  -5   1        440.57        489.69         7.54 o                         
  -2  -5   1         35.02         39.36         1.41 o                         
  -1  -5   1       1293.01       1223.71        12.09 o                         
   0  -5   1        729.33        719.09         7.90 o                         
   1  -5   1        739.05        727.37        10.49 o                         
   2  -5   1       5474.26       5548.80        64.34 o                         
   3  -5   1          2.17         12.27         2.40 o                         
   4  -5   1       2092.38       2037.33        26.50 o                         
   5  -5   1        541.79        513.75        11.52 o                         
   6  -5   1        205.39        240.58        16.77 o                         
   7  -5   1         25.47         30.59         2.10 o                         
   8  -5   1       1436.88       1471.82        15.64 o                         
   9  -5   1         75.42         65.67         2.46 o                         
  10  -5   1         21.37         27.13         2.46 o                         
  11  -5   1          3.35          4.77         2.74 o                         
  12  -5   1        185.19        204.75         2.72 o                         
  13  -5   1         45.65         51.31         1.89 o                         
 -14  -4   1        109.78        101.57        12.93 o                         
 -13  -4   1        405.17        411.42        19.89 o                         
 -12  -4   1         37.53         40.94         4.66 o                         
 -11  -4   1        534.86        580.45         5.53 o                         
 -10  -4   1          0.34          0.36         3.22 o                         
  -9  -4   1         41.54         65.53         2.64 o                         
  -8  -4   1         63.88         70.89         2.39 o                         
  -7  -4   1       1454.34       1394.26        20.08 o                         
  -6  -4   1        269.17        303.32         8.84 o                         
  -5  -4   1       4527.05       4697.67        40.68 o                         
  -4  -4   1       3267.77       3283.82        28.86 o                         
  -3  -4   1       7457.34       7596.82        50.92 o                         
  -2  -4   1          0.26         19.18         1.28 o                         
  -1  -4   1       3453.24       3594.57        31.29 o                         
   0  -4   1         26.16         38.54         1.86 o                         
   1  -4   1       8422.08       8802.48        57.93 o                         
   2  -4   1        992.73        978.01        23.04 o                         
   3  -4   1       3587.19       3433.37        86.26 o                         
   4  -4   1       3912.06       3758.18        34.55 o                         
   5  -4   1       1542.79       1451.87        12.03 o                         
   6  -4   1        483.80        494.56         5.20 o                         
   7  -4   1        257.34        270.11         3.38 o                         
   8  -4   1       1075.35       1034.86        16.64 o                         
   9  -4   1        467.79        479.61         9.90 o                         
  10  -4   1         21.67         27.57         2.62 o                         
  11  -4   1        252.66        302.24         4.75 o                         
  12  -4   1        371.25        401.61         6.71 o                         
  13  -4   1        440.82        510.56         5.22 o                         
  14  -4   1         17.84         20.94         1.79 o                         
 -14  -3   1         15.57         15.51         3.86 o                         
 -13  -3   1        171.10        171.76        21.25 o                         
 -12  -3   1        176.80        179.57         5.36 o                         
 -11  -3   1          0.50          1.81         2.20 o                         
 -10  -3   1         46.62         50.40         2.33 o                         
  -9  -3   1        139.79        141.19         3.24 o                         
  -8  -3   1       1617.37       1644.50        16.54 o                         
  -7  -3   1        514.69        576.33         8.85 o                         
  -6  -3   1      10246.61       9965.19        97.00 o                         
  -5  -3   1       1101.90       1027.92        10.23 o                         
  -4  -3   1      24927.04      25241.59       433.02 o                         
  -3  -3   1       1351.40       1171.00        77.43 o                         
  -2  -3   1      11496.93      11385.54        91.08 o                         
  -1  -3   1       1283.26       1213.08         8.84 o                         
   0  -3   1       1606.34       1607.01        34.68 o                         
   1  -3   1       1104.35       1111.93        11.19 o                         
   2  -3   1       3566.15       3408.42        86.31 o                         
   3  -3   1         25.41         39.86         3.58 o                         
   4  -3   1        118.81        115.63         3.78 o                         
   5  -3   1        572.57        595.44         8.15 o                         
   6  -3   1       1588.54       1545.16        11.57 o                         
   7  -3   1         23.36         27.83         2.40 o                         
   8  -3   1        333.52        352.10         3.38 o                         
   9  -3   1          3.50          4.04         1.85 o                         
  10  -3   1       1832.75       1850.42        14.11 o                         
  11  -3   1          4.83         10.43         2.86 o                         
  12  -3   1        148.57        169.39         4.10 o                         
  13  -3   1        134.88        170.20        14.08 o                         
  14  -3   1        300.45        275.46         4.20 o                         
 -14  -2   1          0.01          0.85         2.09 o                         
 -13  -2   1        253.77        265.51         4.76 o                         
 -12  -2   1        198.81        199.96         3.88 o                         
 -11  -2   1        233.70        234.63         4.51 o                         
 -10  -2   1         13.13         20.05         3.02 o                         
  -9  -2   1       1417.94       1444.86        20.48 o                         
  -8  -2   1         76.71         60.49         3.62 o                         
  -7  -2   1         91.82         93.88         4.79 o                         
  -6  -2   1        681.58        598.35        16.17 o                         
  -5  -2   1       7612.81       7340.16        84.65 o                         
  -4  -2   1       1220.73       1181.95        11.55 o                         
  -3  -2   1       1420.91       1354.45        85.33 o                         
  -2  -2   1        114.56        124.36         2.55 o                         
  -1  -2   1      21501.07      21753.91        50.67 o                         
   0  -2   1        252.26        253.30         7.74 o                         
   1  -2   1      30834.87      31793.25       354.77 o                         
   2  -2   1       1500.69       1498.63        19.03 o                         
   3  -2   1         51.93         40.99         2.97 o                         
   4  -2   1        366.95        335.17        25.22 o                         
   5  -2   1       3427.75       3387.41       138.76 o                         
   6  -2   1       1141.33       1192.54        13.08 o                         
   7  -2   1       1282.97       1228.35        14.53 o                         
   8  -2   1         11.02         16.36         2.10 o                         
   9  -2   1         31.52         38.93         2.34 o                         
  10  -2   1        301.04        315.81         4.50 o                         
  11  -2   1        245.21        261.05         8.23 o                         
  12  -2   1        109.09        122.51         3.54 o                         
  13  -2   1        208.68        230.01         4.41 o                         
  14  -2   1          0.62          1.60         2.09 o                         
 -15  -1   1         19.66         15.90         1.68 o                         
 -14  -1   1         73.12         75.91         3.56 o                         
 -13  -1   1         27.24         31.65         3.57 o                         
 -12  -1   1         21.88         25.67         3.22 o                         
 -11  -1   1         50.86         55.24         2.71 o                         
 -10  -1   1       4361.40       4479.12        27.93 o                         
  -9  -1   1          5.54         10.68         2.20 o                         
  -8  -1   1         48.15         46.98         5.40 o                         
  -7  -1   1        192.13        171.71         4.09 o                         
  -6  -1   1       3361.38       3310.31        71.97 o                         
  -5  -1   1         23.22         24.19         3.14 o                         
  -4  -1   1       5813.62       5607.86        65.12 o                         
  -3  -1   1        364.87        348.59         5.77 o                         
  -2  -1   1       8398.27       8193.93       161.77 o                         
  -1  -1   1        404.06        476.32         4.70 o                         
   0  -1   1        640.69        626.51         5.46 o                         
   1  -1   1        285.75        342.28         4.94 o                         
   2  -1   1       9794.03       9692.22       109.00 o                         
   3  -1   1        398.08        421.09         6.28 o                         
   4  -1   1        489.18        564.34        27.58 o                         
   5  -1   1       1495.97       1506.46        81.87 o                         
   6  -1   1        804.86        790.62         7.98 o                         
   7  -1   1         32.35         28.87         2.67 o                         
   8  -1   1       3718.26       3855.69        97.07 o                         
   9  -1   1        769.72        851.41         8.98 o                         
  10  -1   1        181.47        200.23         2.67 o                         
  11  -1   1          9.72         12.06         2.39 o                         
  12  -1   1        257.30        273.40         4.16 o                         
  13  -1   1        207.10        219.33         3.37 o                         
  14  -1   1        175.40        183.61         3.37 o                         
  15  -1   1         96.81         63.45         1.90 o                         
 -15   0   1        160.90         92.66         2.13 o                         
 -14   0   1          8.13         10.25         1.99 o                         
 -13   0   1         46.54         50.33         3.07 o                         
 -12   0   1        149.50        147.99         3.44 o                         
 -11   0   1         41.43         43.44         2.36 o                         
 -10   0   1        185.51        187.77         4.61 o                         
  -9   0   1       1651.48       1679.71        39.37 o                         
  -8   0   1        230.07        206.93         8.18 o                         
  -7   0   1        738.44        733.49        14.13 o                         
  -6   0   1        484.10        417.02         9.58 o                         
  -5   0   1        656.65        778.71        12.84 o                         
  -4   0   1         18.46         25.36         2.91 o                         
  -3   0   1       3074.94       2876.81        34.46 o                         
  -2   0   1        585.24        517.63         7.30 o                         
  -1   0   1       3693.11       3476.89        39.88 o                         
   0   0   1          0.86          0.99         0.39 o                         
   1   0   1      10924.45      10496.77        82.67 o                         
   2   0   1       1300.43       1090.23        29.32 o                         
   3   0   1      10109.17       9805.55       111.72 o                         
   4   0   1        661.87        561.13         9.76 o                         
   5   0   1        602.88        599.15        10.99 o                         
   6   0   1        210.68        149.82         6.44 o                         
   7   0   1       1036.53        993.80        28.69 o                         
   8   0   1         53.20         42.89         3.32 o                         
   9   0   1        412.85        383.92         4.43 o                         
  10   0   1        338.80        317.11         4.76 o                         
  11   0   1        403.04        430.69         8.84 o                         
  12   0   1        110.36         99.49         3.33 o                         
  13   0   1         12.25         19.45         2.28 o                         
  14   0   1         86.79         95.37         5.40 o                         
  15   0   1        216.67        143.36         3.81 o                         
 -14   1   1        105.02         89.03         3.92 o                         
 -13   1   1        137.52        142.89         3.38 o                         
 -12   1   1        583.13        690.34         8.35 o                         
 -11   1   1          0.35          1.75         1.99 o                         
 -10   1   1         66.70         86.61         2.79 o                         
  -9   1   1          2.56          9.55         2.56 o                         
  -8   1   1       3188.71       3253.61        20.65 o                         
  -7   1   1         37.62         31.05         2.88 o                         
  -6   1   1        198.79        183.52         5.82 o                         
  -5   1   1         87.88         68.14         4.54 o                         
  -4   1   1        774.94        669.47        11.33 o                         
  -3   1   1       1662.44       1475.38        19.48 o                         
  -2   1   1      11963.95      11454.35       129.27 o                         
  -1   1   1         84.52         55.01         1.79 o                         
   0   1   1       3903.84       3484.40        39.39 o                         
   1   1   1         19.56          7.06         0.48 o                         
   2   1   1       7430.20       6917.14        54.80 o                         
   3   1   1        110.19         87.09         2.97 o                         
   4   1   1        232.02        297.81         6.33 o                         
   5   1   1         93.56         77.22         4.14 o                         
   6   1   1       2084.67       1965.77        26.99 o                         
   7   1   1         21.29         31.30         4.87 o                         
   8   1   1        460.50        448.65        11.37 o                         
   9   1   1        333.88        359.14         7.24 o                         
  10   1   1        163.74        169.32         3.25 o                         
  11   1   1         75.19         90.29         3.74 o                         
  12   1   1        212.03        225.81         5.85 o                         
  13   1   1         43.05         42.72         3.87 o                         
  14   1   1        122.71        133.57         5.82 o                         
  15   1   1         20.35         14.95         1.15 o                         
 -14   2   1         83.03         76.75         2.36 o                         
 -13   2   1        718.15        831.28         8.55 o                         
 -12   2   1        188.89        211.32         6.62 o                         
 -11   2   1         22.17         27.54         2.26 o                         
 -10   2   1        303.72        329.32         6.42 o                         
  -9   2   1         42.95         41.30         3.31 o                         
  -8   2   1        722.46        713.61        16.98 o                         
  -7   2   1       1964.90       1983.86        48.61 o                         
  -6   2   1        583.72        577.53         6.99 o                         
  -5   2   1       2771.83       2743.72        36.32 o                         
  -4   2   1       2547.22       2476.61        32.22 o                         
  -3   2   1        616.14        569.94         9.82 o                         
  -2   2   1        699.09        707.96        10.55 o                         
  -1   2   1       2236.65       1914.82        22.58 o                         
   0   2   1        293.61        243.83         2.05 o                         
   1   2   1       3670.94       3447.01        27.84 o                         
   2   2   1        122.20         98.62         5.21 o                         
   3   2   1       3025.12       2800.46        39.10 o                         
   4   2   1         96.51         57.23         1.71 o                         
   5   2   1        164.54        124.73         2.61 o                         
   6   2   1         33.16         28.05         6.07 o                         
   7   2   1       1775.26       1722.20        24.82 o                         
   8   2   1         59.06         66.87         3.25 o                         
   9   2   1       3218.74       3268.51        36.09 o                         
  10   2   1         27.13         27.26         2.43 o                         
  11   2   1        788.05        832.32        14.18 o                         
  12   2   1         65.78         78.93         3.22 o                         
  13   2   1        434.39        479.55         9.86 o                         
  14   2   1          7.18          4.65         2.23 o                         
  15   2   1         18.84         15.84         2.30 o                         
 -14   3   1         14.49         15.23         2.41 o                         
 -13   3   1        108.71        106.39         4.87 o                         
 -12   3   1        143.97        166.25         4.35 o                         
 -11   3   1         89.45         99.46         2.90 o                         
 -10   3   1        472.43        478.84         5.16 o                         
  -9   3   1         13.04          5.89         2.40 o                         
  -8   3   1        879.81        858.75        21.09 o                         
  -7   3   1       1156.85       1177.60        20.56 o                         
  -6   3   1        426.09        381.34         4.82 o                         
  -5   3   1         13.20         11.11         2.06 o                         
  -4   3   1       5313.44       4815.44        59.15 o                         
  -3   3   1        732.30        657.43        11.61 o                         
  -2   3   1       1959.20       1861.18        22.98 o                         
  -1   3   1       1932.00       1810.05        12.87 o                         
   0   3   1       1972.04       1997.66        12.05 o                         
   1   3   1        379.96        315.73         3.69 o                         
   2   3   1      11176.92      11341.09       128.03 o                         
   3   3   1         64.27         61.48         2.58 o                         
   4   3   1        108.24        128.32         7.08 o                         
   5   3   1        937.23        881.17        13.97 o                         
   6   3   1        285.77        306.46        19.07 o                         
   7   3   1        430.15        446.69         9.69 o                         
   8   3   1       9502.18       9652.18        79.51 o                         
   9   3   1          8.63         13.58         2.12 o                         
  10   3   1       1219.55       1312.32        13.52 o                         
  11   3   1         73.34         90.52         3.18 o                         
  12   3   1         44.02         51.67         3.52 o                         
  13   3   1          1.00          7.57         2.91 o                         
  14   3   1        250.47        295.22        14.39 o                         
  15   3   1          1.46          3.19         2.46 o                         
 -14   4   1         88.10         49.22         1.74 o                         
 -13   4   1        130.03        121.80         2.97 o                         
 -12   4   1        204.97        206.16         3.43 o                         
 -11   4   1       1276.02       1381.69         9.67 o                         
 -10   4   1        702.19        737.98        13.29 o                         
  -9   4   1        932.74        932.91         9.11 o                         
  -8   4   1        192.70        197.46         4.36 o                         
  -7   4   1       1615.24       1595.09        13.64 o                         
  -6   4   1        190.38        195.80         5.76 o                         
  -5   4   1        365.84        376.27        18.79 o                         
  -4   4   1        205.86        225.97         6.97 o                         
  -3   4   1       7258.65       7046.78        58.44 o                         
  -2   4   1         84.75         92.43         2.53 o                         
  -1   4   1        351.15        306.11         6.73 o                         
   0   4   1        423.72        357.71         5.52 o                         
   1   4   1        219.40        207.78         2.73 o                         
   2   4   1         22.75         45.19         2.10 o                         
   3   4   1       7404.92       7646.80        88.37 o                         
   4   4   1        659.87        722.13        11.63 o                         
   5   4   1        652.97        587.48         7.62 o                         
   6   4   1        585.87        545.12         5.94 o                         
   7   4   1        377.35        333.12         7.10 o                         
   8   4   1         99.80         92.36         7.56 o                         
   9   4   1        398.78        375.48         9.24 o                         
  10   4   1        298.71        268.74         8.46 o                         
  11   4   1       1255.80       1288.07        10.17 o                         
  12   4   1         19.03         14.69         3.16 o                         
  13   4   1         42.28         56.92         4.42 o                         
  14   4   1         21.30         21.86         1.96 o                         
  15   4   1       1304.95       1102.63       112.12 o                         
 -13   5   1         26.77         19.68         2.55 o                         
 -12   5   1        221.83        236.92         4.69 o                         
 -11   5   1          2.29          5.75         2.44 o                         
 -10   5   1        139.62        145.70         3.22 o                         
  -9   5   1        412.03        410.70         5.11 o                         
  -8   5   1        166.34        179.24         3.19 o                         
  -7   5   1         34.83         30.27         1.92 o                         
  -6   5   1        323.33        267.26         7.18 o                         
  -5   5   1        487.51        447.15         6.26 o                         
  -4   5   1       1196.21       1202.84        28.56 o                         
  -3   5   1         73.87         72.23         2.65 o                         
  -2   5   1        252.02        316.30        11.48 o                         
  -1   5   1       1272.43       1117.76         9.63 o                         
   0   5   1        802.95        658.91         9.20 o                         
   1   5   1       2292.90       2184.27        31.73 o                         
   2   5   1       2430.66       2335.02        23.37 o                         
   3   5   1         61.65         61.23         2.88 o                         
   4   5   1       1162.77       1118.05        12.28 o                         
   5   5   1        140.53        135.03         8.46 o                         
   6   5   1        949.79        870.14        31.96 o                         
   7   5   1        521.90        497.94        10.84 o                         
   8   5   1         57.12         58.20         2.98 o                         
   9   5   1        633.49        609.80        10.36 o                         
  10   5   1        745.44        774.61         9.42 o                         
  11   5   1         74.82         85.05         5.12 o                         
  12   5   1        305.58        346.24         8.85 o                         
  13   5   1         97.00         79.90         5.77 o                         
  14   5   1        791.01        793.54        42.47 o                         
  15   5   1         38.00         25.14         1.90 o                         
 -12   6   1        265.60        276.02         5.43 o                         
 -11   6   1        278.76        276.87         4.07 o                         
 -10   6   1        111.32        136.32         2.79 o                         
  -9   6   1       1042.54       1081.06        16.10 o                         
  -8   6   1        126.78        135.13         4.94 o                         
  -7   6   1         30.38         37.15         2.00 o                         
  -6   6   1        350.66        353.33         5.00 o                         
  -5   6   1       2995.22       2983.58        63.18 o                         
  -4   6   1         67.69         84.52         5.48 o                         
  -3   6   1        888.31        971.36        12.75 o                         
  -2   6   1        449.07        429.04         4.87 o                         
  -1   6   1         53.49         65.77         3.60 o                         
   0   6   1         22.08         33.55         3.13 o                         
   1   6   1       4784.82       4526.55        76.02 o                         
   2   6   1         21.29         31.53         2.68 o                         
   3   6   1       1666.32       1498.98        31.79 o                         
   4   6   1       2581.90       2566.25        24.21 o                         
   5   6   1       1628.50       1632.02        24.87 o                         
   6   6   1       1690.20       1733.62        27.34 o                         
   7   6   1        515.63        466.06         6.36 o                         
   8   6   1         50.48         49.99         2.12 o                         
   9   6   1         49.47         55.71         3.50 o                         
  10   6   1        113.90        111.27         3.26 o                         
  11   6   1        141.52        150.51         7.00 o                         
  12   6   1         94.39         80.29         6.05 o                         
  13   6   1       1396.22       1405.54        91.13 o                         
  14   6   1          9.91         12.26         1.85 o                         
 -12   7   1        131.37        111.44         2.80 o                         
 -11   7   1          0.45          4.48         3.81 o                         
 -10   7   1       1588.31       1717.78        12.34 o                         
  -9   7   1         22.68         27.68         2.02 o                         
  -8   7   1         54.67         55.82         2.07 o                         
  -7   7   1        295.27        284.75         2.84 o                         
  -6   7   1         89.58        118.93         3.10 o                         
  -5   7   1         12.59         10.47         2.98 o                         
  -4   7   1        658.65        647.44        11.59 o                         
  -3   7   1        367.34        374.72         5.01 o                         
  -2   7   1         64.57         93.67         3.19 o                         
  -1   7   1        660.75        680.63        12.67 o                         
   0   7   1        651.19        819.19        14.01 o                         
   1   7   1         18.02         30.39         2.77 o                         
   2   7   1       2080.94       1900.83        18.45 o                         
   3   7   1          4.49         18.45         3.09 o                         
   4   7   1       1198.42       1152.21        15.54 o                         
   5   7   1          4.86         20.43         5.49 o                         
   6   7   1         39.13         38.97         3.78 o                         
   7   7   1         53.90         47.71         2.72 o                         
   8   7   1       1686.40       1709.09        17.96 o                         
   9   7   1        498.40        488.35         8.85 o                         
  10   7   1         25.66         33.74         3.16 o                         
  11   7   1         94.73        103.37         7.11 o                         
  12   7   1         34.12         38.72         2.96 o                         
  13   7   1          1.76          4.03         2.97 o                         
  14   7   1        342.82        256.15         3.56 o                         
 -12   8   1        173.01        132.42         2.80 o                         
 -11   8   1         17.48         18.10         2.08 o                         
 -10   8   1          2.08          5.71         3.86 o                         
  -9   8   1        653.50        660.09         5.94 o                         
  -8   8   1          5.61         11.89         2.56 o                         
  -7   8   1        456.67        473.78         8.49 o                         
  -6   8   1         58.76         60.49         3.60 o                         
  -5   8   1        435.74        455.56        10.34 o                         
  -4   8   1        124.04        130.03         4.11 o                         
  -3   8   1        361.47        342.19         4.23 o                         
  -2   8   1         65.87         68.14         5.88 o                         
  -1   8   1        653.66        817.29        14.85 o                         
   0   8   1        106.23        100.34         5.99 o                         
   1   8   1        301.64        255.41        10.47 o                         
   2   8   1        166.70        183.94         4.83 o                         
   3   8   1         38.53         48.31         3.78 o                         
   4   8   1        738.16        711.58        21.83 o                         
   5   8   1         50.43         62.62         2.82 o                         
   6   8   1         82.69         73.59         2.64 o                         
   7   8   1        128.59        147.03         2.67 o                         
   8   8   1        801.09        790.76         8.90 o                         
   9   8   1         94.48        106.67         3.82 o                         
  10   8   1          2.83          9.23         3.35 o                         
  11   8   1        244.25        249.29         5.36 o                         
  12   8   1          3.92          6.37         5.07 o                         
  13   8   1         56.06         59.80        12.77 o                         
  14   8   1        118.35        113.96         2.91 o                         
 -11   9   1         59.32         54.29        10.22 o                         
 -10   9   1         16.42         22.34         2.69 o                         
  -9   9   1          1.88          3.53         3.22 o                         
  -8   9   1        653.16        651.41         5.95 o                         
  -7   9   1        539.25        546.32         6.83 o                         
  -6   9   1        151.55        131.63         9.13 o                         
  -5   9   1        342.18        301.56         7.90 o                         
  -4   9   1         58.19         67.27         3.83 o                         
  -3   9   1       1017.24       1040.92         9.04 o                         
  -2   9   1         95.84         82.83         2.62 o                         
  -1   9   1         22.11         20.39         2.01 o                         
   0   9   1        504.43        436.39         3.53 o                         
   1   9   1         10.71         16.79         2.26 o                         
   2   9   1         89.66         90.91         2.23 o                         
   3   9   1         39.72         42.93         1.60 o                         
   4   9   1        939.77        973.06         6.05 o                         
   5   9   1        185.96        194.64         3.06 o                         
   6   9   1         65.99         71.14         2.73 o                         
   7   9   1          1.74          2.89         2.94 o                         
   8   9   1       2255.44       2149.72        20.08 o                         
   9   9   1         13.05         13.82         4.11 o                         
  10   9   1       1811.78       1917.78        38.96 o                         
  11   9   1         94.79        117.97         5.49 o                         
  12   9   1        174.16        196.56         5.04 o                         
  13   9   1         33.09         36.23         3.22 o                         
 -10  10   1         56.71         43.17         3.25 o                         
  -9  10   1         40.67         33.31         3.19 o                         
  -8  10   1         77.91         70.16         3.13 o                         
  -7  10   1       1193.67       1138.52        33.65 o                         
  -6  10   1        146.80        156.26         5.99 o                         
  -5  10   1        224.27        250.92         5.80 o                         
  -4  10   1         72.78         57.95         6.49 o                         
  -3  10   1         26.95         49.20         5.21 o                         
  -2  10   1        113.25        135.17         8.16 o                         
  -1  10   1       1333.29       1310.64        15.98 o                         
   0  10   1         66.24         62.71         2.47 o                         
   1  10   1        726.89        677.03         4.97 o                         
   2  10   1        511.74        544.21         5.20 o                         
   3  10   1       1151.43       1166.81         7.01 o                         
   4  10   1         42.62         41.31         2.29 o                         
   5  10   1        471.83        511.82         5.12 o                         
   6  10   1        462.89        501.97         4.88 o                         
   7  10   1         78.20         82.57         3.88 o                         
   8  10   1         39.02         26.92         3.51 o                         
   9  10   1        230.90        239.23         4.12 o                         
  10  10   1        200.32        197.34         4.59 o                         
  11  10   1         17.81         20.43         2.71 o                         
  12  10   1         67.30         74.31         2.11 o                         
  13  10   1        597.59        565.39         7.74 o                         
  -9  11   1        191.80        169.48         3.09 o                         
  -8  11   1         19.21         26.19         2.97 o                         
  -7  11   1        352.21        367.66         8.01 o                         
  -6  11   1        197.14        215.93         7.98 o                         
  -5  11   1         28.14         19.09         3.73 o                         
  -4  11   1        359.11        321.11         6.66 o                         
  -3  11   1         61.74         67.12         3.39 o                         
  -2  11   1         60.22         67.26         2.41 o                         
  -1  11   1       1180.48       1217.74         7.37 o                         
   0  11   1        281.36        253.80         6.33 o                         
   1  11   1        178.80        157.97         3.35 o                         
   2  11   1       1255.10       1393.11         7.99 o                         
   3  11   1          6.13          6.49         2.24 o                         
   4  11   1        220.19        232.85         3.24 o                         
   5  11   1         36.04         44.65         2.16 o                         
   6  11   1         28.19         31.10         3.29 o                         
   7  11   1        169.51        172.37         3.83 o                         
   8  11   1       1625.61       1693.20        24.59 o                         
   9  11   1        241.80        254.96         4.34 o                         
  10  11   1        297.79        262.18         5.15 o                         
  11  11   1         25.40         39.91         4.45 o                         
  12  11   1        201.52        169.94         3.36 o                         
  -8  12   1         15.65         10.11         1.63 o                         
  -7  12   1        117.57        136.29         2.84 o                         
  -6  12   1         15.27         10.94         2.24 o                         
  -5  12   1        126.44        139.49         4.68 o                         
  -4  12   1          0.27          5.50         4.21 o                         
  -3  12   1        561.38        538.14         6.64 o                         
  -2  12   1        726.64        680.01         8.57 o                         
  -1  12   1        533.79        492.94         5.68 o                         
   0  12   1         11.26          8.74         2.47 o                         
   1  12   1        281.50        302.76         3.02 o                         
   2  12   1         31.58         32.09         2.21 o                         
   3  12   1        156.23        183.72         3.11 o                         
   4  12   1        686.61        694.71        11.67 o                         
   5  12   1        431.70        423.94         6.34 o                         
   6  12   1         32.85         25.61         2.50 o                         
   7  12   1         20.70         26.49         2.36 o                         
   8  12   1          9.67         21.13         1.97 o                         
   9  12   1         19.42         26.21         1.87 o                         
  10  12   1          3.80          4.63         2.59 o                         
  11  12   1        207.07        185.06         4.09 o                         
  -7  13   1          7.59          4.42         2.18 o                         
  -6  13   1        395.79        415.08        15.63 o                         
  -5  13   1        270.28        256.01        13.33 o                         
  -4  13   1        382.20        354.99         8.01 o                         
  -3  13   1         79.83         98.62         3.78 o                         
  -2  13   1         69.03         54.26         2.56 o                         
  -1  13   1          4.45          4.89         2.38 o                         
   0  13   1        598.46        599.40         5.51 o                         
   1  13   1        286.33        322.86         3.96 o                         
   2  13   1        134.00        153.26         3.44 o                         
   3  13   1        115.08        121.12         2.65 o                         
   4  13   1        658.07        707.66        12.66 o                         
   5  13   1          1.31          2.40         2.60 o                         
   6  13   1        211.52        229.55         3.77 o                         
   7  13   1        145.87        146.08         2.64 o                         
   8  13   1        112.30         88.68         2.81 o                         
   9  13   1        346.34        351.10         5.55 o                         
  10  13   1         30.87         31.58         2.80 o                         
  -5  14   1         62.37         49.94         2.58 o                         
  -4  14   1        118.73        107.83         3.13 o                         
  -3  14   1         17.49         25.99         2.63 o                         
  -2  14   1         30.65         30.19         2.92 o                         
  -1  14   1        217.27        185.26         2.72 o                         
   0  14   1         10.79         14.69         3.38 o                         
   1  14   1         36.17         42.24         2.51 o                         
   2  14   1          0.40          2.01         2.41 o                         
   3  14   1         71.14         92.99         4.82 o                         
   4  14   1          0.71          3.13         4.21 o                         
   5  14   1         17.10         26.16         2.25 o                         
   6  14   1        322.97        346.86         5.50 o                         
   7  14   1        221.32        257.58         6.69 o                         
   8  14   1          1.43          1.62         3.53 o                         
   9  14   1         94.23         74.48         2.80 o                         
  -3  15   1         62.04         46.64         4.96 o                         
  -2  15   1        191.35        148.53         4.76 o                         
  -1  15   1          3.71          3.85         1.96 o                         
   0  15   1         38.03         33.70         3.58 o                         
   1  15   1         42.12         33.37         2.46 o                         
   2  15   1        560.30        606.52        13.90 o                         
   3  15   1         16.93         15.64         2.42 o                         
   4  15   1         45.11         79.33         3.29 o                         
   5  15   1          0.13          1.05         2.46 o                         
   6  15   1        157.38        204.89         5.40 o                         
   7  15   1         87.33         65.24         2.80 o                         
   0  16   1          0.35          1.96         2.13 o                         
   1  16   1        327.42        162.91         3.87 o                         
   2  16   1          4.59          3.47         2.07 o                         
   3  16   1         62.66         52.58         2.60 o                         
   4  16   1        139.28        104.28        11.45 o                         
  -4 -15   2         56.42         52.46         2.18 o                         
  -3 -15   2        296.58        285.79         5.04 o                         
  -2 -15   2        119.63        127.06         3.98 o                         
  -1 -15   2        340.89        235.17         5.04 o                         
   0 -15   2         35.22         27.43         3.25 o                         
   1 -15   2         35.80         16.96         2.46 o                         
   2 -15   2         44.17         25.53         2.02 o                         
  -7 -14   2          4.12          1.48         1.90 o                         
  -6 -14   2         21.36         21.47         1.90 o                         
  -5 -14   2          1.17          0.74         1.94 o                         
  -4 -14   2         41.48         41.77         2.63 o                         
  -3 -14   2         29.55         35.05         4.20 o                         
  -2 -14   2        622.53        712.06         7.75 o                         
  -1 -14   2        135.09        102.56         4.12 o                         
   0 -14   2         75.01         82.84         4.65 o                         
   1 -14   2         15.88         12.66         3.16 o                         
   2 -14   2         82.75         68.18         3.16 o                         
   3 -14   2        179.38        174.49         4.84 o                         
   4 -14   2        539.50        471.20        20.35 o                         
  -9 -13   2        319.36        193.95        16.05 o                         
  -8 -13   2         56.13         54.79         2.87 o                         
  -7 -13   2        383.59        421.01         5.27 o                         
  -6 -13   2         36.88         43.33         2.50 o                         
  -5 -13   2         39.86         48.74         2.87 o                         
  -4 -13   2         39.37         41.06         3.09 o                         
  -3 -13   2        114.17        112.16         5.45 o                         
  -2 -13   2          9.77         12.90         2.91 o                         
  -1 -13   2        219.44        258.92         5.80 o                         
   0 -13   2        114.46        120.72        10.50 o                         
   1 -13   2        219.32        238.34         5.09 o                         
   2 -13   2          3.56          8.61         3.85 o                         
   3 -13   2        279.92        307.17         7.00 o                         
   4 -13   2          0.24          1.87         3.46 o                         
   5 -13   2        606.30        482.75        50.53 o                         
   6 -13   2        101.74         64.69        18.03 o                         
 -10 -12   2        156.16        127.59         5.04 o                         
  -9 -12   2        115.41        118.64         3.44 o                         
  -8 -12   2       1174.40       1180.62         9.97 o                         
  -7 -12   2        118.97        116.27         3.24 o                         
  -6 -12   2        193.92        215.46         4.83 o                         
  -5 -12   2        190.73        224.42         4.36 o                         
  -4 -12   2       1186.97       1296.48        12.09 o                         
  -3 -12   2         57.60         53.91         4.28 o                         
  -2 -12   2         55.45         70.60         3.45 o                         
  -1 -12   2          0.17          1.45         4.12 o                         
   0 -12   2         44.93         53.28         3.45 o                         
   1 -12   2         14.02         19.25         3.08 o                         
   2 -12   2        110.77        102.22         3.13 o                         
   3 -12   2          0.93         -1.19         2.42 o                         
   4 -12   2        396.23        417.05         5.40 o                         
   5 -12   2        281.57        256.54         4.28 o                         
   6 -12   2        434.26        427.21         5.55 o                         
   7 -12   2        105.02         94.78         2.97 o                         
   8 -12   2         96.14         58.13         2.35 o                         
 -11 -11   2         34.43         26.06         1.60 o                         
 -10 -11   2          7.45          6.92         2.50 o                         
  -9 -11   2        368.99        463.94         5.99 o                         
  -8 -11   2        134.52        115.51         3.98 o                         
  -7 -11   2         42.21         50.86         2.75 o                         
  -6 -11   2        121.26         97.51         2.60 o                         
  -5 -11   2       1572.21       1738.84        12.61 o                         
  -4 -11   2        114.91        139.92         4.75 o                         
  -3 -11   2        905.98       1059.10        24.71 o                         
  -2 -11   2          1.81          1.54         2.03 o                         
  -1 -11   2        128.85        137.52         2.09 o                         
   0 -11   2          1.09          3.84         2.12 o                         
   1 -11   2        174.18        185.79         2.36 o                         
   2 -11   2        597.66        507.55        10.45 o                         
   3 -11   2        423.60        435.42         5.21 o                         
   4 -11   2         95.90        106.95         2.80 o                         
   5 -11   2        538.47        563.30        12.37 o                         
   6 -11   2         80.72         61.64         2.76 o                         
   7 -11   2         96.69        100.82         6.94 o                         
   8 -11   2         15.29         17.19         4.31 o                         
   9 -11   2        139.02        100.14         3.25 o                         
 -12 -10   2         12.23          9.35         1.79 o                         
 -11 -10   2          0.22          3.23         1.95 o                         
 -10 -10   2        335.61        333.02         9.46 o                         
  -9 -10   2        341.14        321.17         5.50 o                         
  -8 -10   2        556.31        600.68        13.56 o                         
  -7 -10   2         37.90         47.58         1.89 o                         
  -6 -10   2        393.11        392.32         4.21 o                         
  -5 -10   2          4.73         12.66         1.75 o                         
  -4 -10   2        284.59        263.48         3.77 o                         
  -3 -10   2        388.36        385.68         3.35 o                         
  -2 -10   2       3517.59       3590.29        21.82 o                         
  -1 -10   2          0.94          3.99         1.47 o                         
   0 -10   2        532.60        502.31         7.30 o                         
   1 -10   2        112.19         91.32         1.82 o                         
   2 -10   2        324.48        337.09         4.36 o                         
   3 -10   2        117.47        125.66         2.95 o                         
   4 -10   2        666.70        651.82         5.93 o                         
   5 -10   2          0.84         -0.09         2.95 o                         
   6 -10   2         44.18         50.05         2.88 o                         
   7 -10   2        191.84        175.12        13.24 o                         
   8 -10   2         26.59         28.44         3.60 o                         
   9 -10   2         84.48         93.68         3.48 o                         
  10 -10   2         99.99         96.32         7.50 o                         
 -12  -9   2         78.08         59.24         5.52 o                         
 -11  -9   2         41.92         52.53         3.28 o                         
 -10  -9   2          0.27          1.92         2.84 o                         
  -9  -9   2         18.98         24.68         3.31 o                         
  -8  -9   2          4.05          5.63         3.04 o                         
  -7  -9   2         66.19         90.07         2.55 o                         
  -6  -9   2          7.29         15.97         2.06 o                         
  -5  -9   2       1942.16       1998.62        14.42 o                         
  -4  -9   2        672.26        665.87         7.10 o                         
  -3  -9   2       1313.23       1388.74        13.25 o                         
  -2  -9   2       1224.04       1212.16         7.91 o                         
  -1  -9   2        530.11        525.09         4.89 o                         
   0  -9   2         29.42         24.16         1.25 o                         
   1  -9   2        342.17        353.89         2.93 o                         
   2  -9   2       1796.02       1871.63        14.67 o                         
   3  -9   2        188.38        209.79         7.48 o                         
   4  -9   2         52.95         45.82         2.14 o                         
   5  -9   2        134.54        131.86         2.94 o                         
   6  -9   2         55.36         60.63         2.39 o                         
   7  -9   2        200.38        180.70         6.72 o                         
   8  -9   2         61.20         78.05         5.31 o                         
   9  -9   2         62.94         61.57         4.44 o                         
  10  -9   2          0.61         -1.08         2.90 o                         
  11  -9   2        428.36        344.48         5.27 o                         
 -13  -8   2        113.33        126.71        15.20 o                         
 -12  -8   2        159.77        197.10         8.04 o                         
 -11  -8   2        174.80        195.09         5.35 o                         
 -10  -8   2        568.96        719.62        11.27 o                         
  -9  -8   2         16.07         12.08         2.69 o                         
  -8  -8   2        494.34        512.32        12.36 o                         
  -7  -8   2          0.37          3.39         2.64 o                         
  -6  -8   2        233.89        228.38         2.34 o                         
  -5  -8   2          8.11         12.85         1.63 o                         
  -4  -8   2        610.91        603.75         3.58 o                         
  -3  -8   2        392.17        351.16         4.75 o                         
  -2  -8   2        708.59        639.60        14.74 o                         
  -1  -8   2         39.27         29.44         2.58 o                         
   0  -8   2       1623.64       1341.83        17.34 o                         
   1  -8   2        205.07        210.38         2.79 o                         
   2  -8   2        902.97        919.66        12.58 o                         
   3  -8   2        264.75        257.55         6.37 o                         
   4  -8   2        106.32        112.57         4.09 o                         
   5  -8   2        647.72        655.62         6.59 o                         
   6  -8   2         45.37         54.62         2.36 o                         
   7  -8   2        419.89        415.60         8.21 o                         
   8  -8   2        568.83        561.12         6.92 o                         
   9  -8   2         19.41         24.92         2.53 o                         
  10  -8   2         38.71         46.18         5.67 o                         
  11  -8   2         88.20         71.59         7.81 o                         
 -13  -7   2         99.54         89.54         3.36 o                         
 -12  -7   2          2.94          1.50         2.17 o                         
 -11  -7   2        187.55        166.23        16.55 o                         
 -10  -7   2         32.77         18.03         3.75 o                         
  -9  -7   2        624.26        713.87         8.94 o                         
  -8  -7   2        192.16        214.89         3.52 o                         
  -7  -7   2         44.91         50.44         2.38 o                         
  -6  -7   2          0.70          1.69         1.69 o                         
  -5  -7   2         51.58         62.37         2.16 o                         
  -4  -7   2        886.10        912.20        23.63 o                         
  -3  -7   2        787.19        868.60        17.21 o                         
  -2  -7   2       1138.65       1224.28        20.87 o                         
  -1  -7   2       4346.42       4242.66       321.41 o                         
   0  -7   2        275.86        274.82        11.09 o                         
   1  -7   2       1312.91       1298.12        11.58 o                         
   2  -7   2        628.30        647.12         6.77 o                         
   3  -7   2       5832.46       5993.65        48.73 o                         
   4  -7   2        979.55       1018.25        13.80 o                         
   5  -7   2        295.22        302.51         6.40 o                         
   6  -7   2         77.77         67.82         2.57 o                         
   7  -7   2         79.62         76.59         3.18 o                         
   8  -7   2         17.72         19.75         2.17 o                         
   9  -7   2        294.22        287.85         4.16 o                         
  10  -7   2         69.02         77.41         4.00 o                         
  11  -7   2         16.18         17.54         3.15 o                         
  12  -7   2         73.19         65.17         3.08 o                         
 -14  -6   2         59.85         51.85         1.85 o                         
 -13  -6   2          2.85          1.83         1.69 o                         
 -12  -6   2         21.18         27.56         3.35 o                         
 -11  -6   2        173.54        199.18        14.62 o                         
 -10  -6   2       1149.91       1296.92        61.63 o                         
  -9  -6   2        567.61        517.21        14.51 o                         
  -8  -6   2         60.84         81.42         2.91 o                         
  -7  -6   2          1.54          3.69         1.99 o                         
  -6  -6   2         57.29         59.00         3.96 o                         
  -5  -6   2          0.55          3.78         2.92 o                         
  -4  -6   2        650.14        631.74         9.80 o                         
  -3  -6   2         83.04        119.64         4.97 o                         
  -2  -6   2        427.26        362.93         9.52 o                         
  -1  -6   2        696.64        815.98        14.86 o                         
   0  -6   2       3067.23       3409.42        43.92 o                         
   1  -6   2        411.51        443.28         6.95 o                         
   2  -6   2        214.36        280.62         4.82 o                         
   3  -6   2         90.76        109.52         3.50 o                         
   4  -6   2       2786.44       2638.59        31.72 o                         
   5  -6   2        142.01        126.71         3.44 o                         
   6  -6   2       1094.19       1101.59         9.94 o                         
   7  -6   2        934.58        938.86         8.53 o                         
   8  -6   2       1221.65       1121.32        11.65 o                         
   9  -6   2         48.08         47.44         4.14 o                         
  10  -6   2       2420.55       2614.85        22.74 o                         
  11  -6   2          1.29          2.76         2.18 o                         
  12  -6   2         26.95         32.08         2.46 o                         
 -14  -5   2         41.34         38.18         2.13 o                         
 -13  -5   2        245.65        202.45         7.50 o                         
 -12  -5   2         31.38         26.83         3.83 o                         
 -11  -5   2        100.51        111.28         3.67 o                         
 -10  -5   2         27.00         26.01         3.43 o                         
  -9  -5   2         36.55         28.77         3.39 o                         
  -8  -5   2        105.21        106.77         2.92 o                         
  -7  -5   2       1175.29       1109.29        12.09 o                         
  -6  -5   2        643.88        655.04         9.85 o                         
  -5  -5   2        669.84        659.12         9.29 o                         
  -4  -5   2        792.79        775.93        15.14 o                         
  -3  -5   2       8628.42       8465.43        98.78 o                         
  -2  -5   2       1176.21       1315.06        27.08 o                         
  -1  -5   2       6438.90       6586.42        55.39 o                         
   0  -5   2        213.01        189.05         3.55 o                         
   1  -5   2       4429.10       4191.59       180.67 o                         
   2  -5   2       4500.61       4395.08        80.48 o                         
   3  -5   2       1046.43       1098.01        18.29 o                         
   4  -5   2         41.64         63.91         2.75 o                         
   5  -5   2       5589.59       5473.86        52.81 o                         
   6  -5   2          0.30          6.01         2.99 o                         
   7  -5   2         36.12         46.37         1.71 o                         
   8  -5   2        226.82        223.98         8.34 o                         
   9  -5   2       1173.85       1081.56        12.65 o                         
  10  -5   2         80.62         98.52         4.09 o                         
  11  -5   2       2022.61       2053.81        58.05 o                         
  12  -5   2         32.53         41.91         2.11 o                         
  13  -5   2        446.49        477.95         6.89 o                         
 -14  -4   2        340.76        291.12        24.54 o                         
 -13  -4   2         45.52         37.16         3.36 o                         
 -12  -4   2        728.31        779.95        28.22 o                         
 -11  -4   2        676.26        739.46         8.50 o                         
 -10  -4   2         56.10         70.53         3.63 o                         
  -9  -4   2        224.07        223.69         7.13 o                         
  -8  -4   2         98.44         85.36         3.22 o                         
  -7  -4   2        897.66        862.61        13.50 o                         
  -6  -4   2         82.68        116.83         4.23 o                         
  -5  -4   2        138.30        152.50         4.05 o                         
  -4  -4   2       7123.90       7092.46        59.28 o                         
  -3  -4   2       1128.24       1174.22        12.05 o                         
  -2  -4   2        220.92        225.56         4.73 o                         
  -1  -4   2       2295.54       2253.55        21.45 o                         
   0  -4   2        818.69        984.61        14.98 o                         
   1  -4   2       2529.08       2481.45        59.54 o                         
   2  -4   2        186.58        246.62         8.54 o                         
   3  -4   2       1894.54       1939.90        18.56 o                         
   4  -4   2       2898.64       2999.08        37.77 o                         
   5  -4   2         40.93         38.72         1.74 o                         
   6  -4   2       2203.51       2056.42        19.68 o                         
   7  -4   2        396.59        394.08         6.24 o                         
   8  -4   2       1248.31       1307.84        10.53 o                         
   9  -4   2        230.11        224.41         3.28 o                         
  10  -4   2       1935.10       1901.70        28.69 o                         
  11  -4   2          5.98          6.52         2.54 o                         
  12  -4   2        118.75         95.83         3.28 o                         
  13  -4   2        216.55        221.20         2.86 o                         
  14  -4   2         28.17         20.77         1.74 o                         
 -14  -3   2          3.31          2.44         2.19 o                         
 -13  -3   2         16.33         22.89         2.34 o                         
 -12  -3   2         21.73         25.66         2.45 o                         
 -11  -3   2        100.35        102.89         2.73 o                         
 -10  -3   2        607.41        586.41         4.71 o                         
  -9  -3   2        119.34        127.06         5.62 o                         
  -8  -3   2         20.49         19.42         2.47 o                         
  -7  -3   2        942.70       1009.05        14.44 o                         
  -6  -3   2        110.15         94.44         4.48 o                         
  -5  -3   2        180.56        119.77         3.63 o                         
  -4  -3   2       4066.69       4233.23        34.22 o                         
  -3  -3   2       5299.62       4816.48        40.18 o                         
  -2  -3   2        210.42        217.16         3.10 o                         
  -1  -3   2       1617.01       1618.72        19.13 o                         
   0  -3   2        229.51        201.40         3.87 o                         
   1  -3   2         44.56         51.67         3.05 o                         
   2  -3   2          4.58          9.32         0.95 o                         
   3  -3   2       3471.64       3481.47        30.74 o                         
   4  -3   2       1243.63       1221.40        16.22 o                         
   5  -3   2         29.26         36.57         2.25 o                         
   6  -3   2        327.55        354.11         3.97 o                         
   7  -3   2        322.70        289.84         5.73 o                         
   8  -3   2          1.55         10.34         1.77 o                         
   9  -3   2        929.90        947.60         7.73 o                         
  10  -3   2        236.10        236.24         6.36 o                         
  11  -3   2       2151.03       2214.50        19.73 o                         
  12  -3   2        165.75        184.59         6.86 o                         
  13  -3   2        782.53        785.41        38.15 o                         
  14  -3   2          3.63          2.63         2.24 o                         
 -14  -2   2        213.23        233.44        10.53 o                         
 -13  -2   2        321.56        306.31        10.42 o                         
 -12  -2   2         73.99         83.49         3.55 o                         
 -11  -2   2         99.10         89.59         2.53 o                         
 -10  -2   2        302.93        349.88         6.19 o                         
  -9  -2   2        650.88        630.61         6.92 o                         
  -8  -2   2        436.27        400.07         5.36 o                         
  -7  -2   2        561.90        531.42         6.39 o                         
  -6  -2   2        272.34        384.78         9.94 o                         
  -5  -2   2        407.29        364.89         7.87 o                         
  -4  -2   2         94.01        108.04         3.80 o                         
  -3  -2   2         68.89         87.77         3.86 o                         
  -2  -2   2      14359.73      13972.11       111.59 o                         
  -1  -2   2        189.21        143.89         3.81 o                         
   0  -2   2      27738.15      28977.49       220.31 o                         
   1  -2   2        953.73        811.85         9.92 o                         
   2  -2   2      12650.21      12281.56       175.58 o                         
   3  -2   2       1306.56       1137.56        45.79 o                         
   4  -2   2      10044.70      10084.63       116.52 o                         
   5  -2   2         55.47         56.26         2.61 o                         
   6  -2   2         66.78         61.71         4.20 o                         
   7  -2   2       1446.62       1503.21        11.69 o                         
   8  -2   2         33.88         43.36         2.82 o                         
   9  -2   2        404.62        392.36         4.29 o                         
  10  -2   2       1982.21       1974.82        32.63 o                         
  11  -2   2        163.69        189.86         3.93 o                         
  12  -2   2        929.43        951.56        10.00 o                         
  13  -2   2          8.09         18.11         2.38 o                         
  14  -2   2         11.66         12.30         2.10 o                         
 -14  -1   2          8.33          8.45         2.46 o                         
 -13  -1   2        527.25        508.23        11.40 o                         
 -12  -1   2        530.51        568.97        18.80 o                         
 -11  -1   2         24.98         34.31         2.61 o                         
 -10  -1   2        108.42         99.88         3.06 o                         
  -9  -1   2        619.13        625.64        10.27 o                         
  -8  -1   2        412.64        374.12         5.08 o                         
  -7  -1   2        934.50        837.78         9.71 o                         
  -6  -1   2       1749.23       1528.01        14.80 o                         
  -5  -1   2       4345.12       4288.01       112.44 o                         
  -4  -1   2        635.36        719.84        12.45 o                         
  -3  -1   2        269.19        342.66         7.06 o                         
  -2  -1   2          1.82          5.20         1.56 o                         
  -1  -1   2         52.60         68.71         1.80 o                         
   0  -1   2         45.51         42.41         1.44 o                         
   1  -1   2       5099.87       4986.09        32.97 o                         
   2  -1   2          2.20          5.60         1.96 o                         
   3  -1   2        797.77        746.16        11.06 o                         
   4  -1   2       2768.20       2644.66        95.21 o                         
   5  -1   2       4910.41       4891.87       326.09 o                         
   6  -1   2        759.87        812.49        76.19 o                         
   7  -1   2       1597.88       1491.95        13.06 o                         
   8  -1   2         41.15         62.12         3.63 o                         
   9  -1   2         43.75         52.21         2.95 o                         
  10  -1   2        312.47        363.86         4.17 o                         
  11  -1   2       1020.83       1015.18         7.37 o                         
  12  -1   2        588.12        643.25         8.54 o                         
  13  -1   2        514.14        548.89         6.55 o                         
  14  -1   2         67.58         67.76         2.17 o                         
  15  -1   2         26.81         19.61         1.11 o                         
 -14   0   2         50.72         46.44         2.30 o                         
 -13   0   2          1.53          6.52         2.56 o                         
 -12   0   2         61.88         83.90         3.43 o                         
 -11   0   2        847.13        849.14         7.04 o                         
 -10   0   2         27.35         32.13         3.05 o                         
  -9   0   2          7.89          8.96         2.68 o                         
  -8   0   2        160.25        170.21         4.87 o                         
  -7   0   2        362.47        387.86        16.72 o                         
  -6   0   2        671.00        590.28         6.66 o                         
  -5   0   2         33.10         37.01         3.01 o                         
  -4   0   2        140.96        113.91         6.08 o                         
  -3   0   2          1.92          9.96         3.02 o                         
  -2   0   2       4133.22       4086.77        33.82 o                         
  -1   0   2        377.95        289.64         4.71 o                         
   0   0   2       3689.36       3277.77        37.64 o                         
   1   0   2        264.95        313.18         4.26 o                         
   2   0   2      22207.67      22345.17       176.05 o                         
   3   0   2        702.74        720.73        11.00 o                         
   4   0   2       8038.27       7970.92        92.59 o                         
   5   0   2       1474.01       1429.58       141.17 o                         
   6   0   2        710.73        624.23        63.97 o                         
   7   0   2        399.10        390.98        10.59 o                         
   8   0   2       3976.95       3988.53        61.56 o                         
   9   0   2         67.95         63.37         1.96 o                         
  10   0   2       1260.46       1382.98        10.89 o                         
  11   0   2        209.16        197.14         3.02 o                         
  12   0   2        285.29        320.32         7.28 o                         
  13   0   2        119.18        124.82         4.50 o                         
  14   0   2        244.77        229.69         3.72 o                         
  15   0   2         53.33         38.84         3.58 o                         
 -14   1   2        124.07        125.62         2.62 o                         
 -13   1   2        172.00        179.46         3.63 o                         
 -12   1   2          8.58          7.36         2.33 o                         
 -11   1   2        427.44        439.76         4.62 o                         
 -10   1   2        139.84        161.91         3.49 o                         
  -9   1   2         91.92        103.47         6.12 o                         
  -8   1   2          0.24          3.43         2.21 o                         
  -7   1   2         56.29         55.37         7.78 o                         
  -6   1   2        585.22        480.55        32.39 o                         
  -5   1   2        542.77        427.24         9.78 o                         
  -4   1   2        107.23         62.66         4.65 o                         
  -3   1   2         90.56        116.81         4.59 o                         
  -2   1   2        629.76        604.81         9.32 o                         
  -1   1   2      19951.43      20031.41       157.89 o                         
   0   1   2        129.85        152.53         1.85 o                         
   1   1   2       2114.94       2098.60        24.70 o                         
   2   1   2         20.12         12.54         1.74 o                         
   3   1   2       7087.13       6873.20        78.49 o                         
   4   1   2        987.20        925.52        13.64 o                         
   5   1   2         47.43         73.23         4.48 o                         
   6   1   2         29.41         24.63         4.25 o                         
   7   1   2       3345.90       3276.14        43.09 o                         
   8   1   2         17.46         22.84         5.77 o                         
   9   1   2       9940.17      10188.56        72.90 o                         
  10   1   2        204.41        215.26         6.26 o                         
  11   1   2       1723.21       1874.80        14.10 o                         
  12   1   2        241.90        285.47         5.67 o                         
  13   1   2        288.61        292.59        12.32 o                         
  14   1   2          0.58          1.07         2.60 o                         
  15   1   2        120.09        106.64         2.07 o                         
 -14   2   2        117.74        112.42         2.58 o                         
 -13   2   2         63.32         61.35         2.28 o                         
 -12   2   2        180.02        197.64         4.60 o                         
 -11   2   2         15.51         17.37         2.13 o                         
 -10   2   2        548.80        598.06         4.70 o                         
  -9   2   2       3557.14       3711.01        35.81 o                         
  -8   2   2       3056.39       2984.24        18.24 o                         
  -7   2   2         11.22         10.24         6.55 o                         
  -6   2   2        292.98        255.86         9.35 o                         
  -5   2   2        108.63        107.37         3.89 o                         
  -4   2   2       2527.93       2175.30        29.23 o                         
  -3   2   2        222.70        221.15         5.83 o                         
  -2   2   2      10620.08      10699.24       121.47 o                         
  -1   2   2        226.13        295.75         5.16 o                         
   0   2   2       8988.86       8894.58       100.21 o                         
   1   2   2        207.99        260.13         4.82 o                         
   2   2   2       4290.67       3623.34        95.93 o                         
   3   2   2        774.47        691.84        10.27 o                         
   4   2   2       1141.81       1014.87        14.66 o                         
   5   2   2        283.38        276.34         6.83 o                         
   6   2   2       1199.60       1026.48        16.44 o                         
   7   2   2        276.83        235.13         7.84 o                         
   8   2   2       1643.12       1629.28        25.26 o                         
   9   2   2        178.96        151.73         2.51 o                         
  10   2   2       8703.07       9485.97        88.41 o                         
  11   2   2        165.07        165.21         6.50 o                         
  12   2   2        211.47        239.42         3.81 o                         
  13   2   2         58.25         54.60         3.37 o                         
  14   2   2         12.69         15.68         2.65 o                         
  15   2   2          9.91         11.76         2.24 o                         
 -14   3   2         42.16         31.97         2.18 o                         
 -13   3   2        582.71        639.24         9.64 o                         
 -12   3   2         16.41         21.79         2.77 o                         
 -11   3   2         67.40         70.25         2.70 o                         
 -10   3   2        496.41        524.03        11.55 o                         
  -9   3   2       1041.11       1026.14         9.50 o                         
  -8   3   2        196.04        210.09         4.51 o                         
  -7   3   2       1227.04       1169.61        21.71 o                         
  -6   3   2        226.66        201.84         8.62 o                         
  -5   3   2        406.32        324.34         9.19 o                         
  -4   3   2       2380.84       2238.81        29.99 o                         
  -3   3   2        649.03        483.46         9.03 o                         
  -2   3   2       1711.79       1706.62        21.72 o                         
  -1   3   2       1503.43       1451.19        18.06 o                         
   0   3   2        118.60        107.90         1.97 o                         
   1   3   2       6464.13       5999.11        39.44 o                         
   2   3   2        814.72        722.69         7.16 o                         
   3   3   2       2802.61       2472.37        30.54 o                         
   4   3   2        695.55        681.81        11.27 o                         
   5   3   2       5133.94       4961.14        59.12 o                         
   6   3   2         10.72         22.28         3.81 o                         
   7   3   2        248.24        246.10         7.79 o                         
   8   3   2          2.46         15.40         4.87 o                         
   9   3   2       4435.65       4492.12        36.54 o                         
  10   3   2          6.30         20.23         2.34 o                         
  11   3   2       4447.21       4697.07        27.83 o                         
  12   3   2        358.70        378.74         8.34 o                         
  13   3   2        691.15        794.19         8.89 o                         
  14   3   2          7.29          9.15         2.41 o                         
  15   3   2         71.78         55.98         2.09 o                         
 -13   4   2        170.70        172.48         3.18 o                         
 -12   4   2         84.80         97.29         2.76 o                         
 -11   4   2        204.29        232.24         3.70 o                         
 -10   4   2        768.08        809.21         6.42 o                         
  -9   4   2          2.08          5.83         2.22 o                         
  -8   4   2        449.92        511.29         7.42 o                         
  -7   4   2        226.49        233.13         8.57 o                         
  -6   4   2       1361.28       1218.70        20.26 o                         
  -5   4   2        494.19        439.83        11.01 o                         
  -4   4   2       5841.61       5156.90       151.62 o                         
  -3   4   2        230.83        245.83         6.22 o                         
  -2   4   2         33.49         42.10         2.69 o                         
  -1   4   2       3021.27       2825.86        31.64 o                         
   0   4   2        225.42        252.31         5.27 o                         
   1   4   2       2807.03       2553.36        33.62 o                         
   2   4   2       2407.11       2479.29        29.60 o                         
   3   4   2        142.63        122.17         4.76 o                         
   4   4   2       1697.73       1789.44        24.17 o                         
   5   4   2          0.87          2.24         4.70 o                         
   6   4   2       1105.47        951.58        15.15 o                         
   7   4   2          2.19          2.24         3.86 o                         
   8   4   2       2373.93       2258.03        31.70 o                         
   9   4   2        735.46        666.47         8.40 o                         
  10   4   2       1396.46       1472.24        28.84 o                         
  11   4   2          3.36          8.33         2.61 o                         
  12   4   2       1388.79       1476.35        48.60 o                         
  13   4   2         67.34         88.97         4.69 o                         
  14   4   2        193.64        199.70         5.71 o                         
  15   4   2          3.48          3.49         1.76 o                         
 -13   5   2         38.74         33.26         3.36 o                         
 -12   5   2         17.38         17.76         2.35 o                         
 -11   5   2        354.79        393.89         3.58 o                         
 -10   5   2         18.36         17.25         2.73 o                         
  -9   5   2        151.90        164.61         2.62 o                         
  -8   5   2        165.36        165.80         3.80 o                         
  -7   5   2         26.08         39.22         2.26 o                         
  -6   5   2        745.94        769.71        16.73 o                         
  -5   5   2       2254.06       2161.97        69.22 o                         
  -4   5   2       2087.90       2104.98        18.60 o                         
  -3   5   2       2275.92       2128.94        21.74 o                         
  -2   5   2         29.00         38.20         2.06 o                         
  -1   5   2       3693.49       3968.01        33.74 o                         
   0   5   2         17.65         21.92         2.69 o                         
   1   5   2       4735.44       5164.33        53.90 o                         
   2   5   2         58.46         88.20         3.89 o                         
   3   5   2      10663.33      10867.36       124.01 o                         
   4   5   2         51.44         60.58         4.26 o                         
   5   5   2        400.70        435.41         4.87 o                         
   6   5   2         35.91         41.77         3.33 o                         
   7   5   2        825.32        743.16        10.43 o                         
   8   5   2         41.40         44.72         3.55 o                         
   9   5   2         31.98         56.09         3.40 o                         
  10   5   2        953.49       1002.34        11.50 o                         
  11   5   2        487.12        552.05         7.88 o                         
  12   5   2         26.57         28.11         3.19 o                         
  13   5   2         55.61         62.83         4.26 o                         
  14   5   2        274.93        296.47         6.50 o                         
  15   5   2        373.34        281.94        40.88 o                         
 -12   6   2         27.73         34.04         3.70 o                         
 -11   6   2         25.05         23.76         2.58 o                         
 -10   6   2         51.70         83.01         2.78 o                         
  -9   6   2         75.07         84.76         2.63 o                         
  -8   6   2        731.03        790.35        12.37 o                         
  -7   6   2        112.39        126.91         2.59 o                         
  -6   6   2         52.81         58.19         2.07 o                         
  -5   6   2         46.89         64.19         4.43 o                         
  -4   6   2        178.26        167.80         3.94 o                         
  -3   6   2        144.34        158.75         8.99 o                         
  -2   6   2       1411.14       1354.22        15.21 o                         
  -1   6   2       1056.18       1083.73        10.08 o                         
   0   6   2       7071.09       7431.11        62.14 o                         
   1   6   2       1112.55       1011.53        15.57 o                         
   2   6   2        164.34        129.54         3.31 o                         
   3   6   2         86.64         84.76         3.28 o                         
   4   6   2       2219.63       2122.10        47.12 o                         
   5   6   2         48.75         56.04         2.50 o                         
   6   6   2       2156.67       2053.01        47.48 o                         
   7   6   2         32.60         39.64         7.00 o                         
   8   6   2        302.52        299.23         4.21 o                         
   9   6   2        256.58        253.79        16.83 o                         
  10   6   2       2266.75       2293.20        43.28 o                         
  11   6   2        182.93        179.90         3.88 o                         
  12   6   2        131.63        118.30         5.04 o                         
  13   6   2          3.42          6.80         3.61 o                         
  14   6   2        456.51        401.12        29.05 o                         
 -12   7   2          0.89          0.50         2.24 o                         
 -11   7   2         64.35         64.28         4.37 o                         
 -10   7   2        100.89         93.25         2.47 o                         
  -9   7   2        466.57        470.30         9.97 o                         
  -8   7   2         27.94         32.47         1.93 o                         
  -7   7   2        582.53        634.73         5.05 o                         
  -6   7   2        766.43        741.82         9.16 o                         
  -5   7   2        235.84        223.99         5.52 o                         
  -4   7   2        722.40        729.52        15.92 o                         
  -3   7   2         87.08         86.56         5.19 o                         
  -2   7   2        747.05        749.01        10.74 o                         
  -1   7   2        391.90        353.17         7.08 o                         
   0   7   2        145.24        174.98         5.96 o                         
   1   7   2         52.92         53.36         2.64 o                         
   2   7   2          0.68          3.77         2.31 o                         
   3   7   2        393.78        453.03         6.88 o                         
   4   7   2       1024.50       1133.48         9.59 o                         
   5   7   2       2056.78       1967.08        20.05 o                         
   6   7   2        457.67        433.24        11.77 o                         
   7   7   2        278.79        281.20         5.86 o                         
   8   7   2          4.84          9.13         7.45 o                         
   9   7   2        773.09        738.41        19.66 o                         
  10   7   2         31.39         30.92         2.85 o                         
  11   7   2        760.79        771.18        35.84 o                         
  12   7   2        542.71        603.27         9.69 o                         
  13   7   2       1063.61       1104.66        14.02 o                         
  14   7   2         75.58         86.23         3.36 o                         
 -11   8   2         97.16         96.31         3.36 o                         
 -10   8   2        148.14        164.28         4.82 o                         
  -9   8   2         96.10        107.10         3.83 o                         
  -8   8   2        814.99        782.80        29.42 o                         
  -7   8   2        545.37        552.03        28.90 o                         
  -6   8   2       1871.98       1936.88        44.48 o                         
  -5   8   2        315.03        293.40         8.64 o                         
  -4   8   2        280.22        288.63         4.71 o                         
  -3   8   2        245.80        233.71         5.74 o                         
  -2   8   2        949.30        957.97        13.35 o                         
  -1   8   2         23.67         18.74         4.43 o                         
   0   8   2       1950.90       1886.21        27.58 o                         
   1   8   2        923.93        955.42        16.82 o                         
   2   8   2         46.54         61.89         3.25 o                         
   3   8   2         50.59         63.60         3.60 o                         
   4   8   2       3898.62       3813.10        32.77 o                         
   5   8   2        203.91        230.57         6.40 o                         
   6   8   2        292.51        291.68         3.99 o                         
   7   8   2        214.83        208.54         3.31 o                         
   8   8   2       1780.09       1727.54        37.79 o                         
   9   8   2         18.99         14.43         3.92 o                         
  10   8   2       1368.57       1327.00        13.43 o                         
  11   8   2         52.80         57.11         5.04 o                         
  12   8   2         20.83         25.34         3.07 o                         
  13   8   2        335.77        293.43        25.18 o                         
  14   8   2        151.52        160.90         3.47 o                         
 -11   9   2        167.60        123.66        22.32 o                         
 -10   9   2         12.71          9.41         3.02 o                         
  -9   9   2        228.35        249.05         8.29 o                         
  -8   9   2         23.37         21.82         2.69 o                         
  -7   9   2       1040.79        989.60        10.21 o                         
  -6   9   2         27.79         42.86         4.17 o                         
  -5   9   2         77.26         73.36         6.80 o                         
  -4   9   2       1811.86       1823.39        19.81 o                         
  -3   9   2        271.31        285.78         5.95 o                         
  -2   9   2         25.98         24.43         3.09 o                         
  -1   9   2        275.64        373.56        12.04 o                         
   0   9   2         33.39         40.57         3.83 o                         
   1   9   2         32.87         50.89         6.61 o                         
   2   9   2          2.12          0.87         1.90 o                         
   3   9   2        605.25        602.18         9.67 o                         
   4   9   2         56.33         61.51         2.55 o                         
   5   9   2        264.83        260.23         6.38 o                         
   6   9   2       1137.74       1111.28        12.82 o                         
   7   9   2        433.53        445.41        10.64 o                         
   8   9   2        351.55        368.21         4.82 o                         
   9   9   2       2133.57       2038.72       147.75 o                         
  10   9   2         13.85         16.49         3.56 o                         
  11   9   2       1834.07       1713.47       126.88 o                         
  12   9   2         64.84         77.84        11.81 o                         
  13   9   2        378.08        353.60         6.92 o                         
 -10  10   2         15.63         18.31         2.91 o                         
  -9  10   2        226.45        223.32        11.37 o                         
  -8  10   2       1442.80       1476.62        35.94 o                         
  -7  10   2          0.22         -1.18         4.06 o                         
  -6  10   2       1226.61       1297.51        18.96 o                         
  -5  10   2        153.97        169.89         6.83 o                         
  -4  10   2       1232.27       1203.76        12.87 o                         
  -3  10   2        499.75        539.63         8.48 o                         
  -2  10   2       2511.94       2568.83        18.62 o                         
  -1  10   2         12.74         16.22         2.93 o                         
   0  10   2        899.53        925.48         8.04 o                         
   1  10   2          4.04          8.44         2.23 o                         
   2  10   2        700.75        745.36         5.13 o                         
   3  10   2       1601.98       1619.50         7.94 o                         
   4  10   2        887.83        882.27         8.86 o                         
   5  10   2         40.39         40.06         4.53 o                         
   6  10   2        966.89       1027.88        12.77 o                         
   7  10   2        252.54        256.34         4.33 o                         
   8  10   2         36.71         42.88         3.02 o                         
   9  10   2         78.32         89.12         7.59 o                         
  10  10   2       1989.14       2188.44        19.82 o                         
  11  10   2         20.63         22.51         3.33 o                         
  12  10   2         35.48         27.81         2.04 o                         
  13  10   2          1.76          1.90         2.24 o                         
  -9  11   2         18.70         15.67         1.75 o                         
  -8  11   2          1.84          4.58         1.89 o                         
  -7  11   2       1226.65       1238.89        42.52 o                         
  -6  11   2        127.55        145.18         5.03 o                         
  -5  11   2       1290.80       1359.51        33.12 o                         
  -4  11   2         34.42         32.95         4.81 o                         
  -3  11   2         52.08         65.59         4.00 o                         
  -2  11   2        157.38        150.22         7.55 o                         
  -1  11   2        314.36        261.68         3.97 o                         
   0  11   2          0.02          6.62         3.06 o                         
   1  11   2        844.41        838.23        10.72 o                         
   2  11   2        102.63         87.38         5.76 o                         
   3  11   2         21.14         25.47         2.28 o                         
   4  11   2        649.03        662.72         5.49 o                         
   5  11   2       1216.76       1304.20        11.34 o                         
   6  11   2        136.83        144.61         3.63 o                         
   7  11   2        187.18        193.48         3.85 o                         
   8  11   2         46.33         50.46         3.11 o                         
   9  11   2        132.09        145.70         3.71 o                         
  10  11   2          0.51          1.96         2.94 o                         
  11  11   2         21.61         33.98         2.40 o                         
  12  11   2         51.12         51.65         2.52 o                         
  -8  12   2         12.42         12.48         2.13 o                         
  -7  12   2         88.53         84.42         3.01 o                         
  -6  12   2        515.58        509.19        10.00 o                         
  -5  12   2         68.55         72.81         2.99 o                         
  -4  12   2        832.52        865.68         9.75 o                         
  -3  12   2        153.43        176.41         5.71 o                         
  -2  12   2        198.76        172.33         3.78 o                         
  -1  12   2        505.38        532.15         4.43 o                         
   0  12   2         93.07        135.05         3.03 o                         
   1  12   2        782.74        803.83        14.08 o                         
   2  12   2         33.55         62.94         2.75 o                         
   3  12   2          7.92          9.32         2.53 o                         
   4  12   2        113.63        134.56         2.93 o                         
   5  12   2         21.62         25.17         2.51 o                         
   6  12   2        300.46        338.72         3.93 o                         
   7  12   2         58.27         62.22         3.56 o                         
   8  12   2        804.10        810.88        16.24 o                         
   9  12   2         44.59         64.63         2.62 o                         
  10  12   2         39.88         29.94         2.00 o                         
  11  12   2          2.75          4.32         2.24 o                         
  -7  13   2        107.57         80.93         6.08 o                         
  -6  13   2         99.63        102.44         3.07 o                         
  -5  13   2        597.08        512.13        60.58 o                         
  -4  13   2         45.18         30.40         5.04 o                         
  -3  13   2        193.20        213.20         4.41 o                         
  -2  13   2          8.42         15.75         2.36 o                         
  -1  13   2         85.99         85.70         3.88 o                         
   0  13   2          0.44          2.31         2.32 o                         
   1  13   2        915.83        816.75        14.88 o                         
   2  13   2        339.60        341.69         7.93 o                         
   3  13   2        792.27        830.32        13.67 o                         
   4  13   2          1.06          3.69         2.11 o                         
   5  13   2        130.12        123.35         2.92 o                         
   6  13   2         22.72         33.61         3.30 o                         
   7  13   2        204.32        223.08         3.40 o                         
   8  13   2          0.28          1.77         2.26 o                         
   9  13   2         37.28         40.70         3.25 o                         
  10  13   2         10.16          6.44         3.14 o                         
  -5  14   2          4.41          3.75         2.07 o                         
  -4  14   2        111.78        108.48         6.30 o                         
  -3  14   2          8.94          5.96         2.66 o                         
  -2  14   2        137.01        154.68         3.61 o                         
  -1  14   2        375.41        397.48         3.61 o                         
   0  14   2         69.65         85.30         4.25 o                         
   1  14   2        674.38        680.04         8.07 o                         
   2  14   2         23.22         30.77         2.53 o                         
   3  14   2        178.71        209.51        13.19 o                         
   4  14   2        301.53        341.92         7.15 o                         
   5  14   2        128.45        141.55        16.80 o                         
   6  14   2        363.33        401.58         5.44 o                         
   7  14   2        207.22        212.37         3.83 o                         
   8  14   2         32.57         33.03         2.16 o                         
   9  14   2         66.29         43.45         2.63 o                         
  -3  15   2         25.81         18.64         2.80 o                         
  -2  15   2        134.54        115.06        11.31 o                         
  -1  15   2        391.18        368.49         7.62 o                         
   0  15   2          4.20          8.62         3.30 o                         
   1  15   2        206.43        197.30         3.59 o                         
   2  15   2         13.26         11.74         2.42 o                         
   3  15   2        201.47        204.08         3.82 o                         
   4  15   2        154.13        150.29         3.61 o                         
   5  15   2         73.18         91.67         7.14 o                         
   6  15   2         60.72         63.82         2.16 o                         
   7  15   2         55.89         56.21         3.39 o                         
   8  15   2          2.71          5.54         1.62 o                         
  -1  16   2         56.96         24.47         2.07 o                         
   1  16   2         53.38         30.79         3.02 o                         
   2  16   2        261.48        206.72         4.20 o                         
   3  16   2          0.11          2.36         1.52 o                         
   4  16   2        507.94        454.47        25.76 o                         
   5  16   2        133.95        111.51         2.52 o                         
  -6 -14   3         23.89         18.06         1.91 o                         
  -5 -14   3        105.61        108.24         4.09 o                         
  -4 -14   3         34.32         30.76         2.04 o                         
  -3 -14   3         71.23         67.32         5.85 o                         
  -2 -14   3         53.18         67.15         2.55 o                         
  -1 -14   3        210.08        186.47        11.93 o                         
   0 -14   3          1.44          5.41         3.00 o                         
   1 -14   3        769.54        725.61        10.77 o                         
   2 -14   3         48.61         35.15         2.86 o                         
   3 -14   3         94.37         75.89         2.26 o                         
   4 -14   3         14.73          5.15         1.79 o                         
  -8 -13   3        593.87        510.69         5.35 o                         
  -7 -13   3        103.63         91.21         2.60 o                         
  -6 -13   3        147.16        152.33         3.41 o                         
  -5 -13   3          9.48         11.82         2.34 o                         
  -4 -13   3        354.17        397.96         5.27 o                         
  -3 -13   3         29.98         20.88         2.73 o                         
  -2 -13   3         22.41         26.34         2.85 o                         
  -1 -13   3        398.51        396.52        14.89 o                         
   0 -13   3        271.11        283.69         5.16 o                         
   1 -13   3        240.95        214.50         4.03 o                         
   2 -13   3        138.08        146.77         7.45 o                         
   3 -13   3         39.28         41.22         5.04 o                         
   4 -13   3        483.33        435.52        37.27 o                         
   5 -13   3          0.66         -0.73         1.95 o                         
   6 -13   3        309.04        233.43         3.87 o                         
  -9 -12   3        159.78        164.91         3.23 o                         
  -8 -12   3        203.27        269.55         6.38 o                         
  -7 -12   3        205.71        253.56         3.48 o                         
  -6 -12   3         12.55         15.08         2.94 o                         
  -5 -12   3        214.76        199.17         5.14 o                         
  -4 -12   3          3.63         12.89         3.07 o                         
  -3 -12   3        240.22        222.16         3.40 o                         
  -2 -12   3        183.67        193.56         3.71 o                         
  -1 -12   3        578.69        616.96         5.90 o                         
   0 -12   3         72.65         59.63         3.11 o                         
   1 -12   3        134.49        137.21         5.34 o                         
   2 -12   3          0.29          3.59         3.20 o                         
   3 -12   3        217.57        218.19         6.22 o                         
   4 -12   3         79.14         64.87         3.57 o                         
   5 -12   3       1076.10       1070.61        14.16 o                         
   6 -12   3          0.27          1.47         1.95 o                         
   7 -12   3        374.99        314.68         3.86 o                         
 -10 -11   3        297.18        284.46         4.06 o                         
  -9 -11   3         17.58         29.41         2.38 o                         
  -8 -11   3        319.22        339.06         5.61 o                         
  -7 -11   3          5.30          9.25         2.96 o                         
  -6 -11   3         94.30        129.43         2.86 o                         
  -5 -11   3        110.72        139.09         4.15 o                         
  -4 -11   3        203.34        196.74         3.57 o                         
  -3 -11   3          2.48          2.44         2.86 o                         
  -2 -11   3        624.61        616.13         4.42 o                         
  -1 -11   3          0.53          0.54         1.74 o                         
   0 -11   3        157.57        160.40         2.19 o                         
   1 -11   3         92.44         86.54         2.51 o                         
   2 -11   3         29.14         31.57         2.26 o                         
   3 -11   3         18.16         19.25         2.41 o                         
   4 -11   3        222.70        229.86         5.04 o                         
   5 -11   3          5.67          6.69         2.86 o                         
   6 -11   3       1065.20       1036.47        39.55 o                         
   7 -11   3         23.75         26.71         2.66 o                         
   8 -11   3         52.65         45.91         2.91 o                         
 -11 -10   3         14.95         21.44         2.97 o                         
 -10 -10   3        162.28        192.99        11.17 o                         
  -9 -10   3         33.07         39.09         2.54 o                         
  -8 -10   3         97.82         97.08         4.09 o                         
  -7 -10   3        104.87         90.14         2.43 o                         
  -6 -10   3          3.29          5.23         2.15 o                         
  -5 -10   3        137.64        145.07         2.61 o                         
  -4 -10   3        783.73        788.75         9.61 o                         
  -3 -10   3        684.68        723.91         8.51 o                         
  -2 -10   3        391.62        383.12         4.34 o                         
  -1 -10   3        644.21        614.93        14.02 o                         
   0 -10   3         46.54         45.97         1.68 o                         
   1 -10   3       1754.78       1801.98        12.26 o                         
   2 -10   3         28.97         21.02         2.39 o                         
   3 -10   3        156.00        202.46         5.80 o                         
   4 -10   3        464.15        496.72         4.18 o                         
   5 -10   3       1152.30       1186.58         9.12 o                         
   6 -10   3         53.20         42.71         2.65 o                         
   7 -10   3        884.83        882.80         9.09 o                         
   8 -10   3         79.13         61.43        15.85 o                         
   9 -10   3        172.28        152.18         4.90 o                         
 -12  -9   3         11.18          8.47         1.40 o                         
 -11  -9   3         47.50         41.27         3.72 o                         
 -10  -9   3        170.22        203.44        10.53 o                         
  -9  -9   3          0.00          2.43         2.67 o                         
  -8  -9   3        109.69        129.79         2.65 o                         
  -7  -9   3          2.57          3.04         2.12 o                         
  -6  -9   3         78.03         70.67         2.08 o                         
  -5  -9   3        120.01        100.20         2.16 o                         
  -4  -9   3       2163.02       2308.71        15.11 o                         
  -3  -9   3       1660.61       1660.92         8.58 o                         
  -2  -9   3         47.54         53.18         1.66 o                         
  -1  -9   3          3.88          5.60         1.53 o                         
   0  -9   3       1077.55       1070.16         9.50 o                         
   1  -9   3        276.23        257.73         2.98 o                         
   2  -9   3        787.43        772.63        12.63 o                         
   3  -9   3         41.11         44.70         3.10 o                         
   4  -9   3       4262.75       4228.72        26.24 o                         
   5  -9   3        127.44        121.63         3.13 o                         
   6  -9   3        525.26        570.79        17.58 o                         
   7  -9   3         34.23         33.26         2.23 o                         
   8  -9   3         62.61         69.35         4.06 o                         
   9  -9   3        206.93        210.30         7.22 o                         
  10  -9   3         32.00         36.07         2.71 o                         
 -13  -8   3         33.22         22.00         1.46 o                         
 -12  -8   3         68.97         74.51         8.43 o                         
 -11  -8   3        432.40        373.74         8.01 o                         
 -10  -8   3          0.57          0.72         3.51 o                         
  -9  -8   3        308.21        326.23         4.78 o                         
  -8  -8   3        128.46        157.87         3.13 o                         
  -7  -8   3        469.46        571.29         6.92 o                         
  -6  -8   3       2115.89       2059.82        19.13 o                         
  -5  -8   3         54.67         59.81         2.68 o                         
  -4  -8   3        257.64        278.46         2.51 o                         
  -3  -8   3         48.22         50.26         1.44 o                         
  -2  -8   3        118.33        141.99         3.09 o                         
  -1  -8   3       1650.94       1551.03        18.24 o                         
   0  -8   3         32.78         30.94         1.38 o                         
   1  -8   3        184.92        198.73         4.62 o                         
   2  -8   3        566.32        530.39         4.58 o                         
   3  -8   3       1344.54       1386.38        17.46 o                         
   4  -8   3        136.05        155.88         3.46 o                         
   5  -8   3       3064.65       3071.50        58.47 o                         
   6  -8   3        188.79        197.52         3.11 o                         
   7  -8   3       4327.33       4353.59        52.52 o                         
   8  -8   3        175.77        186.95         7.75 o                         
   9  -8   3         87.81         96.47         6.51 o                         
  10  -8   3         19.12         26.57         2.30 o                         
  11  -8   3        600.78        525.09        38.62 o                         
 -13  -7   3         22.67         19.65         2.30 o                         
 -12  -7   3        127.57        139.61         3.40 o                         
 -11  -7   3          5.68          2.86         5.60 o                         
 -10  -7   3        298.90        294.65         5.07 o                         
  -9  -7   3        172.35        155.05         3.64 o                         
  -8  -7   3        825.99        831.44        32.68 o                         
  -7  -7   3          8.39         16.93         2.34 o                         
  -6  -7   3        185.04        195.09         2.64 o                         
  -5  -7   3         63.69         59.16         2.06 o                         
  -4  -7   3         31.57         33.13         1.84 o                         
  -3  -7   3         10.64         20.59         5.04 o                         
  -2  -7   3        577.05        600.93        14.29 o                         
  -1  -7   3       1294.62       1240.16        88.98 o                         
   0  -7   3       5506.84       5332.72       135.20 o                         
   1  -7   3        186.57        182.61         5.04 o                         
   2  -7   3       2510.63       2518.89        27.60 o                         
   3  -7   3          1.05          3.09         1.60 o                         
   4  -7   3       2777.71       2810.83        45.78 o                         
   5  -7   3       1332.78       1345.97         8.38 o                         
   6  -7   3       7070.92       7320.89        38.10 o                         
   7  -7   3        266.57        264.67         3.79 o                         
   8  -7   3         38.71         52.54         2.83 o                         
   9  -7   3          1.88          4.59         2.27 o                         
  10  -7   3         22.15         30.75         2.81 o                         
  11  -7   3          0.52          1.25         1.83 o                         
  12  -7   3        143.31        120.52         2.97 o                         
 -13  -6   3        492.38        311.70        48.17 o                         
 -12  -6   3         81.70         65.28         4.26 o                         
 -11  -6   3        276.68        213.02        18.48 o                         
 -10  -6   3          8.93         18.82         2.96 o                         
  -9  -6   3        323.32        321.50         7.95 o                         
  -8  -6   3         33.51         29.85         2.49 o                         
  -7  -6   3         26.55         31.16         2.05 o                         
  -6  -6   3        608.64        597.16        10.92 o                         
  -5  -6   3       1898.92       1836.83       116.63 o                         
  -4  -6   3        799.44        810.19        71.25 o                         
  -3  -6   3        270.46        339.68         7.58 o                         
  -2  -6   3        716.88        771.57        19.17 o                         
  -1  -6   3         50.90         49.17         2.69 o                         
   0  -6   3          0.27         22.65         2.40 o                         
   1  -6   3       1785.69       1612.69        19.99 o                         
   2  -6   3          1.11          6.53         1.83 o                         
   3  -6   3        433.61        470.70         5.50 o                         
   4  -6   3        530.10        508.85         7.01 o                         
   5  -6   3       2744.86       2863.65        49.27 o                         
   6  -6   3        577.85        616.62        11.84 o                         
   7  -6   3       4898.54       5081.66        35.64 o                         
   8  -6   3        100.46        102.53         3.68 o                         
   9  -6   3       1706.78       1770.65        16.76 o                         
  10  -6   3        411.35        417.71         6.58 o                         
  11  -6   3         17.33         25.18         1.96 o                         
  12  -6   3          4.40          3.73         2.26 o                         
 -14  -5   3         62.36         51.29         1.79 o                         
 -13  -5   3          3.79          2.51         2.14 o                         
 -12  -5   3         19.97         17.97         3.58 o                         
 -11  -5   3         61.36         67.76         3.93 o                         
 -10  -5   3        315.79        295.81         5.59 o                         
  -9  -5   3          1.62          4.67         2.75 o                         
  -8  -5   3         32.27         32.64         2.15 o                         
  -7  -5   3          1.31          6.89         2.24 o                         
  -6  -5   3        771.92        889.87        13.15 o                         
  -5  -5   3        147.44        137.31         4.38 o                         
  -4  -5   3        684.52        576.50        13.26 o                         
  -3  -5   3       1389.44       1355.25        40.38 o                         
  -2  -5   3       2274.93       2286.74        39.33 o                         
  -1  -5   3        308.25        263.39         8.29 o                         
   0  -5   3       2188.40       2196.18        30.20 o                         
   1  -5   3        240.56        253.74         3.35 o                         
   2  -5   3        276.67        247.26         3.97 o                         
   3  -5   3        585.73        636.03        13.06 o                         
   4  -5   3       2599.03       2482.92        27.78 o                         
   5  -5   3        187.14        201.64         4.62 o                         
   6  -5   3        683.05        735.21        36.53 o                         
   7  -5   3         29.76         38.00         3.14 o                         
   8  -5   3       1532.67       1554.49        21.30 o                         
   9  -5   3        198.40        197.67         7.06 o                         
  10  -5   3        410.96        405.82         6.43 o                         
  11  -5   3         17.93         15.98         2.48 o                         
  12  -5   3        424.99        434.46         4.77 o                         
  13  -5   3        205.20        208.97         4.09 o                         
 -14  -4   3         36.21         35.35         7.98 o                         
 -13  -4   3         97.04         98.63         3.09 o                         
 -12  -4   3         39.52         49.74         3.90 o                         
 -11  -4   3        489.76        440.11         6.31 o                         
 -10  -4   3          1.02          3.11         3.22 o                         
  -9  -4   3         27.17         43.87         2.79 o                         
  -8  -4   3         74.13         80.38         2.79 o                         
  -7  -4   3       1355.24       1339.74        16.60 o                         
  -6  -4   3        156.46        164.08         4.96 o                         
  -5  -4   3         25.79         31.19         3.37 o                         
  -4  -4   3       1463.17       1562.73        13.59 o                         
  -3  -4   3       1306.56       1228.65        10.89 o                         
  -2  -4   3        661.54        672.45         8.22 o                         
  -1  -4   3        920.78        799.24         8.79 o                         
   0  -4   3         37.39         29.62         2.07 o                         
   1  -4   3        724.04        673.72         9.25 o                         
   2  -4   3       1278.88       1300.34        19.09 o                         
   3  -4   3       6212.19       6063.61        73.46 o                         
   4  -4   3       1030.49       1033.18        65.99 o                         
   5  -4   3       1449.54       1314.50        13.52 o                         
   6  -4   3        209.08        245.02         3.37 o                         
   7  -4   3         47.36         51.27         1.67 o                         
   8  -4   3        261.84        234.10         4.41 o                         
   9  -4   3        129.90        114.35         3.95 o                         
  10  -4   3        395.66        421.07        20.98 o                         
  11  -4   3        831.91        907.29         9.39 o                         
  12  -4   3         36.91         43.31         2.34 o                         
  13  -4   3         16.99         20.02         1.86 o                         
 -14  -3   3         17.07         14.95         1.99 o                         
 -13  -3   3         24.08         25.29         3.41 o                         
 -12  -3   3        596.76        586.63        27.03 o                         
 -11  -3   3          1.29          0.15         2.27 o                         
 -10  -3   3         98.78        103.13         3.01 o                         
  -9  -3   3        179.04        171.45         4.53 o                         
  -8  -3   3       1215.06       1205.35         7.77 o                         
  -7  -3   3        290.46        281.24         6.19 o                         
  -6  -3   3        356.17        476.21         7.21 o                         
  -5  -3   3       1391.25       1411.82        25.31 o                         
  -4  -3   3       3495.40       3884.68        33.20 o                         
  -3  -3   3         20.18         23.15         2.31 o                         
  -2  -3   3        235.56        253.59         3.75 o                         
  -1  -3   3        120.50        150.42         3.26 o                         
   0  -3   3       1911.07       2025.19        17.95 o                         
   1  -3   3        176.76        156.50         3.62 o                         
   2  -3   3       1460.09       1298.97        18.60 o                         
   3  -3   3        618.02        699.80        12.67 o                         
   4  -3   3       5495.24       5586.20        55.84 o                         
   5  -3   3          6.32         37.16         5.13 o                         
   6  -3   3      10777.91      10866.03        71.85 o                         
   7  -3   3        338.31        369.92         4.42 o                         
   8  -3   3        144.90        134.34         2.54 o                         
   9  -3   3         88.65         99.58         3.48 o                         
  10  -3   3         41.00         48.42         2.96 o                         
  11  -3   3         58.00         63.32         3.89 o                         
  12  -3   3        169.35        174.61         4.76 o                         
  13  -3   3        330.27        399.56         6.89 o                         
  14  -3   3         90.47         93.57         3.02 o                         
 -14  -2   3          0.62          0.82         1.81 o                         
 -13  -2   3        318.87        313.58        10.89 o                         
 -12  -2   3        393.76        371.57         7.31 o                         
 -11  -2   3        329.66        330.50         8.23 o                         
 -10  -2   3         18.27         20.16         2.97 o                         
  -9  -2   3         56.90         64.42         3.30 o                         
  -8  -2   3        792.91        752.02         6.41 o                         
  -7  -2   3        599.57        602.00        10.94 o                         
  -6  -2   3         76.21        123.32         5.58 o                         
  -5  -2   3       4082.53       4129.15       117.96 o                         
  -4  -2   3          0.89          1.12         2.97 o                         
  -3  -2   3         33.96         40.05         5.37 o                         
  -2  -2   3        694.29        708.73         8.02 o                         
  -1  -2   3         47.29         53.47         2.81 o                         
   0  -2   3         56.17         47.71         1.72 o                         
   1  -2   3       2566.55       2581.53        18.38 o                         
   2  -2   3       1632.49       1530.19        15.16 o                         
   3  -2   3       5861.51       5440.99        45.64 o                         
   4  -2   3       5832.18       5808.92        49.24 o                         
   5  -2   3       6748.34       6368.67        69.58 o                         
   6  -2   3        996.30       1129.32        11.49 o                         
   7  -2   3        746.31        634.45        19.06 o                         
   8  -2   3         50.87         54.86         1.86 o                         
   9  -2   3         71.66         85.61         2.48 o                         
  10  -2   3        286.07        263.19         3.71 o                         
  11  -2   3         15.98         18.11         3.55 o                         
  12  -2   3          3.99         14.56         4.65 o                         
  13  -2   3        571.77        598.07        18.34 o                         
  14  -2   3        198.13        209.56         4.00 o                         
 -14  -1   3        144.62        115.29        12.10 o                         
 -13  -1   3          0.81          3.28         2.12 o                         
 -12  -1   3        251.59        220.48         5.61 o                         
 -11  -1   3         21.63         21.64         2.39 o                         
 -10  -1   3       3729.01       3736.86        29.98 o                         
  -9  -1   3        114.08         96.93         4.04 o                         
  -8  -1   3        280.42        301.15         4.69 o                         
  -7  -1   3        258.36        223.02         9.97 o                         
  -6  -1   3       1017.80        893.71        17.39 o                         
  -5  -1   3         60.99         61.98         5.71 o                         
  -4  -1   3       3785.02       3781.21        47.31 o                         
  -3  -1   3       1336.24       1216.99        12.45 o                         
  -2  -1   3        302.14        223.02         3.86 o                         
  -1  -1   3        852.01        831.60         8.42 o                         
   0  -1   3       3683.05       3633.24        31.68 o                         
   1  -1   3         85.23         47.29         1.66 o                         
   2  -1   3       2269.44       2125.82        28.59 o                         
   3  -1   3        867.73        835.06         8.91 o                         
   4  -1   3      29468.17      30396.88       340.92 o                         
   5  -1   3       1681.18       1775.79        17.62 o                         
   6  -1   3      10654.61      10793.56        93.99 o                         
   7  -1   3          1.78         11.10         2.08 o                         
   8  -1   3       1656.09       1642.46        11.88 o                         
   9  -1   3       1003.41       1012.96         6.58 o                         
  10  -1   3         28.77         33.02         2.53 o                         
  11  -1   3         18.69         17.65         3.29 o                         
  12  -1   3        234.33        259.24         4.31 o                         
  13  -1   3        117.31        125.49        12.32 o                         
  14  -1   3         26.04         45.80         2.07 o                         
  15  -1   3        106.39         72.24         2.02 o                         
 -14   0   3         21.43         19.28         2.10 o                         
 -13   0   3        133.67        133.23         3.14 o                         
 -12   0   3        441.53        467.11         8.87 o                         
 -11   0   3       1153.18       1192.32        12.55 o                         
 -10   0   3         52.80         69.90         3.28 o                         
  -9   0   3       1924.20       1999.68        16.77 o                         
  -8   0   3         51.26         45.31         2.12 o                         
  -7   0   3        850.23        773.78        12.17 o                         
  -6   0   3         24.93         36.43         4.45 o                         
  -5   0   3        702.85        644.15        11.04 o                         
  -4   0   3       1618.48       1747.84        23.26 o                         
  -3   0   3       3828.96       3884.76        83.70 o                         
  -2   0   3        457.96        377.58         6.73 o                         
  -1   0   3       5498.44       5304.49        60.98 o                         
   0   0   3          3.81         11.59         1.74 o                         
   1   0   3         42.50         46.31         1.74 o                         
   2   0   3        796.06        724.88         9.21 o                         
   3   0   3        995.94        683.35         9.60 o                         
   4   0   3         27.74         41.67         3.14 o                         
   5   0   3       1132.98        949.83        15.83 o                         
   6   0   3         12.21         12.93         5.09 o                         
   7   0   3       3335.40       3388.30        45.22 o                         
   8   0   3         12.69         18.64         6.33 o                         
   9   0   3         39.20         54.39         2.96 o                         
  10   0   3         42.34         43.78         2.53 o                         
  11   0   3       1229.22       1351.48         9.44 o                         
  12   0   3         45.98         41.90         2.95 o                         
  13   0   3         23.92         27.11         3.51 o                         
  14   0   3         92.42        105.39         2.98 o                         
  15   0   3         23.84         16.12         1.96 o                         
 -14   1   3         93.84         72.29         9.58 o                         
 -13   1   3         51.77         49.15         2.39 o                         
 -12   1   3       1144.04       1210.29        18.17 o                         
 -11   1   3         65.26         64.02         3.10 o                         
 -10   1   3        255.44        244.34         8.42 o                         
  -9   1   3         76.73         75.44         2.63 o                         
  -8   1   3       1421.51       1488.77        11.98 o                         
  -7   1   3         33.90         22.76         4.72 o                         
  -6   1   3        301.08        227.35         9.69 o                         
  -5   1   3        239.40        304.30         9.47 o                         
  -4   1   3       2954.56       3085.16        39.90 o                         
  -3   1   3       4831.93       4626.39       138.69 o                         
  -2   1   3        661.19        590.82         6.54 o                         
  -1   1   3       3604.56       3382.96        28.04 o                         
   0   1   3      59572.82      68022.18       534.14 o                         
   1   1   3        318.70        286.83         4.99 o                         
   2   1   3         62.96         65.07         2.46 o                         
   3   1   3        870.69        884.29         8.18 o                         
   4   1   3       1920.37       1807.48        24.03 o                         
   5   1   3        139.04        177.02         6.05 o                         
   6   1   3      11815.91      11752.03       136.86 o                         
   7   1   3       1745.11       1810.69        27.24 o                         
   8   1   3         30.28         41.76         6.21 o                         
   9   1   3         42.46         49.24         2.30 o                         
  10   1   3        994.24       1000.98         7.95 o                         
  11   1   3         62.32         65.63         3.27 o                         
  12   1   3       1078.77       1134.91         9.41 o                         
  13   1   3         94.48        100.33         3.11 o                         
  14   1   3         62.06         55.77         2.75 o                         
  15   1   3          5.14          5.21         2.46 o                         
 -14   2   3        276.54        222.33         3.75 o                         
 -13   2   3        203.05        213.52         6.80 o                         
 -12   2   3         20.34         25.51         2.37 o                         
 -11   2   3       1547.11       1593.07        12.14 o                         
 -10   2   3         67.39         74.42         4.53 o                         
  -9   2   3       1395.89       1406.99        13.66 o                         
  -8   2   3        124.50        142.30         4.19 o                         
  -7   2   3        139.42        138.21         3.90 o                         
  -6   2   3        254.72        300.51        24.31 o                         
  -5   2   3       4798.22       4368.51        55.77 o                         
  -4   2   3         45.04         57.95         4.98 o                         
  -3   2   3       1203.80       1158.00        17.24 o                         
  -2   2   3         62.79         53.43         1.95 o                         
  -1   2   3       5501.53       5219.88       118.52 o                         
   0   2   3        829.18        896.57        12.30 o                         
   1   2   3      20642.34      21237.92       238.00 o                         
   2   2   3       1837.42       1895.14        23.49 o                         
   3   2   3        941.44        957.16        13.36 o                         
   4   2   3        148.96        168.40         4.98 o                         
   5   2   3        411.82        519.55        10.09 o                         
   6   2   3        113.31        111.54         5.66 o                         
   7   2   3        291.83        242.64         8.46 o                         
   8   2   3          5.13          3.97         5.49 o                         
   9   2   3        541.75        552.73         5.46 o                         
  10   2   3        116.26        103.16         3.37 o                         
  11   2   3         62.50         55.26         4.12 o                         
  12   2   3         26.16         40.80         3.64 o                         
  13   2   3       1332.41       1459.62        29.40 o                         
  14   2   3         28.91         26.81         2.66 o                         
  15   2   3         20.94         19.37         1.59 o                         
 -14   3   3        244.60        155.62         2.75 o                         
 -13   3   3         36.35         41.20         2.68 o                         
 -12   3   3        108.30        120.42         3.34 o                         
 -11   3   3        239.74        230.17         5.29 o                         
 -10   3   3        419.33        430.18         7.54 o                         
  -9   3   3        517.46        501.70         5.66 o                         
  -8   3   3        720.80        709.98         7.20 o                         
  -7   3   3         45.64         53.80         4.46 o                         
  -6   3   3        372.07        347.68        25.26 o                         
  -5   3   3        162.16        137.07         3.33 o                         
  -4   3   3       1069.69        970.91        16.33 o                         
  -3   3   3        834.29        870.14        14.02 o                         
  -2   3   3        500.34        423.84         7.96 o                         
  -1   3   3        364.34        277.19         5.60 o                         
   0   3   3       1135.10       1259.77        16.35 o                         
   1   3   3         57.83         32.47         0.91 o                         
   2   3   3       6055.45       5525.43       115.23 o                         
   3   3   3         11.38          8.96         2.97 o                         
   4   3   3       3912.66       3750.18        45.56 o                         
   5   3   3        103.55        101.97         5.26 o                         
   6   3   3         26.89         30.37         2.55 o                         
   7   3   3        640.81        612.41        12.95 o                         
   8   3   3         47.08         55.15         6.10 o                         
   9   3   3       1973.94       1933.23        15.22 o                         
  10   3   3        623.65        670.94         6.08 o                         
  11   3   3        126.79        126.40         3.39 o                         
  12   3   3         38.13         44.49         2.93 o                         
  13   3   3         56.30         53.49         2.87 o                         
  14   3   3         14.57         18.29         2.44 o                         
  15   3   3         12.62         12.50         1.88 o                         
 -13   4   3        132.32        113.45         2.65 o                         
 -12   4   3          1.89          6.68         2.42 o                         
 -11   4   3        419.59        457.57         5.12 o                         
 -10   4   3        174.10        182.30         4.71 o                         
  -9   4   3         68.55         64.72         2.53 o                         
  -8   4   3          9.77         11.76         2.21 o                         
  -7   4   3        475.94        475.35         5.24 o                         
  -6   4   3        289.22        289.88         5.33 o                         
  -5   4   3         70.93         76.84         3.02 o                         
  -4   4   3         31.64         31.70         2.26 o                         
  -3   4   3       5992.54       6095.98        72.28 o                         
  -2   4   3         29.80         42.77         3.30 o                         
  -1   4   3         96.43        138.48         3.98 o                         
   0   4   3        433.97        425.91         5.44 o                         
   1   4   3         44.87         53.06         2.55 o                         
   2   4   3       1587.51       1495.37        11.08 o                         
   3   4   3        932.00        816.12        12.96 o                         
   4   4   3       1816.28       1804.13        24.57 o                         
   5   4   3       1238.38       1163.47        28.79 o                         
   6   4   3        598.87        602.43        11.77 o                         
   7   4   3       1019.26       1023.60        17.55 o                         
   8   4   3       1308.02       1228.55        20.76 o                         
   9   4   3         30.32         41.32         5.58 o                         
  10   4   3       1093.55       1145.11         9.49 o                         
  11   4   3        698.06        735.57        15.95 o                         
  12   4   3         66.41         79.41         3.60 o                         
  13   4   3         14.43         19.26         2.47 o                         
  14   4   3         40.48         45.46         4.53 o                         
  15   4   3         31.08         24.35         1.86 o                         
 -13   5   3         86.94         79.07         7.31 o                         
 -12   5   3       1572.66       1625.39        14.49 o                         
 -11   5   3         21.47         27.05         2.52 o                         
 -10   5   3        261.48        274.30         3.28 o                         
  -9   5   3        269.93        279.95         5.86 o                         
  -8   5   3        966.00       1074.29        16.01 o                         
  -7   5   3        343.21        342.29         9.76 o                         
  -6   5   3       2468.87       2392.48        50.21 o                         
  -5   5   3        128.87        127.87         5.82 o                         
  -4   5   3       1653.34       1484.52        45.06 o                         
  -3   5   3         55.02         55.62         4.93 o                         
  -2   5   3        642.65        571.95         7.32 o                         
  -1   5   3        139.81        142.57         2.85 o                         
   0   5   3        448.06        428.78        13.28 o                         
   1   5   3         70.45         56.66         3.92 o                         
   2   5   3       1882.26       1755.03        22.72 o                         
   3   5   3        221.67        206.69         3.95 o                         
   4   5   3       1656.93       1544.97        37.55 o                         
   5   5   3          0.56          1.22         1.81 o                         
   6   5   3       3029.48       2754.46        69.21 o                         
   7   5   3       1160.53       1057.94        17.78 o                         
   8   5   3        911.85        862.44        10.33 o                         
   9   5   3        212.75        207.71         7.11 o                         
  10   5   3        995.04       1012.45        14.83 o                         
  11   5   3        281.48        281.23         4.40 o                         
  12   5   3         77.21         85.41         6.20 o                         
  13   5   3        319.43        337.80         8.29 o                         
  14   5   3        249.52        235.29        19.85 o                         
  15   5   3         18.18         12.42         1.62 o                         
 -12   6   3        268.38        295.48         5.60 o                         
 -11   6   3       1498.56       1523.29        16.89 o                         
 -10   6   3         32.16         36.28         3.04 o                         
  -9   6   3        128.64        128.20         2.78 o                         
  -8   6   3         50.18         52.45         2.48 o                         
  -7   6   3        188.76        193.54         7.43 o                         
  -6   6   3         77.70         64.10         2.83 o                         
  -5   6   3       4737.91       4600.79       118.73 o                         
  -4   6   3        200.19        205.24         3.69 o                         
  -3   6   3        736.42        699.63         7.74 o                         
  -2   6   3         31.43         35.50         1.87 o                         
  -1   6   3       1509.28       1500.51        12.97 o                         
   0   6   3         21.82         21.73         3.40 o                         
   1   6   3        290.75        278.52         5.44 o                         
   2   6   3         30.07         31.62         1.91 o                         
   3   6   3       1758.33       1594.79        20.79 o                         
   4   6   3       1812.70       1684.32        25.28 o                         
   5   6   3        998.98        987.33         8.74 o                         
   6   6   3       1090.10       1059.06        15.81 o                         
   7   6   3        652.44        571.88         9.15 o                         
   8   6   3        692.06        699.66         9.75 o                         
   9   6   3        718.17        677.05         7.73 o                         
  10   6   3         43.45         38.97         2.98 o                         
  11   6   3         27.27         27.58         4.02 o                         
  12   6   3        205.50        214.48         6.05 o                         
  13   6   3         84.87         94.62         6.38 o                         
  14   6   3         33.47         31.46         2.60 o                         
  15   6   3         37.16         21.22         1.74 o                         
 -12   7   3        231.29        223.51         3.92 o                         
 -11   7   3          2.07          2.76         2.49 o                         
 -10   7   3       2449.86       2689.11        48.84 o                         
  -9   7   3          0.75          2.92         2.44 o                         
  -8   7   3        609.52        615.22         4.50 o                         
  -7   7   3        562.90        582.65        15.33 o                         
  -6   7   3        859.21        828.40        13.92 o                         
  -5   7   3        291.32        279.60         8.22 o                         
  -4   7   3        160.33        151.54         4.69 o                         
  -3   7   3        972.27        963.42         9.26 o                         
  -2   7   3       2123.86       2085.54        21.01 o                         
  -1   7   3          0.68          9.88         4.05 o                         
   0   7   3        653.17        732.62        10.32 o                         
   1   7   3         73.61         92.36         4.31 o                         
   2   7   3       1213.60        950.96        35.94 o                         
   3   7   3          0.92          8.87         1.92 o                         
   4   7   3       3009.77       2863.93        30.14 o                         
   5   7   3         18.75         24.54         2.45 o                         
   6   7   3        109.72        136.87         3.71 o                         
   7   7   3        131.43        119.38         3.97 o                         
   8   7   3         76.01         71.63         3.31 o                         
   9   7   3        376.35        354.74         5.14 o                         
  10   7   3        270.02        273.58         3.59 o                         
  11   7   3         26.03         32.78         2.86 o                         
  12   7   3       1261.58       1256.44        46.30 o                         
  13   7   3          0.31          0.80         3.00 o                         
  14   7   3         47.11         42.28         2.12 o                         
 -11   8   3        220.97        216.37         4.48 o                         
 -10   8   3          2.89          0.38         2.68 o                         
  -9   8   3        696.99        710.26         7.69 o                         
  -8   8   3         48.89         48.19         2.38 o                         
  -7   8   3       1249.06       1311.81         7.23 o                         
  -6   8   3         18.32         16.48         3.22 o                         
  -5   8   3       1146.97       1120.78         9.74 o                         
  -4   8   3       1411.88       1432.22        16.17 o                         
  -3   8   3       3427.24       3483.97        32.97 o                         
  -2   8   3        289.36        327.03        10.11 o                         
  -1   8   3       4156.25       4434.07        41.03 o                         
   0   8   3         13.98         16.87         4.46 o                         
   1   8   3       4370.70       4635.95        58.83 o                         
   2   8   3         47.13         38.42         2.15 o                         
   3   8   3        242.50        214.33         3.83 o                         
   4   8   3        320.63        308.91         6.50 o                         
   5   8   3       1544.49       1510.19        15.00 o                         
   6   8   3        321.27        310.27         6.17 o                         
   7   8   3         27.02         29.48         3.55 o                         
   8   8   3        198.37        204.34        18.93 o                         
   9   8   3         79.66         68.46         4.37 o                         
  10   8   3        248.76        247.20         6.78 o                         
  11   8   3        811.75        871.59        12.84 o                         
  12   8   3         16.32         21.76         4.48 o                         
  13   8   3         43.68         40.48         3.98 o                         
  14   8   3         26.04         29.67         6.44 o                         
 -10   9   3         82.68         84.60         3.58 o                         
  -9   9   3        498.76        518.13         8.71 o                         
  -8   9   3        319.43        327.13        25.37 o                         
  -7   9   3        121.69        134.35        12.63 o                         
  -6   9   3        848.07        836.97        12.33 o                         
  -5   9   3        185.97        190.93         4.37 o                         
  -4   9   3        145.03        123.65         6.47 o                         
  -3   9   3         33.41         49.65         5.04 o                         
  -2   9   3        134.06        169.36         4.75 o                         
  -1   9   3        696.02        725.45         8.92 o                         
   0   9   3       5399.31       5510.82        38.05 o                         
   1   9   3         69.44         74.37         3.33 o                         
   2   9   3         26.45         31.93         2.49 o                         
   3   9   3        104.92        110.31         3.10 o                         
   4   9   3        110.19        108.43         2.89 o                         
   5   9   3          0.62          2.57         1.77 o                         
   6   9   3        557.57        606.60         9.96 o                         
   7   9   3        748.63        737.29         8.44 o                         
   8   9   3        378.81        384.31         8.40 o                         
   9   9   3         36.99         55.56         7.70 o                         
  10   9   3         23.95         25.45         3.63 o                         
  11   9   3        122.06        131.55         9.13 o                         
  12   9   3        119.68        131.93         5.40 o                         
  13   9   3         53.80         47.41        12.49 o                         
 -10  10   3         19.23         17.80         2.69 o                         
  -9  10   3         34.24         36.60         2.24 o                         
  -8  10   3          1.94          5.88         2.50 o                         
  -7  10   3         18.59         25.14         5.49 o                         
  -6  10   3        526.78        527.62         6.76 o                         
  -5  10   3       1464.34       1411.24        55.74 o                         
  -4  10   3        101.44         75.64         5.29 o                         
  -3  10   3       2346.49       2387.61        21.18 o                         
  -2  10   3       1460.22       1409.34        10.25 o                         
  -1  10   3        995.40       1044.28         7.59 o                         
   0  10   3         28.82         38.92         2.93 o                         
   1  10   3        878.08        930.16         6.74 o                         
   2  10   3       1520.69       1483.79        11.67 o                         
   3  10   3        323.80        366.97         6.37 o                         
   4  10   3        438.21        424.18         3.93 o                         
   5  10   3        950.26        918.28        13.50 o                         
   6  10   3        848.54        886.38         8.08 o                         
   7  10   3        300.59        294.84         6.49 o                         
   8  10   3         85.12        110.31         4.68 o                         
   9  10   3        453.98        440.95         6.82 o                         
  10  10   3          2.71          5.48         3.74 o                         
  11  10   3         41.24         57.48         7.56 o                         
  12  10   3        204.57        223.89        16.47 o                         
  13  10   3        169.43        172.28         2.77 o                         
  -9  11   3        376.76        324.18         5.32 o                         
  -8  11   3         50.15         54.90         2.76 o                         
  -7  11   3        267.92        267.32        15.85 o                         
  -6  11   3         22.63         36.35         4.33 o                         
  -5  11   3         63.63         82.83         4.51 o                         
  -4  11   3        216.50        232.74         8.06 o                         
  -3  11   3         51.21         57.78         3.44 o                         
  -2  11   3        680.67        780.51        31.89 o                         
  -1  11   3        201.81        189.26         3.67 o                         
   0  11   3        199.85        189.91         7.16 o                         
   1  11   3        139.59        147.30         3.61 o                         
   2  11   3       1948.43       1934.13        11.80 o                         
   3  11   3         82.47         85.14         3.41 o                         
   4  11   3         87.48        102.85         2.87 o                         
   5  11   3        691.59        683.45         6.46 o                         
   6  11   3        580.14        640.11         5.29 o                         
   7  11   3         56.68         64.60         4.65 o                         
   8  11   3         46.99         53.14         4.38 o                         
   9  11   3        613.07        680.11        12.24 o                         
  10  11   3        151.43        154.50         4.10 o                         
  11  11   3         71.61         89.25         3.01 o                         
  12  11   3         38.96         36.71         2.35 o                         
  -8  12   3          2.17          2.30         1.90 o                         
  -7  12   3        169.23        177.85         4.37 o                         
  -6  12   3          1.20         -0.57         3.46 o                         
  -5  12   3        348.14        357.39        15.96 o                         
  -4  12   3         92.10         89.50         4.85 o                         
  -3  12   3        891.03        869.09        10.48 o                         
  -2  12   3         62.55         71.22         3.75 o                         
  -1  12   3         68.01         98.73         3.56 o                         
   0  12   3          1.42          1.56         3.13 o                         
   1  12   3        225.87        266.98         5.79 o                         
   2  12   3         39.96         31.84         2.72 o                         
   3  12   3         35.31         41.88         2.78 o                         
   4  12   3         39.41         33.68         3.34 o                         
   5  12   3         37.49         45.44         2.75 o                         
   6  12   3        205.56        236.08         7.02 o                         
   7  12   3        122.47        121.34         2.95 o                         
   8  12   3         61.67         68.93         3.64 o                         
   9  12   3         54.78         60.17         3.16 o                         
  10  12   3         39.38         41.71         4.81 o                         
  11  12   3         84.08         98.85         2.54 o                         
  12  12   3        133.11         98.88         5.32 o                         
  -7  13   3          6.84          6.68         3.00 o                         
  -6  13   3        265.51        257.58         3.86 o                         
  -5  13   3        168.09        126.52        24.92 o                         
  -4  13   3         31.45         45.92         3.85 o                         
  -3  13   3          0.98         -0.83         4.19 o                         
  -2  13   3         51.49         79.95         3.40 o                         
  -1  13   3        143.83        142.83         2.91 o                         
   0  13   3        606.99        676.47         9.97 o                         
   1  13   3         62.20         71.00         2.46 o                         
   2  13   3         85.50         95.42         3.38 o                         
   3  13   3          2.09          8.35         2.96 o                         
   4  13   3        784.64        851.68         9.71 o                         
   5  13   3         38.34         36.57         2.96 o                         
   6  13   3        399.68        419.01        20.49 o                         
   7  13   3        248.65        271.49         4.66 o                         
   8  13   3        143.79        131.09         2.81 o                         
   9  13   3        346.29        396.53         4.38 o                         
  10  13   3         14.34         14.72         2.58 o                         
  11  13   3        187.21        139.65         2.52 o                         
  -5  14   3       2058.52       1844.44        22.17 o                         
  -4  14   3         95.17         81.57        16.88 o                         
  -3  14   3        459.49        475.00         6.14 o                         
  -2  14   3          7.48          8.89         2.94 o                         
  -1  14   3         90.36        129.52         3.63 o                         
   0  14   3         81.61         81.03         2.61 o                         
   1  14   3        113.56        140.92         3.13 o                         
   2  14   3          0.27          2.59         2.41 o                         
   3  14   3        861.07        943.11         6.95 o                         
   4  14   3         30.76         34.56         2.41 o                         
   5  14   3        201.59        232.22         3.73 o                         
   6  14   3        177.43        178.75         5.35 o                         
   7  14   3         81.50         97.36         3.04 o                         
   8  14   3         38.02         42.01         2.46 o                         
   9  14   3         70.95         59.24         1.95 o                         
  -3  15   3         17.78         11.17         1.82 o                         
  -2  15   3        215.29        212.46         7.45 o                         
  -1  15   3        155.26        165.31         5.71 o                         
   0  15   3         17.71         20.83         3.14 o                         
   1  15   3        165.85        160.88         2.59 o                         
   2  15   3        111.99        135.12         8.02 o                         
   3  15   3         25.16         26.14         2.08 o                         
   4  15   3         99.15        112.32         2.76 o                         
   5  15   3          5.93          5.27         2.49 o                         
   6  15   3        277.69        245.83        12.41 o                         
   7  15   3         13.54         15.91         1.89 o                         
   8  15   3        102.30        100.30         2.74 o                         
  -1  16   3        222.80        131.39         3.19 o                         
   1  16   3        230.75        202.61         4.54 o                         
   2  16   3         53.84         44.50         3.72 o                         
   3  16   3         54.77         52.45         2.66 o                         
   4  16   3         22.48         22.70         1.58 o                         
   5  16   3        218.44        190.73        12.74 o                         
  -4 -14   4         20.29         17.97         2.58 o                         
  -1 -14   4         34.39         31.46         3.53 o                         
   0 -14   4         31.32         34.21         3.86 o                         
   1 -14   4          1.23         -0.28         2.80 o                         
   2 -14   4        201.19        113.11         2.64 o                         
  -7 -13   4        118.41         96.56         2.45 o                         
  -6 -13   4          0.21          3.61         2.54 o                         
  -5 -13   4        172.90        210.60         4.09 o                         
  -4 -13   4         53.87         44.76         2.80 o                         
  -3 -13   4        426.77        412.66         3.99 o                         
  -2 -13   4        346.31        401.42         5.78 o                         
  -1 -13   4        963.19        996.20        12.66 o                         
   0 -13   4         16.99         24.29         3.21 o                         
   1 -13   4        650.28        617.04        19.34 o                         
   2 -13   4          2.22          6.42         2.73 o                         
   3 -13   4         28.97         24.67         3.03 o                         
   4 -13   4         63.92         56.67         2.67 o                         
  -9 -12   4         26.43          9.41         1.46 o                         
  -8 -12   4         86.57        107.74         3.17 o                         
  -7 -12   4        105.12         79.39         2.95 o                         
  -6 -12   4         27.52         29.41         4.03 o                         
  -5 -12   4         58.05         53.97         3.90 o                         
  -4 -12   4        834.85        921.04         6.23 o                         
  -3 -12   4         16.72         10.38         2.08 o                         
  -2 -12   4         22.93         29.12         2.49 o                         
  -1 -12   4         56.70         63.92         2.22 o                         
   0 -12   4        993.39        978.29         6.28 o                         
   1 -12   4         42.87         37.16         3.04 o                         
   2 -12   4        410.31        443.08         6.55 o                         
   3 -12   4         13.06         11.53         3.59 o                         
   4 -12   4         23.20         24.84         2.90 o                         
   5 -12   4         16.04         16.81         2.06 o                         
   6 -12   4         27.80         30.51         2.56 o                         
   7 -12   4        151.30         97.03         9.35 o                         
 -10 -11   4         34.11         36.48         1.78 o                         
  -9 -11   4         24.53         29.76         1.73 o                         
  -8 -11   4         45.79         39.72         2.61 o                         
  -7 -11   4         16.52         24.73         2.62 o                         
  -6 -11   4         34.07         25.42         2.80 o                         
  -5 -11   4        410.94        386.24         4.75 o                         
  -4 -11   4          0.25          2.52         2.61 o                         
  -3 -11   4         29.81         35.98         2.41 o                         
  -2 -11   4         93.51         99.05         1.96 o                         
  -1 -11   4       1329.45       1331.99         6.29 o                         
   0 -11   4         24.58         26.48         1.74 o                         
   1 -11   4       1273.59       1188.29        10.21 o                         
   2 -11   4        208.77        230.56         3.47 o                         
   3 -11   4        535.93        473.23         6.93 o                         
   4 -11   4          0.27          5.63         3.92 o                         
   5 -11   4        204.46        183.01         3.88 o                         
   6 -11   4         96.65         87.44         3.66 o                         
   7 -11   4         53.50         58.74         3.08 o                         
   8 -11   4         26.79         16.29         1.96 o                         
 -11 -10   4         84.70         55.24         1.62 o                         
 -10 -10   4         55.65         33.57         3.15 o                         
  -9 -10   4          2.10          1.29         2.53 o                         
  -8 -10   4         45.75         54.35         2.80 o                         
  -7 -10   4         55.00         45.69         2.73 o                         
  -6 -10   4        905.86       1029.07         7.96 o                         
  -5 -10   4        157.01        171.86         3.41 o                         
  -4 -10   4         24.65         36.47         2.49 o                         
  -3 -10   4         62.68         64.19         1.95 o                         
  -2 -10   4        753.72        815.15         4.21 o                         
  -1 -10   4         70.61         83.72         3.05 o                         
   0 -10   4        688.79        773.21         7.55 o                         
   1 -10   4         82.07         86.85         2.04 o                         
   2 -10   4        590.32        632.41         8.32 o                         
   3 -10   4          1.84          7.08         3.09 o                         
   4 -10   4        292.22        313.23         3.96 o                         
   5 -10   4          0.28          2.67         2.81 o                         
   6 -10   4        414.95        415.76         6.38 o                         
   7 -10   4        347.55        341.82        25.54 o                         
   8 -10   4         37.60         44.32         2.66 o                         
   9 -10   4         71.10         63.89         3.53 o                         
 -11  -9   4        127.72        140.50         2.85 o                         
 -10  -9   4         71.28         66.18         3.34 o                         
  -9  -9   4        102.22         88.08         2.75 o                         
  -8  -9   4          2.28          1.89         2.14 o                         
  -7  -9   4        669.73        678.69        15.01 o                         
  -6  -9   4          3.11          6.16         1.94 o                         
  -5  -9   4        241.16        250.64         4.04 o                         
  -4  -9   4         58.60         56.68         2.18 o                         
  -3  -9   4        924.12        891.67         6.59 o                         
  -2  -9   4          6.51         13.17         1.65 o                         
  -1  -9   4         46.73         56.03         1.90 o                         
   0  -9   4        180.26        172.89         2.80 o                         
   1  -9   4       3886.43       3863.49        27.23 o                         
   2  -9   4        439.45        454.85         3.73 o                         
   3  -9   4       1015.52       1050.61        14.83 o                         
   4  -9   4        435.75        455.62         3.99 o                         
   5  -9   4        562.83        602.69         5.51 o                         
   6  -9   4         77.02         80.52         2.92 o                         
   7  -9   4       1282.23       1311.61         8.94 o                         
   8  -9   4         55.03         48.06         2.74 o                         
   9  -9   4        131.76        141.39         3.49 o                         
  10  -9   4         31.19         24.63         2.26 o                         
 -12  -8   4         62.77         42.67         2.58 o                         
 -11  -8   4        129.55        143.49         8.26 o                         
 -10  -8   4        213.53        214.58         3.66 o                         
  -9  -8   4         93.35         88.21         2.99 o                         
  -8  -8   4        194.12        176.38         4.92 o                         
  -7  -8   4          1.28          4.91         2.09 o                         
  -6  -8   4        190.21        207.71         3.19 o                         
  -5  -8   4        300.04        297.48         4.61 o                         
  -4  -8   4        418.12        468.59         3.38 o                         
  -3  -8   4        499.85        522.10         5.23 o                         
  -2  -8   4        365.18        345.20         6.97 o                         
  -1  -8   4        236.08        228.87         2.68 o                         
   0  -8   4        751.89        740.19         3.98 o                         
   1  -8   4        122.34        117.04         1.47 o                         
   2  -8   4        165.30        166.71         2.16 o                         
   3  -8   4        387.93        428.08         6.80 o                         
   4  -8   4        641.82        675.71         6.74 o                         
   5  -8   4          2.38          4.48         2.11 o                         
   6  -8   4        949.93        968.55        15.00 o                         
   7  -8   4        314.01        316.02         3.52 o                         
   8  -8   4       1416.14       1445.15        19.99 o                         
   9  -8   4          6.40          9.81         2.04 o                         
  10  -8   4         43.99         56.48         2.56 o                         
  11  -8   4         31.14         32.64         2.63 o                         
 -12  -7   4          1.96          5.37         3.36 o                         
 -11  -7   4         94.41         90.59         5.77 o                         
 -10  -7   4          0.01          3.11         3.47 o                         
  -9  -7   4        780.25        837.13         9.89 o                         
  -8  -7   4        158.62        168.23         3.66 o                         
  -7  -7   4        125.47        113.08         3.07 o                         
  -6  -7   4       1375.37       1394.97        11.68 o                         
  -5  -7   4        918.83        912.02        10.38 o                         
  -4  -7   4         30.56         37.74         1.54 o                         
  -3  -7   4       2332.95       2341.99        19.60 o                         
  -2  -7   4         17.21         16.52         1.70 o                         
  -1  -7   4       2007.69       1980.45        19.10 o                         
   0  -7   4         92.63         86.24         4.04 o                         
   1  -7   4        338.43        364.37        15.01 o                         
   2  -7   4       1261.74       1292.20         7.16 o                         
   3  -7   4        955.18        881.45         4.46 o                         
   4  -7   4        269.22        252.37         2.79 o                         
   5  -7   4        795.75        824.66         5.77 o                         
   6  -7   4        178.85        174.69         3.38 o                         
   7  -7   4        884.39        892.61        16.21 o                         
   8  -7   4        188.45        204.09         6.10 o                         
   9  -7   4        618.21        671.97         6.96 o                         
  10  -7   4          1.10          1.16         1.99 o                         
  11  -7   4         19.77         22.21         1.71 o                         
 -13  -6   4          0.75          1.38         1.28 o                         
 -12  -6   4         27.30         25.65         3.83 o                         
 -11  -6   4        199.03        189.65        41.05 o                         
 -10  -6   4        228.15        158.33         4.33 o                         
  -9  -6   4        455.25        498.77         6.85 o                         
  -8  -6   4        178.24        150.44         3.07 o                         
  -7  -6   4         64.71         71.48         3.38 o                         
  -6  -6   4        404.86        435.98         4.75 o                         
  -5  -6   4         61.09         56.97         2.16 o                         
  -4  -6   4        140.82        163.35         8.71 o                         
  -3  -6   4        142.41        145.64         8.90 o                         
  -2  -6   4       1058.04       1075.38        19.97 o                         
  -1  -6   4       1048.32       1010.11        13.24 o                         
   0  -6   4       1741.29       1641.66        23.67 o                         
   1  -6   4       1162.48       1162.36        15.26 o                         
   2  -6   4        149.14        159.09         4.87 o                         
   3  -6   4       1255.53       1291.74        10.33 o                         
   4  -6   4        605.69        622.21         5.56 o                         
   5  -6   4       2335.01       2296.11        19.33 o                         
   6  -6   4        113.63        151.03         4.38 o                         
   7  -6   4        113.62        112.31         2.55 o                         
   8  -6   4        237.17        241.77         3.31 o                         
   9  -6   4          0.36          2.13         2.69 o                         
  10  -6   4         77.16         82.30         2.80 o                         
  11  -6   4         44.00         37.11         1.92 o                         
  12  -6   4        369.76        412.07        21.63 o                         
 -13  -5   4        177.21        149.06        15.68 o                         
 -12  -5   4          0.19          0.06         3.97 o                         
 -11  -5   4        208.49        279.28         6.78 o                         
 -10  -5   4         72.51         59.27         3.09 o                         
  -9  -5   4         26.87         27.60         2.84 o                         
  -8  -5   4        171.23        197.02         5.15 o                         
  -7  -5   4        236.18        218.69         4.86 o                         
  -6  -5   4       1002.46       1055.34        15.25 o                         
  -5  -5   4        286.35        275.55         5.93 o                         
  -4  -5   4        762.57        785.79        15.61 o                         
  -3  -5   4       1546.03       1553.76        27.23 o                         
  -2  -5   4        245.74        233.19         5.06 o                         
  -1  -5   4        162.51        142.97         3.53 o                         
   0  -5   4        244.17        206.13         3.84 o                         
   1  -5   4        733.81        600.01         6.62 o                         
   2  -5   4         79.76         96.43         3.19 o                         
   3  -5   4        473.91        526.56        11.88 o                         
   4  -5   4          5.65          3.29         2.94 o                         
   5  -5   4        128.17        127.10         6.28 o                         
   6  -5   4          7.85         15.45         2.03 o                         
   7  -5   4        123.10        126.16         3.20 o                         
   8  -5   4         14.17         11.85         4.14 o                         
   9  -5   4        617.73        616.40         6.76 o                         
  10  -5   4        316.73        326.50        13.04 o                         
  11  -5   4         25.52         31.12         2.53 o                         
  12  -5   4         23.11         23.48         1.78 o                         
  13  -5   4        481.49        474.59         6.67 o                         
 -13  -4   4          0.16          2.97         3.08 o                         
 -12  -4   4        308.16        300.28         7.06 o                         
 -11  -4   4         38.19         44.03         3.59 o                         
 -10  -4   4         56.08         49.95         5.74 o                         
  -9  -4   4        422.47        388.64         6.66 o                         
  -8  -4   4        271.83        263.46         8.39 o                         
  -7  -4   4        146.88        124.02         3.48 o                         
  -6  -4   4       1252.32       1317.95        17.10 o                         
  -5  -4   4        244.94        268.50         5.71 o                         
  -4  -4   4       3557.34       3395.37        25.98 o                         
  -3  -4   4         91.57        106.19         3.62 o                         
  -2  -4   4         40.90         37.78         2.73 o                         
  -1  -4   4        232.30        187.31         4.27 o                         
   0  -4   4       5099.44       4859.88        41.26 o                         
   1  -4   4        245.86        219.26         2.96 o                         
   2  -4   4       1954.65       1907.37        46.53 o                         
   3  -4   4          1.31          6.61         4.53 o                         
   4  -4   4        293.55        289.06         8.60 o                         
   5  -4   4       1097.74       1170.66        62.56 o                         
   6  -4   4        260.28        275.38        34.64 o                         
   7  -4   4          9.64         11.27         1.90 o                         
   8  -4   4        452.07        476.19         4.24 o                         
   9  -4   4         57.30         65.25         2.72 o                         
  10  -4   4        120.91        101.32         5.88 o                         
  11  -4   4         35.31         47.60         3.31 o                         
  12  -4   4         18.07         22.16         2.12 o                         
  13  -4   4        107.32        105.70         2.00 o                         
 -14  -3   4          3.90          1.62         1.57 o                         
 -13  -3   4         61.07         63.27         4.14 o                         
 -12  -3   4        202.98        202.26         3.67 o                         
 -11  -3   4        958.96        957.86        11.58 o                         
 -10  -3   4         63.22         54.24         5.30 o                         
  -9  -3   4       1056.26       1026.41        17.31 o                         
  -8  -3   4        347.33        339.31         7.67 o                         
  -7  -3   4        716.84        728.11        19.33 o                         
  -6  -3   4        145.82        128.04         4.95 o                         
  -5  -3   4       5513.75       5727.32        49.39 o                         
  -4  -3   4        801.43        777.72         8.65 o                         
  -3  -3   4       2006.27       1956.82        15.88 o                         
  -2  -3   4        665.20        629.74         6.79 o                         
  -1  -3   4         72.86         56.60         2.84 o                         
   0  -3   4        276.19        271.51         3.63 o                         
   1  -3   4        802.06        883.53        12.72 o                         
   2  -3   4        890.42        921.08        10.21 o                         
   3  -3   4       3905.50       3783.29        43.59 o                         
   4  -3   4       3222.90       3352.43        92.21 o                         
   5  -3   4       2400.48       2360.48        90.32 o                         
   6  -3   4         34.42         21.91         2.61 o                         
   7  -3   4         81.57         88.37         2.75 o                         
   8  -3   4        202.56        198.27         3.26 o                         
   9  -3   4        770.29        818.25         7.46 o                         
  10  -3   4        295.37        352.03         6.78 o                         
  11  -3   4         92.81        107.11         3.09 o                         
  12  -3   4        140.93        145.31         6.05 o                         
  13  -3   4         14.75         23.24         2.54 o                         
  14  -3   4         32.43         27.21         2.46 o                         
 -14  -2   4        301.15        231.32         4.03 o                         
 -13  -2   4        190.56        181.51         3.51 o                         
 -12  -2   4         87.95         91.67         2.46 o                         
 -11  -2   4        654.07        695.47         6.29 o                         
 -10  -2   4        245.90        238.66         6.93 o                         
  -9  -2   4          1.05          4.43         2.61 o                         
  -8  -2   4        764.41        784.60         7.39 o                         
  -7  -2   4         33.52         40.64         5.68 o                         
  -6  -2   4       2103.81       2080.46        22.76 o                         
  -5  -2   4        202.22        238.87         6.35 o                         
  -4  -2   4       2147.13       2278.09        22.38 o                         
  -3  -2   4         49.71         46.58         3.28 o                         
  -2  -2   4       6689.62       6537.02        54.49 o                         
  -1  -2   4        475.83        514.10         7.59 o                         
   0  -2   4       1386.43       1553.34        32.06 o                         
   1  -2   4        236.63        244.24         3.41 o                         
   2  -2   4       1444.76       1321.22        12.96 o                         
   3  -2   4          0.38          5.37         3.58 o                         
   4  -2   4        751.60        907.98        19.40 o                         
   5  -2   4          5.68          8.58         1.81 o                         
   6  -2   4       1593.92       1440.22        17.26 o                         
   7  -2   4        639.30        619.36        10.37 o                         
   8  -2   4        245.14        265.08         6.31 o                         
   9  -2   4          2.04          1.80         3.27 o                         
  10  -2   4         81.14         64.50         4.47 o                         
  11  -2   4         42.50         44.17         4.76 o                         
  12  -2   4        228.44        248.13         7.81 o                         
  13  -2   4         92.37        127.21         4.54 o                         
  14  -2   4         47.51         58.17         3.25 o                         
 -13  -1   4        262.02        259.42        12.94 o                         
 -12  -1   4         74.98         78.38         3.59 o                         
 -11  -1   4        522.20        518.76         5.28 o                         
 -10  -1   4        507.47        495.12         6.11 o                         
  -9  -1   4       1993.31       2001.96        19.88 o                         
  -8  -1   4        612.73        604.30         5.65 o                         
  -7  -1   4       1570.01       1409.91        25.26 o                         
  -6  -1   4         34.31         10.92         5.88 o                         
  -5  -1   4       1120.73       1026.09        30.77 o                         
  -4  -1   4        567.45        519.60         7.94 o                         
  -3  -1   4       1453.75       1449.03        14.77 o                         
  -2  -1   4        322.62        359.68         5.43 o                         
  -1  -1   4         48.77         74.84         2.69 o                         
   0  -1   4        262.44        259.76         4.16 o                         
   1  -1   4       5049.14       4672.39        40.34 o                         
   2  -1   4        420.86        384.82         5.00 o                         
   3  -1   4        231.42        276.82         6.95 o                         
   4  -1   4        848.75        752.78         8.94 o                         
   5  -1   4       1148.10        872.63        14.20 o                         
   6  -1   4        714.53        673.01         7.48 o                         
   7  -1   4       1959.07       1721.74        45.92 o                         
   8  -1   4         72.97         68.37         3.81 o                         
   9  -1   4         35.23         33.66         2.60 o                         
  10  -1   4        535.37        594.42         6.81 o                         
  11  -1   4        822.76        832.12        20.69 o                         
  12  -1   4          1.76          5.20         2.79 o                         
  13  -1   4        435.02        479.23         6.30 o                         
  14  -1   4          0.98          2.97         1.61 o                         
 -14   0   4         48.13         31.29         1.34 o                         
 -13   0   4        291.96        285.26        10.74 o                         
 -12   0   4         22.95         26.26         2.79 o                         
 -11   0   4          3.09          4.54         2.66 o                         
 -10   0   4       2429.12       2312.98        16.48 o                         
  -9   0   4        583.26        572.53         4.73 o                         
  -8   0   4       1064.16        999.22        18.63 o                         
  -7   0   4        187.91        213.34         4.58 o                         
  -6   0   4       2166.73       2053.30        51.10 o                         
  -5   0   4        404.34        407.47         7.58 o                         
  -4   0   4       2017.63       1894.70        26.31 o                         
  -3   0   4       1306.56       1229.55        17.69 o                         
  -2   0   4        518.38        635.97        10.20 o                         
  -1   0   4       1191.35       1159.37        15.62 o                         
   0   0   4       7089.77       7102.21        81.43 o                         
   1   0   4        451.15        485.42         7.01 o                         
   2   0   4        568.27        617.02         6.39 o                         
   3   0   4        101.11         82.31         5.57 o                         
   4   0   4       8767.58       9282.41       105.72 o                         
   5   0   4         10.72          8.59         2.53 o                         
   6   0   4        874.62       1029.20        33.17 o                         
   7   0   4       1426.82       1358.13        85.47 o                         
   8   0   4       1087.95       1056.41        12.30 o                         
   9   0   4        473.15        481.32         5.90 o                         
  10   0   4        391.00        369.11         5.36 o                         
  11   0   4        277.82        279.12         5.08 o                         
  12   0   4        148.51        166.85         3.70 o                         
  13   0   4         20.08         29.61         2.89 o                         
  14   0   4        420.14        422.78         4.08 o                         
  15   0   4         43.45         32.77         8.34 o                         
 -14   1   4          4.19          2.74         1.46 o                         
 -13   1   4         34.77         30.87         1.77 o                         
 -12   1   4          0.81          1.02         1.93 o                         
 -11   1   4         43.75         44.43         2.67 o                         
 -10   1   4         16.16         17.77         3.33 o                         
  -9   1   4       2875.74       2871.72        32.32 o                         
  -8   1   4        725.02        648.26         7.09 o                         
  -7   1   4        179.33        161.04         2.90 o                         
  -6   1   4       1149.61       1040.34        13.80 o                         
  -5   1   4         88.59        110.88         4.61 o                         
  -4   1   4        242.56        247.68         5.39 o                         
  -3   1   4       1950.65       1999.55        25.78 o                         
  -2   1   4        757.83        748.61         8.20 o                         
  -1   1   4       2788.76       2383.35        22.26 o                         
   0   1   4        135.28        119.90         2.45 o                         
   1   1   4        219.99        188.45         4.26 o                         
   2   1   4        987.26        941.13        12.63 o                         
   3   1   4       6481.27       5839.32       234.09 o                         
   4   1   4        465.10        494.10        12.92 o                         
   5   1   4       2313.95       2523.88        92.21 o                         
   6   1   4        875.39        766.25        14.08 o                         
   7   1   4        136.05        105.55         7.22 o                         
   8   1   4          2.93          9.88         3.72 o                         
   9   1   4        243.09        233.17         4.36 o                         
  10   1   4        306.69        343.44         4.75 o                         
  11   1   4         87.34         92.07         3.39 o                         
  12   1   4        977.36       1022.04        18.56 o                         
  13   1   4        170.78        182.68         3.38 o                         
  14   1   4        198.67        205.35         5.57 o                         
  15   1   4        173.50        147.98         3.47 o                         
 -13   2   4         11.70         13.55         2.19 o                         
 -12   2   4        105.92        112.85         2.93 o                         
 -11   2   4         97.68        114.84         3.01 o                         
 -10   2   4         35.27         38.88         3.96 o                         
  -9   2   4         90.83         98.95         3.01 o                         
  -8   2   4       2098.79       2085.35        29.19 o                         
  -7   2   4        208.63        214.80         3.13 o                         
  -6   2   4        730.89        672.31        10.48 o                         
  -5   2   4        112.00         90.84         4.28 o                         
  -4   2   4        125.03        132.07         4.04 o                         
  -3   2   4       3600.78       3597.83        60.21 o                         
  -2   2   4        616.32        565.15        17.89 o                         
  -1   2   4       2670.52       2469.18        59.87 o                         
   0   2   4        729.03        630.78        10.15 o                         
   1   2   4        913.97        832.13        12.13 o                         
   2   2   4       1247.19       1205.29        16.24 o                         
   3   2   4          4.90          7.96         0.80 o                         
   4   2   4       2951.48       2815.54       200.55 o                         
   5   2   4        550.03        511.49         9.75 o                         
   6   2   4        166.64        169.71         8.60 o                         
   7   2   4        112.32        103.92         6.94 o                         
   8   2   4        130.95        132.65         7.95 o                         
   9   2   4         16.22         25.06         2.72 o                         
  10   2   4         68.70         78.36         3.34 o                         
  11   2   4        309.58        349.02         5.21 o                         
  12   2   4        118.41        142.38         4.71 o                         
  13   2   4        198.17        199.27         4.48 o                         
  14   2   4        455.82        450.68        19.58 o                         
  15   2   4         27.92         19.71         2.18 o                         
 -13   3   4        504.84        494.73         7.40 o                         
 -12   3   4          0.51          0.47         2.67 o                         
 -11   3   4        103.74        104.77         3.39 o                         
 -10   3   4          4.55          6.42         3.98 o                         
  -9   3   4        238.39        240.62         4.32 o                         
  -8   3   4         35.06         45.75         2.78 o                         
  -7   3   4       2357.50       2283.76        21.82 o                         
  -6   3   4        850.27        772.63         8.81 o                         
  -5   3   4       1100.88        910.59         9.54 o                         
  -4   3   4       1338.28       1318.24        36.20 o                         
  -3   3   4       3199.98       3102.39        59.10 o                         
  -2   3   4         24.56         38.68         2.21 o                         
  -1   3   4       8911.24       8797.46       101.34 o                         
   0   3   4        118.29        141.91         4.37 o                         
   1   3   4       8684.54       8272.63        95.40 o                         
   2   3   4       1350.61       1382.28        18.88 o                         
   3   3   4        257.80        212.03        12.04 o                         
   4   3   4        260.17        302.93         7.11 o                         
   5   3   4       1296.55       1126.86        10.84 o                         
   6   3   4         15.53         33.62         3.25 o                         
   7   3   4        652.22        607.14        13.45 o                         
   8   3   4        677.70        702.28        15.58 o                         
   9   3   4        543.88        531.78         6.17 o                         
  10   3   4        929.08        988.60        10.74 o                         
  11   3   4       1603.03       1683.28        12.92 o                         
  12   3   4          1.74          2.80         3.06 o                         
  13   3   4        100.24        127.45         3.90 o                         
  14   3   4          1.77          3.90         2.07 o                         
  15   3   4        224.34        165.82        14.68 o                         
 -13   4   4         15.20         14.89         1.64 o                         
 -12   4   4        478.56        533.96         5.84 o                         
 -11   4   4        149.58        175.82         6.86 o                         
 -10   4   4        520.79        521.02         6.79 o                         
  -9   4   4          0.54          5.46         2.49 o                         
  -8   4   4        100.06        118.16         3.24 o                         
  -7   4   4         23.32         20.38         2.59 o                         
  -6   4   4        296.34        310.20         3.79 o                         
  -5   4   4        223.22        178.79        16.21 o                         
  -4   4   4       2476.85       2160.31        71.50 o                         
  -3   4   4       2061.73       2010.05        62.20 o                         
  -2   4   4        406.35        437.05         8.91 o                         
  -1   4   4         85.16         58.85         3.70 o                         
   0   4   4        582.16        688.44         7.32 o                         
   1   4   4        290.38        250.42         6.67 o                         
   2   4   4         92.99        127.21         2.03 o                         
   3   4   4       1392.56       1332.07        49.68 o                         
   4   4   4        181.72        141.47         5.66 o                         
   5   4   4        134.55        137.19         6.38 o                         
   6   4   4        214.75        200.07        11.56 o                         
   7   4   4         98.91        110.65         3.56 o                         
   8   4   4       3858.05       3669.79        49.29 o                         
   9   4   4          5.45          9.48         2.56 o                         
  10   4   4         70.05         67.30         2.73 o                         
  11   4   4        139.47        142.00         4.26 o                         
  12   4   4         49.39         44.33         3.06 o                         
  13   4   4         20.65         19.54         2.46 o                         
  14   4   4        441.28        472.14        10.56 o                         
  15   4   4         48.29         33.93         2.63 o                         
 -13   5   4        131.84         96.17         2.35 o                         
 -12   5   4        157.90        150.81         2.73 o                         
 -11   5   4        932.13       1029.57        10.16 o                         
 -10   5   4          0.11          0.56         2.70 o                         
  -9   5   4       2214.17       2358.29        14.80 o                         
  -8   5   4          0.60          1.55         2.24 o                         
  -7   5   4        387.59        369.37         4.44 o                         
  -6   5   4       1975.12       1974.33        20.21 o                         
  -5   5   4        729.01        720.48        19.81 o                         
  -4   5   4        700.75        632.67        28.03 o                         
  -3   5   4       6343.80       6206.21       136.95 o                         
  -2   5   4       1501.16       1610.87        22.18 o                         
  -1   5   4       2206.02       2152.24        19.64 o                         
   0   5   4          3.48          4.48         2.58 o                         
   1   5   4        790.45        795.45         9.51 o                         
   2   5   4        290.49        269.58         4.66 o                         
   3   5   4      13218.01      13259.36       106.56 o                         
   4   5   4       2196.63       2255.15        20.52 o                         
   5   5   4        731.32        648.77         7.41 o                         
   6   5   4         84.82         97.38         3.29 o                         
   7   5   4        570.00        534.63        12.27 o                         
   8   5   4        689.71        699.63         9.11 o                         
   9   5   4        774.35        734.51        31.86 o                         
  10   5   4         31.12         30.27         3.12 o                         
  11   5   4        519.90        537.05         9.75 o                         
  12   5   4        253.83        268.64         5.21 o                         
  13   5   4         33.45         42.97         3.14 o                         
  14   5   4        124.12        122.60         3.52 o                         
  15   5   4        302.10        233.90        19.11 o                         
 -12   6   4         97.08         93.85         3.64 o                         
 -11   6   4        127.88        125.27         2.34 o                         
 -10   6   4        344.24        367.17         6.02 o                         
  -9   6   4          4.48         10.13         2.79 o                         
  -8   6   4        985.22       1007.60        11.16 o                         
  -7   6   4         52.82         45.44         2.89 o                         
  -6   6   4        866.39        831.18        12.00 o                         
  -5   6   4         19.59         18.56         1.71 o                         
  -4   6   4        840.59        845.12        16.06 o                         
  -3   6   4         13.41         22.99         3.04 o                         
  -2   6   4        474.19        396.12         4.19 o                         
  -1   6   4       1443.29       1388.82        13.77 o                         
   0   6   4        255.84        301.11         8.91 o                         
   1   6   4       1241.04       1227.24        18.80 o                         
   2   6   4        486.17        414.79         8.74 o                         
   3   6   4        421.68        435.26        13.84 o                         
   4   6   4        600.40        484.53         4.97 o                         
   5   6   4        112.77        117.23         2.78 o                         
   6   6   4       3201.13       3147.11        35.50 o                         
   7   6   4        189.37        184.49         4.10 o                         
   8   6   4        555.96        533.88         8.85 o                         
   9   6   4         73.47         87.62         3.95 o                         
  10   6   4        125.66        114.55         3.43 o                         
  11   6   4        266.76        254.45        10.92 o                         
  12   6   4        153.22        179.92         9.07 o                         
  13   6   4        416.46        393.47         5.18 o                         
  14   6   4        193.91        216.00        14.20 o                         
  15   6   4        115.51         71.80         2.30 o                         
 -12   7   4          2.57          0.90         1.68 o                         
 -11   7   4         36.50         39.30         3.86 o                         
 -10   7   4        294.14        296.35         8.46 o                         
  -9   7   4        690.99        706.33        15.44 o                         
  -8   7   4       1267.22       1268.92        19.88 o                         
  -7   7   4         31.57         41.43         2.84 o                         
  -6   7   4        373.48        398.11         7.17 o                         
  -5   7   4       1285.44       1278.31        10.51 o                         
  -4   7   4        127.42        122.97         2.72 o                         
  -3   7   4         51.40         72.33         3.11 o                         
  -2   7   4        243.09        246.07         4.29 o                         
  -1   7   4         85.93         79.84         2.71 o                         
   0   7   4          5.37         11.10         2.04 o                         
   1   7   4       2791.26       2753.98        26.36 o                         
   2   7   4         76.12         88.97         5.60 o                         
   3   7   4        167.69        141.96         3.47 o                         
   4   7   4        759.53        699.43        29.93 o                         
   5   7   4       2973.03       2891.25        25.70 o                         
   6   7   4       1053.71       1050.80        11.42 o                         
   7   7   4        332.62        312.76         7.65 o                         
   8   7   4         91.35         98.26         6.41 o                         
   9   7   4         34.35         39.19         3.22 o                         
  10   7   4        121.33        120.70         5.14 o                         
  11   7   4        121.81        116.77         4.01 o                         
  12   7   4         92.70        100.71        11.84 o                         
  13   7   4        176.31        155.58         8.18 o                         
  14   7   4         53.39         42.17         3.64 o                         
 -11   8   4         21.42         30.06         2.69 o                         
 -10   8   4        496.06        561.26         8.29 o                         
  -9   8   4        254.54        295.65         4.97 o                         
  -8   8   4         53.40         55.20         2.43 o                         
  -7   8   4         17.01         17.32         2.63 o                         
  -6   8   4         55.04         59.71         2.21 o                         
  -5   8   4         18.40         33.14         2.27 o                         
  -4   8   4        958.11        950.35        10.46 o                         
  -3   8   4          3.09          5.72         1.86 o                         
  -2   8   4        641.28        643.93         7.24 o                         
  -1   8   4        164.26        165.91         3.48 o                         
   0   8   4        276.17        304.28         7.56 o                         
   1   8   4         88.56         81.57         5.00 o                         
   2   8   4        665.02        596.72        13.62 o                         
   3   8   4        163.84        168.69         3.62 o                         
   4   8   4       1037.91       1008.17        13.23 o                         
   5   8   4        307.14        292.22        14.00 o                         
   6   8   4        337.89        337.20         5.02 o                         
   7   8   4         14.47         17.64         2.65 o                         
   8   8   4        717.40        689.72         8.07 o                         
   9   8   4         46.63         50.97         2.64 o                         
  10   8   4        568.51        562.76         7.34 o                         
  11   8   4         33.07         33.09         6.38 o                         
  12   8   4         20.10         29.50         5.37 o                         
  13   8   4         18.29         23.51         2.68 o                         
  14   8   4        742.73        550.03        28.13 o                         
 -10   9   4          0.53          2.13         2.97 o                         
  -9   9   4        351.58        371.51        10.45 o                         
  -8   9   4         57.90         61.70         3.12 o                         
  -7   9   4         26.23         27.57         2.71 o                         
  -6   9   4        257.12        260.16        10.28 o                         
  -5   9   4       1025.78        993.98        36.56 o                         
  -4   9   4         49.87         50.32         9.52 o                         
  -3   9   4       1998.30       1982.68        19.98 o                         
  -2   9   4        139.85        156.85         5.09 o                         
  -1   9   4        975.68        988.12        10.26 o                         
   0   9   4         27.57         25.79         2.31 o                         
   1   9   4        144.04        146.87         4.03 o                         
   2   9   4         20.48         17.38         1.79 o                         
   3   9   4       3790.91       3674.05        30.65 o                         
   4   9   4       1928.47       1962.89        13.53 o                         
   5   9   4        431.72        470.21         8.21 o                         
   6   9   4          0.95          2.86         2.32 o                         
   7   9   4        478.88        507.02         8.02 o                         
   8   9   4        770.76        750.46        19.36 o                         
   9   9   4         97.09         89.24         4.20 o                         
  10   9   4        162.69        153.49        14.92 o                         
  11   9   4         27.79         32.02         3.01 o                         
  12   9   4         83.14         77.85         3.45 o                         
  13   9   4        254.03        224.03        28.79 o                         
  14   9   4          0.60          5.15         1.62 o                         
  -9  10   4         41.46         43.64         7.22 o                         
  -8  10   4        524.94        555.73        14.74 o                         
  -7  10   4         93.44         87.04         7.11 o                         
  -6  10   4        265.41        249.33         5.82 o                         
  -5  10   4        119.18        134.04         7.87 o                         
  -4  10   4        225.81        237.01         5.68 o                         
  -3  10   4        115.93        119.57         5.56 o                         
  -2  10   4        320.10        348.83        13.50 o                         
  -1  10   4       1192.11       1219.00        15.23 o                         
   0  10   4       1762.35       1794.64        16.37 o                         
   1  10   4         40.88         41.63         2.10 o                         
   2  10   4        420.53        444.97        10.34 o                         
   3  10   4         60.93         68.56         2.06 o                         
   4  10   4        240.19        264.91         3.40 o                         
   5  10   4        555.33        545.20        11.35 o                         
   6  10   4        260.90        285.38         5.07 o                         
   7  10   4          2.52          4.23         3.74 o                         
   8  10   4        100.22        100.09         4.45 o                         
   9  10   4          1.45          4.57         2.86 o                         
  10  10   4        177.38        183.50         5.72 o                         
  11  10   4         10.97         13.94         2.22 o                         
  12  10   4         23.97         29.39         3.92 o                         
  13  10   4         39.21         29.07         1.84 o                         
  -9  11   4         95.52         54.21         2.35 o                         
  -8  11   4          4.34          3.99         1.63 o                         
  -7  11   4         38.19         44.02         4.09 o                         
  -6  11   4         18.89         28.78         5.71 o                         
  -5  11   4        159.69        126.72         6.10 o                         
  -4  11   4        609.42        543.69        10.98 o                         
  -3  11   4         40.81         59.92         6.33 o                         
  -2  11   4        304.89        297.62        15.77 o                         
  -1  11   4       1359.67       1346.03        14.66 o                         
   0  11   4          4.10         16.51         2.79 o                         
   1  11   4        945.17       1031.97        10.44 o                         
   2  11   4        963.58       1006.03         8.59 o                         
   3  11   4       2275.11       2309.75        15.22 o                         
   4  11   4        163.04        155.29         3.13 o                         
   5  11   4       2094.71       2126.32        21.72 o                         
   6  11   4        128.57        150.79         3.42 o                         
   7  11   4        602.59        597.17         7.87 o                         
   8  11   4         23.26         19.64         3.92 o                         
   9  11   4        998.45       1000.53        27.98 o                         
  10  11   4         12.55         14.22         3.03 o                         
  11  11   4         64.05         69.93         4.82 o                         
  12  11   4          7.70         10.02         3.02 o                         
  13  11   4        151.44        122.10         1.71 o                         
  -8  12   4         29.45         22.39         1.62 o                         
  -7  12   4         20.38         18.98         1.83 o                         
  -6  12   4        389.29        384.67        29.19 o                         
  -5  12   4        268.92        240.77        13.44 o                         
  -4  12   4        170.95        167.54         6.78 o                         
  -3  12   4        844.28        867.86        10.32 o                         
  -2  12   4         31.17         44.86         4.95 o                         
  -1  12   4        613.25        647.35        11.50 o                         
   0  12   4        103.43        121.01         3.53 o                         
   1  12   4        504.01        513.34        11.45 o                         
   2  12   4       1352.30       1345.32        14.47 o                         
   3  12   4        397.85        401.75        14.12 o                         
   4  12   4        646.41        703.63         6.04 o                         
   5  12   4          0.30          7.59         3.01 o                         
   6  12   4        131.85        173.69         4.23 o                         
   7  12   4          1.00          1.54         4.53 o                         
   8  12   4        686.63        752.45         9.17 o                         
   9  12   4        139.17        164.19         4.77 o                         
  10  12   4         22.74         23.65         3.36 o                         
  11  12   4          2.79          3.82         1.77 o                         
  12  12   4         94.92         79.69         2.24 o                         
  -7  13   4         39.11         25.14         3.98 o                         
  -6  13   4        541.46        515.58        10.57 o                         
  -5  13   4         54.25         42.81         7.81 o                         
  -4  13   4         15.03         17.47         3.58 o                         
  -3  13   4        481.68        484.92        21.21 o                         
  -2  13   4         86.10         85.35         3.90 o                         
  -1  13   4        124.39        139.04         3.64 o                         
   0  13   4          2.98          5.65         2.56 o                         
   1  13   4         23.32         26.68         2.84 o                         
   2  13   4         36.90         45.43         3.09 o                         
   3  13   4        646.26        655.40        10.20 o                         
   4  13   4        553.78        562.97         6.34 o                         
   5  13   4       1846.27       1769.69        22.30 o                         
   6  13   4         72.99         84.93         6.49 o                         
   7  13   4        654.26        677.59        11.88 o                         
   8  13   4         41.11         46.69         3.88 o                         
   9  13   4         37.48         50.69         3.04 o                         
  10  13   4         57.85         56.02         6.07 o                         
  11  13   4        147.70        131.17         3.22 o                         
  -5  14   4         94.47         69.88         3.08 o                         
  -4  14   4        240.51        235.37        13.61 o                         
  -3  14   4         66.53         92.25         5.68 o                         
  -2  14   4        109.36        109.71         3.27 o                         
  -1  14   4        386.85        372.82         5.17 o                         
   0  14   4        442.94        464.45         6.09 o                         
   1  14   4        412.89        450.29         9.41 o                         
   2  14   4        175.20        197.94         3.06 o                         
   3  14   4         31.73         29.04         2.40 o                         
   4  14   4        613.49        632.15         7.73 o                         
   5  14   4          0.07          1.15         3.30 o                         
   6  14   4        844.07        918.17         9.35 o                         
   7  14   4         62.81         64.20         3.22 o                         
   8  14   4         12.70         19.22         2.02 o                         
   9  14   4        187.40        191.19         4.31 o                         
  10  14   4         90.11         72.46         1.90 o                         
  -3  15   4         55.52         50.40         4.48 o                         
  -2  15   4         93.62         81.86         2.83 o                         
  -1  15   4        278.48        261.14         8.91 o                         
   0  15   4          6.23          7.95         2.58 o                         
   1  15   4        110.48        121.75         3.37 o                         
   2  15   4         21.05         19.23         1.99 o                         
   3  15   4        167.99        166.76         2.64 o                         
   4  15   4         43.91         51.90         2.34 o                         
   5  15   4        436.32        443.73        16.30 o                         
   6  15   4        443.05        506.06        17.48 o                         
   7  15   4         74.93         87.63         2.49 o                         
   8  15   4          2.48          1.68         1.85 o                         
  -1  16   4         22.92         12.60         1.90 o                         
   1  16   4          0.30          3.25         2.86 o                         
   2  16   4        757.80        631.04         6.06 o                         
   3  16   4         13.47         11.31         2.63 o                         
   4  16   4        180.70        168.36         3.92 o                         
   5  16   4          0.25          1.96         2.30 o                         
  -6 -13   5         18.44         10.92         2.24 o                         
  -5 -13   5          2.11          7.42         2.26 o                         
  -4 -13   5        338.66        286.55         4.25 o                         
  -3 -13   5          6.18          9.01         3.69 o                         
  -1 -13   5         13.92          8.17         4.59 o                         
   0 -13   5        187.26        163.25         6.16 o                         
   1 -13   5          3.84          1.40         4.14 o                         
   2 -13   5         20.94         20.41         2.21 o                         
   3 -13   5         96.29         78.90         3.42 o                         
   4 -13   5        104.60         61.66         2.58 o                         
  -8 -12   5          3.34          4.31         2.30 o                         
  -7 -12   5        208.59        211.55         4.93 o                         
  -6 -12   5         26.73         16.57         4.42 o                         
  -5 -12   5        190.82        206.55         4.64 o                         
  -4 -12   5         12.99         11.84         2.07 o                         
  -3 -12   5         24.22         28.75         2.19 o                         
  -2 -12   5         18.68         22.40         2.20 o                         
  -1 -12   5        319.09        349.36         4.67 o                         
   0 -12   5        147.95        157.29         6.69 o                         
   1 -12   5        104.69        117.68         4.50 o                         
   2 -12   5         89.88         82.36         3.70 o                         
   3 -12   5        495.07        494.42         6.03 o                         
   4 -12   5         62.90         50.91         2.56 o                         
   5 -12   5        208.88        211.63         9.63 o                         
   6 -12   5         11.96          7.12         1.44 o                         
  -9 -11   5         22.06         16.28         2.04 o                         
  -8 -11   5        118.59        107.59         7.56 o                         
  -7 -11   5        205.52        214.61         4.29 o                         
  -6 -11   5        132.37        150.14         3.23 o                         
  -5 -11   5         41.62         48.28         3.10 o                         
  -4 -11   5        376.76        411.53         4.51 o                         
  -3 -11   5        157.07        169.10         2.61 o                         
  -2 -11   5         29.36         38.07         1.89 o                         
  -1 -11   5         46.99         34.04         1.65 o                         
   0 -11   5         27.89         39.52         1.81 o                         
   1 -11   5        177.95        200.68         2.76 o                         
   2 -11   5        634.23        664.26         5.57 o                         
   3 -11   5         35.09         35.88         3.88 o                         
   4 -11   5        139.72        151.81         4.21 o                         
   5 -11   5         40.48         43.05         3.09 o                         
   6 -11   5        263.57        225.76        21.42 o                         
   7 -11   5         20.29         16.35         2.86 o                         
 -10 -10   5          0.82          2.30         2.69 o                         
  -9 -10   5        380.00        426.25         5.23 o                         
  -8 -10   5        599.09        657.96         7.13 o                         
  -7 -10   5        231.67        218.65         3.54 o                         
  -6 -10   5         50.75         35.95         2.41 o                         
  -5 -10   5         58.75         82.46         2.85 o                         
  -4 -10   5        108.17        146.37         2.98 o                         
  -3 -10   5         29.29         40.94         1.98 o                         
  -2 -10   5         47.65         56.41         1.72 o                         
  -1 -10   5        925.45        923.78         6.89 o                         
   0 -10   5         13.71         12.27         1.62 o                         
   1 -10   5        166.73        184.53         2.72 o                         
   2 -10   5        595.12        569.46        11.27 o                         
   3 -10   5        235.09        237.75         6.62 o                         
   4 -10   5          0.52          1.06         3.58 o                         
   5 -10   5        281.88        282.45         4.60 o                         
   6 -10   5        237.29        235.53         5.87 o                         
   7 -10   5         29.82         33.97         2.55 o                         
   8 -10   5        117.15        118.16        15.34 o                         
   9 -10   5        361.40        305.96         4.60 o                         
 -11  -9   5          5.66          3.00         2.38 o                         
 -10  -9   5         55.76         50.53         1.96 o                         
  -9  -9   5         35.38         44.38         2.20 o                         
  -8  -9   5        309.84        351.76         6.77 o                         
  -7  -9   5         23.78         39.65         2.47 o                         
  -6  -9   5        330.45        344.27         3.95 o                         
  -5  -9   5        451.50        524.70         6.96 o                         
  -4  -9   5        416.45        416.32         6.71 o                         
  -3  -9   5          3.40          4.90         1.53 o                         
  -2  -9   5        680.96        709.00         4.12 o                         
  -1  -9   5        116.37         99.85         1.88 o                         
   0  -9   5        220.75        185.26         1.92 o                         
   1  -9   5         67.67         60.07         1.62 o                         
   2  -9   5        100.96        140.42         2.69 o                         
   3  -9   5        221.94        196.72         2.77 o                         
   4  -9   5        529.28        566.53        11.20 o                         
   5  -9   5         22.32         31.79         3.05 o                         
   6  -9   5         75.33         78.18         5.06 o                         
   7  -9   5         57.11         52.41         2.46 o                         
   8  -9   5        496.29        520.56         5.52 o                         
   9  -9   5          1.77          2.14         1.57 o                         
  10  -9   5        195.44        165.30         3.08 o                         
 -11  -8   5        146.00        144.60         2.84 o                         
 -10  -8   5          0.24          2.80         2.30 o                         
  -9  -8   5        151.51        130.35         5.81 o                         
  -8  -8   5         61.64         52.18         2.34 o                         
  -7  -8   5        673.90        750.53         5.61 o                         
  -6  -8   5        285.02        280.00         3.32 o                         
  -5  -8   5        743.02        711.69         6.31 o                         
  -4  -8   5        726.45        704.09        10.13 o                         
  -3  -8   5         73.87         77.45         1.62 o                         
  -2  -8   5        973.59        979.43        11.64 o                         
  -1  -8   5        114.14        125.80         1.72 o                         
   0  -8   5          0.29          2.22         1.59 o                         
   1  -8   5        335.31        325.69         2.65 o                         
   2  -8   5        497.28        478.53         3.94 o                         
   3  -8   5        526.21        522.13         3.37 o                         
   4  -8   5        344.87        377.12         3.50 o                         
   5  -8   5         55.88         67.08         2.33 o                         
   6  -8   5         78.83         70.32         2.38 o                         
   7  -8   5        194.50        186.14         8.35 o                         
   8  -8   5         19.44         28.08         2.10 o                         
   9  -8   5         29.09         35.54         3.62 o                         
  10  -8   5          0.37          1.03         2.07 o                         
 -12  -7   5        220.12        217.91         2.87 o                         
 -11  -7   5         12.83         22.02         2.78 o                         
 -10  -7   5        261.23        335.86         4.82 o                         
  -9  -7   5          0.04          5.00         3.32 o                         
  -8  -7   5        204.83        181.10         4.95 o                         
  -7  -7   5        119.20        134.43         3.07 o                         
  -6  -7   5        572.77        595.99         5.84 o                         
  -5  -7   5        119.06        124.22         2.95 o                         
  -4  -7   5        271.04        297.79         3.27 o                         
  -3  -7   5        651.36        600.63         4.84 o                         
  -2  -7   5        451.93        489.67        11.25 o                         
  -1  -7   5         41.71         35.85         1.46 o                         
   0  -7   5        835.07        777.82         6.06 o                         
   1  -7   5         18.49         22.60         1.21 o                         
   2  -7   5        415.07        421.27         3.86 o                         
   3  -7   5       1591.84       1667.16        13.83 o                         
   4  -7   5       1446.27       1446.85        21.72 o                         
   5  -7   5        691.85        666.87        13.28 o                         
   6  -7   5         89.41        107.41         3.36 o                         
   7  -7   5        100.95         92.92         4.89 o                         
   8  -7   5        271.91        282.32         3.68 o                         
   9  -7   5        134.27        143.45         2.87 o                         
  10  -7   5        280.98        326.49         3.69 o                         
  11  -7   5         82.23         74.37        13.35 o                         
 -12  -6   5          0.75          1.97         2.07 o                         
 -11  -6   5         85.39         83.26         3.98 o                         
 -10  -6   5         23.79         29.14         3.46 o                         
  -9  -6   5        496.83        626.34        13.47 o                         
  -8  -6   5         52.32         55.83         5.03 o                         
  -7  -6   5         56.82         40.92         3.79 o                         
  -6  -6   5        178.19        203.36         3.36 o                         
  -5  -6   5        107.71        104.47         2.90 o                         
  -4  -6   5        292.26        260.36         4.13 o                         
  -3  -6   5         65.38         79.39         1.82 o                         
  -2  -6   5        358.50        357.15         4.03 o                         
  -1  -6   5        998.91        956.72        12.95 o                         
   0  -6   5        118.85        126.88         4.26 o                         
   1  -6   5       1502.79       1475.85        19.02 o                         
   2  -6   5        149.91        135.58         8.55 o                         
   3  -6   5       1915.83       1891.07        20.84 o                         
   4  -6   5         10.06         13.64         1.60 o                         
   5  -6   5        522.30        536.13         9.39 o                         
   6  -6   5          5.80          7.56         1.97 o                         
   7  -6   5         60.32         66.05         2.14 o                         
   8  -6   5        123.67        118.31         5.50 o                         
   9  -6   5        840.93        843.27        42.67 o                         
  10  -6   5         18.34         29.09         2.31 o                         
  11  -6   5         15.24         18.23         1.66 o                         
  12  -6   5         58.89         72.40         2.97 o                         
 -12  -5   5        103.02         76.54         3.64 o                         
 -11  -5   5          8.22         17.35         4.31 o                         
 -10  -5   5        702.99        794.11        16.00 o                         
  -9  -5   5        141.85        169.48         5.52 o                         
  -8  -5   5        148.23        178.65         4.21 o                         
  -7  -5   5        444.21        470.38         8.01 o                         
  -6  -5   5       1649.95       1749.32        13.35 o                         
  -5  -5   5        177.78        175.52         3.52 o                         
  -4  -5   5       2202.11       2089.72        26.09 o                         
  -3  -5   5        453.53        455.36        10.05 o                         
  -2  -5   5        305.02        263.63         5.58 o                         
  -1  -5   5        249.27        261.93         4.60 o                         
   0  -5   5       1493.98       1459.15        12.33 o                         
   1  -5   5         57.09         54.98         3.36 o                         
   2  -5   5         63.04         75.45         2.92 o                         
   3  -5   5        404.71        429.56        10.76 o                         
   4  -5   5        571.68        563.75         6.16 o                         
   5  -5   5        223.82        197.26         4.59 o                         
   6  -5   5        920.17        900.32         8.59 o                         
   7  -5   5        136.70        119.84         2.43 o                         
   8  -5   5         79.76         96.40         2.82 o                         
   9  -5   5          1.93          0.60         3.66 o                         
  10  -5   5       1090.49       1223.60        12.56 o                         
  11  -5   5         42.83         55.88        10.17 o                         
  12  -5   5        148.65        174.52         3.58 o                         
  13  -5   5         48.70         45.63         2.13 o                         
 -13  -4   5        338.57        297.61        30.45 o                         
 -12  -4   5          3.32          3.53         3.92 o                         
 -11  -4   5         75.35        103.92         4.98 o                         
 -10  -4   5         70.17         86.92         3.83 o                         
  -9  -4   5         19.29         23.97         2.77 o                         
  -8  -4   5          1.99          2.54         2.57 o                         
  -7  -4   5        222.40        232.99         4.37 o                         
  -6  -4   5        349.80        313.38         4.90 o                         
  -5  -4   5         42.17         49.88         4.33 o                         
  -4  -4   5       1102.65       1160.54        12.64 o                         
  -3  -4   5       1100.77       1040.30        26.44 o                         
  -2  -4   5          6.65         19.61         1.92 o                         
  -1  -4   5       1825.54       1653.64        34.32 o                         
   0  -4   5        490.27        439.81         8.20 o                         
   1  -4   5        141.24        102.94         2.32 o                         
   2  -4   5        529.54        459.71         7.09 o                         
   3  -4   5       2188.83       2271.88        31.92 o                         
   4  -4   5        577.77        595.77        14.46 o                         
   5  -4   5       2915.08       2980.57       105.80 o                         
   6  -4   5        638.36        652.15         7.96 o                         
   7  -4   5        534.51        541.42        17.53 o                         
   8  -4   5        643.72        681.92         9.84 o                         
   9  -4   5        175.82        162.93         7.52 o                         
  10  -4   5          2.59          8.34         2.41 o                         
  11  -4   5        371.02        369.66        13.08 o                         
  12  -4   5         84.44         87.23         4.70 o                         
  13  -4   5         34.20         44.06         2.58 o                         
 -13  -3   5          2.18          1.34         2.86 o                         
 -12  -3   5       1022.29        975.27        71.62 o                         
 -11  -3   5         94.41        109.05        13.27 o                         
 -10  -3   5         26.06         23.18         2.93 o                         
  -9  -3   5        100.13        111.15         3.23 o                         
  -8  -3   5        919.43        844.00        19.96 o                         
  -7  -3   5        375.77        351.05         5.06 o                         
  -6  -3   5       1151.41       1102.49         9.64 o                         
  -5  -3   5        925.84        942.87        10.91 o                         
  -4  -3   5       4786.73       4877.08        35.93 o                         
  -3  -3   5        903.33        893.31         9.46 o                         
  -2  -3   5        413.94        408.73        11.37 o                         
  -1  -3   5         13.55         14.14         2.89 o                         
   0  -3   5        113.62         85.89         1.82 o                         
   1  -3   5        249.54        219.65         2.85 o                         
   2  -3   5       2566.89       2262.44        20.07 o                         
   3  -3   5        385.72        434.50         4.28 o                         
   4  -3   5        296.59        341.46         7.14 o                         
   5  -3   5          1.21          5.54         2.79 o                         
   6  -3   5         53.42         78.28         3.67 o                         
   7  -3   5        752.43        689.58         5.86 o                         
   8  -3   5         70.06         98.94         2.73 o                         
   9  -3   5        374.47        368.07         7.17 o                         
  10  -3   5       1012.62       1076.79         9.71 o                         
  11  -3   5        165.29        172.73         4.06 o                         
  12  -3   5        181.93        181.77         4.48 o                         
  13  -3   5        373.49        419.84         6.78 o                         
  14  -3   5        370.23        330.53         4.54 o                         
 -13  -2   5        115.90         77.72        14.78 o                         
 -12  -2   5         24.65         28.41         2.00 o                         
 -11  -2   5         25.81         28.01         2.20 o                         
 -10  -2   5         29.05         27.60         2.96 o                         
  -9  -2   5        405.17        403.92         4.67 o                         
  -8  -2   5        163.42        155.85         3.49 o                         
  -7  -2   5        186.49        198.15        12.91 o                         
  -6  -2   5         60.55         59.45         5.52 o                         
  -5  -2   5        513.06        468.45         8.93 o                         
  -4  -2   5        282.68        302.62         6.71 o                         
  -3  -2   5       1003.97        842.00        10.81 o                         
  -2  -2   5        130.47        114.87         3.98 o                         
  -1  -2   5         67.87         65.73         2.79 o                         
   0  -2   5        420.19        377.53         7.42 o                         
   1  -2   5       1164.23        992.29         8.76 o                         
   2  -2   5       2245.09       2151.43        19.98 o                         
   3  -2   5        702.52        685.38         5.79 o                         
   4  -2   5        431.52        457.71         5.88 o                         
   5  -2   5        452.60        411.72         6.44 o                         
   6  -2   5         29.03         18.35         2.85 o                         
   7  -2   5         31.11         32.48         2.72 o                         
   8  -2   5         57.51         68.52         3.67 o                         
   9  -2   5        532.39        582.49        16.39 o                         
  10  -2   5        337.15        320.50         9.33 o                         
  11  -2   5         17.31         25.94         6.07 o                         
  12  -2   5          1.74          6.44         2.93 o                         
  13  -2   5         75.48         80.87         3.58 o                         
  14  -2   5          7.81          8.62         2.58 o                         
 -13  -1   5         35.15         27.49         2.30 o                         
 -12  -1   5        147.21        116.77         3.25 o                         
 -11  -1   5         69.48         85.28         3.01 o                         
 -10  -1   5         35.72         55.76         3.85 o                         
  -9  -1   5         27.73         32.89         3.03 o                         
  -8  -1   5         66.63         70.06         3.17 o                         
  -7  -1   5         16.13         18.54         2.41 o                         
  -6  -1   5        236.94        221.72         7.15 o                         
  -5  -1   5          7.14          4.20         4.10 o                         
  -4  -1   5        318.84        346.14         6.99 o                         
  -3  -1   5       2490.38       2365.76        22.67 o                         
  -2  -1   5       6942.43       6707.78        56.24 o                         
  -1  -1   5        218.91        228.41         4.53 o                         
   0  -1   5       1191.22       1064.90        11.23 o                         
   1  -1   5         67.87         60.74         1.56 o                         
   2  -1   5       2689.90       2687.37        23.71 o                         
   3  -1   5         55.41         49.82         2.56 o                         
   4  -1   5       1862.70       1663.99        34.73 o                         
   5  -1   5         18.63         26.76         2.29 o                         
   6  -1   5       3716.53       4173.48        48.17 o                         
   7  -1   5       1867.25       1873.78        22.91 o                         
   8  -1   5         47.62         50.74         6.49 o                         
   9  -1   5         54.52         66.66         3.50 o                         
  10  -1   5        661.70        728.43        15.24 o                         
  11  -1   5         31.68         40.26         5.09 o                         
  12  -1   5        786.67        902.02         9.39 o                         
  13  -1   5        142.70        164.50         4.04 o                         
  14  -1   5        123.23        139.74        11.82 o                         
 -13   0   5         36.02         35.34         2.07 o                         
 -12   0   5         39.13         34.31         2.42 o                         
 -11   0   5        234.68        222.46         2.85 o                         
 -10   0   5          2.03          2.38         2.31 o                         
  -9   0   5        314.32        326.92         8.90 o                         
  -8   0   5        344.16        382.06         4.92 o                         
  -7   0   5       5336.41       5119.20        52.43 o                         
  -6   0   5        357.75        368.91        11.09 o                         
  -5   0   5         28.65         38.24         5.54 o                         
  -4   0   5        383.04        372.27         9.36 o                         
  -3   0   5         54.53         54.92         4.20 o                         
  -2   0   5        698.46        776.28        12.56 o                         
  -1   0   5       4188.84       3988.47        47.83 o                         
   0   0   5        765.65        760.85        11.61 o                         
   1   0   5       1036.38        873.79        11.79 o                         
   2   0   5        757.08        774.02        11.61 o                         
   3   0   5       1700.27       1756.81        15.20 o                         
   4   0   5        122.70        143.75         2.86 o                         
   5   0   5       1070.91       1145.62        41.54 o                         
   6   0   5        148.77        153.15         3.58 o                         
   7   0   5        191.83        176.83         3.77 o                         
   8   0   5          0.05          2.02         3.82 o                         
   9   0   5        485.63        460.63        11.01 o                         
  10   0   5         78.90         75.54         3.91 o                         
  11   0   5        966.40       1131.74        19.59 o                         
  12   0   5        495.38        557.64         6.03 o                         
  13   0   5        279.91        306.83         4.00 o                         
  14   0   5         39.83         38.87         2.51 o                         
  15   0   5        733.56        578.46         7.24 o                         
 -13   1   5        152.00        145.17         7.49 o                         
 -12   1   5         48.93         64.04         2.34 o                         
 -11   1   5        191.06        196.84         3.48 o                         
 -10   1   5        538.64        507.56         5.99 o                         
  -9   1   5         66.11         59.12         2.81 o                         
  -8   1   5         74.19         84.56         3.89 o                         
  -7   1   5        506.87        535.52         4.34 o                         
  -6   1   5        849.96        779.91        11.88 o                         
  -5   1   5       3316.47       3268.27        31.16 o                         
  -4   1   5       1307.31       1334.49        21.24 o                         
  -3   1   5          1.27          7.82         2.63 o                         
  -2   1   5       9387.16       9456.47        77.27 o                         
  -1   1   5        717.71        672.70         8.75 o                         
   0   1   5      29568.36      31530.51       503.57 o                         
   1   1   5         50.54         40.98         2.97 o                         
   2   1   5        422.44        329.02         6.11 o                         
   3   1   5         57.12         70.70         3.53 o                         
   4   1   5         53.83         83.48         3.64 o                         
   5   1   5        289.90        241.77         3.07 o                         
   6   1   5        125.13         96.43         4.14 o                         
   7   1   5       2363.65       2403.59        35.52 o                         
   8   1   5        179.46        149.12        12.68 o                         
   9   1   5        207.97        226.10         6.72 o                         
  10   1   5        207.34        236.07         7.57 o                         
  11   1   5        282.42        284.14         5.07 o                         
  12   1   5         36.19         37.49         3.07 o                         
  13   1   5          0.77         -0.71         2.17 o                         
  14   1   5        857.86        895.89        22.49 o                         
  15   1   5          0.02          2.29         1.26 o                         
 -13   2   5        357.31        349.12         3.94 o                         
 -12   2   5        104.98        106.02         2.17 o                         
 -11   2   5         27.75         38.73         2.53 o                         
 -10   2   5         13.33         10.87         3.19 o                         
  -9   2   5         67.96         80.36         3.22 o                         
  -8   2   5          0.56          2.21         3.49 o                         
  -7   2   5        260.54        280.76         4.68 o                         
  -6   2   5        767.83        682.81        10.82 o                         
  -5   2   5        512.27        401.02         9.55 o                         
  -4   2   5       1388.61       1536.28        40.44 o                         
  -3   2   5        492.01        564.59         7.50 o                         
  -2   2   5       1250.38       1299.05        22.54 o                         
  -1   2   5      11673.10      11716.82       165.57 o                         
   0   2   5       1302.85       1295.82        18.53 o                         
   1   2   5       5713.67       5578.11        65.36 o                         
   2   2   5         22.44         16.57         2.97 o                         
   3   2   5       2178.81       2062.73        26.28 o                         
   4   2   5       1962.80       2122.83        27.27 o                         
   5   2   5       1653.87       1710.92        12.28 o                         
   6   2   5       1476.25       1554.08        18.36 o                         
   7   2   5        265.16        245.39         5.82 o                         
   8   2   5          0.13          8.53         2.93 o                         
   9   2   5       3345.95       3354.35        39.39 o                         
  10   2   5        400.77        428.90         5.88 o                         
  11   2   5         60.99         73.26         4.11 o                         
  12   2   5        229.04        243.42         4.08 o                         
  13   2   5        276.92        269.92         6.47 o                         
  14   2   5          1.02          4.01         2.17 o                         
 -13   3   5        155.10        126.89         2.22 o                         
 -12   3   5         68.53         88.11         3.30 o                         
 -11   3   5        383.26        410.27         4.72 o                         
 -10   3   5        114.29        124.67         3.74 o                         
  -9   3   5        993.31       1052.34         7.46 o                         
  -8   3   5        208.86        193.52         3.99 o                         
  -7   3   5          0.11          2.19         3.05 o                         
  -6   3   5         49.63         61.71         5.20 o                         
  -5   3   5          3.93          8.29         6.33 o                         
  -4   3   5       2779.33       2945.05        40.40 o                         
  -3   3   5         30.36         46.80         5.49 o                         
  -2   3   5      20346.48      21508.90       244.19 o                         
  -1   3   5        774.62        856.35        13.96 o                         
   0   3   5      22590.05      24253.52       273.41 o                         
   1   3   5        194.80        162.35        48.14 o                         
   2   3   5       4345.56       4521.54        54.30 o                         
   3   3   5       1190.55       1234.78        45.41 o                         
   4   3   5        106.41         91.50         4.82 o                         
   5   3   5       3960.24       4068.87        58.05 o                         
   6   3   5        148.33        200.07         3.92 o                         
   7   3   5        136.28        102.02         3.59 o                         
   8   3   5       2070.74       2062.13        20.59 o                         
   9   3   5         10.56         10.50         2.70 o                         
  10   3   5       2083.43       2159.41        19.36 o                         
  11   3   5        169.58        161.69         4.33 o                         
  12   3   5         59.55         74.36         4.05 o                         
  13   3   5         34.69         34.46         2.91 o                         
  14   3   5         10.49         14.15         2.13 o                         
  15   3   5         50.00         35.06         5.10 o                         
 -13   4   5        368.98        263.80         8.47 o                         
 -12   4   5         24.25         20.46         2.10 o                         
 -11   4   5         35.58         42.65         3.09 o                         
 -10   4   5          2.47          4.85         3.21 o                         
  -9   4   5         94.91         91.39         7.26 o                         
  -8   4   5        124.32        139.78         8.82 o                         
  -7   4   5       2582.52       2546.85        22.10 o                         
  -6   4   5          6.26          2.74         2.21 o                         
  -5   4   5         26.26         46.03         6.24 o                         
  -4   4   5         72.25         68.36         6.44 o                         
  -3   4   5        209.53        167.68         7.11 o                         
  -2   4   5        341.40        443.91         9.80 o                         
  -1   4   5       1975.45       1872.72        25.47 o                         
   0   4   5       1111.82       1090.50        34.88 o                         
   1   4   5       2656.03       2357.54        31.14 o                         
   2   4   5       2672.88       2744.98        35.25 o                         
   3   4   5        343.01        315.34        11.18 o                         
   4   4   5        909.39        811.94        33.01 o                         
   5   4   5       3293.08       3003.70        49.12 o                         
   6   4   5        787.05        864.30        25.09 o                         
   7   4   5        260.07        260.80         4.94 o                         
   8   4   5        281.34        277.37         5.74 o                         
   9   4   5         21.22         32.41         2.81 o                         
  10   4   5         25.14         33.57         4.61 o                         
  11   4   5        582.97        597.87        13.48 o                         
  12   4   5        271.46        296.55         5.28 o                         
  13   4   5         16.80         21.96         2.30 o                         
  14   4   5         15.88         15.55         2.32 o                         
  15   4   5         60.61         45.18         1.68 o                         
 -12   5   5         56.38         53.19         2.41 o                         
 -11   5   5          1.61          2.63         2.27 o                         
 -10   5   5        249.64        305.42         4.27 o                         
  -9   5   5        284.34        301.40         7.24 o                         
  -8   5   5         25.72         31.50         2.97 o                         
  -7   5   5         30.51         27.44         3.35 o                         
  -6   5   5        669.99        658.11         7.89 o                         
  -5   5   5          2.66          4.82         2.73 o                         
  -4   5   5       3960.87       3969.72        51.84 o                         
  -3   5   5        128.44        154.32         6.89 o                         
  -2   5   5        313.26        363.15         8.85 o                         
  -1   5   5        181.06        187.69         2.95 o                         
   0   5   5       4291.26       4102.01        59.44 o                         
   1   5   5        715.43        698.51        12.31 o                         
   2   5   5       3160.98       3247.25        28.82 o                         
   3   5   5          5.61          8.61         1.37 o                         
   4   5   5        195.39        199.32         7.39 o                         
   5   5   5        491.79        514.60        11.71 o                         
   6   5   5       1429.50       1348.61        22.22 o                         
   7   5   5        188.21        182.17         8.34 o                         
   8   5   5       1115.05       1093.08        19.52 o                         
   9   5   5       1494.94       1360.32        15.04 o                         
  10   5   5        856.02        759.00        12.80 o                         
  11   5   5         17.25         23.11         4.01 o                         
  12   5   5        583.04        626.96        18.85 o                         
  13   5   5        130.99        140.06         3.85 o                         
  14   5   5        257.86        241.60         4.16 o                         
  15   5   5         12.32          9.35         1.74 o                         
 -12   6   5         70.37         67.47         2.80 o                         
 -11   6   5        204.36        193.57         3.16 o                         
 -10   6   5         37.83         41.59         2.15 o                         
  -9   6   5         83.70        100.92         4.14 o                         
  -8   6   5        170.67        167.49         5.05 o                         
  -7   6   5         50.81         48.15         3.59 o                         
  -6   6   5        556.43        583.47        10.27 o                         
  -5   6   5       2301.87       2337.93        18.04 o                         
  -4   6   5        466.51        466.60         6.10 o                         
  -3   6   5       2025.61       1942.85        20.02 o                         
  -2   6   5         91.52         91.21         2.73 o                         
  -1   6   5        217.13        206.68         3.84 o                         
   0   6   5        286.29        257.38         5.46 o                         
   1   6   5         33.50         39.28         2.55 o                         
   2   6   5        450.59        371.47         6.48 o                         
   3   6   5       5780.95       5549.98       159.40 o                         
   4   6   5          8.66         21.78         1.78 o                         
   5   6   5       1650.74       1705.70        18.95 o                         
   6   6   5        437.62        407.30         7.05 o                         
   7   6   5         87.27         76.43         3.78 o                         
   8   6   5        645.06        626.08         9.53 o                         
   9   6   5         39.68         59.99         7.15 o                         
  10   6   5        703.60        672.65        37.91 o                         
  11   6   5        142.37        143.46        10.55 o                         
  12   6   5          3.45         13.55         2.98 o                         
  13   6   5        136.81        140.85         4.64 o                         
  14   6   5         97.86        101.36         5.07 o                         
  15   6   5        147.78         90.24         2.35 o                         
 -11   7   5          5.74         16.57         3.25 o                         
 -10   7   5        464.45        451.21        17.90 o                         
  -9   7   5         69.55         76.16         2.63 o                         
  -8   7   5         51.94         56.49         2.59 o                         
  -7   7   5         16.11         19.54         2.84 o                         
  -6   7   5        118.56        127.09         3.82 o                         
  -5   7   5         66.97         55.05         3.53 o                         
  -4   7   5        548.41        587.12         9.68 o                         
  -3   7   5        448.12        430.06         6.53 o                         
  -2   7   5       8105.66       8047.92        62.58 o                         
  -1   7   5          2.41          8.44         2.21 o                         
   0   7   5         35.90         55.07         3.86 o                         
   1   7   5         23.73         17.86         5.21 o                         
   2   7   5        739.50        630.91        12.22 o                         
   3   7   5        260.07        265.81         9.52 o                         
   4   7   5       2220.40       2108.70        19.63 o                         
   5   7   5        373.81        382.72         5.81 o                         
   6   7   5        342.92        327.60         5.76 o                         
   7   7   5        111.25        100.88         2.49 o                         
   8   7   5        516.69        498.13        13.21 o                         
   9   7   5        273.19        255.53        13.86 o                         
  10   7   5        766.54        750.88        10.94 o                         
  11   7   5          2.42          0.86         2.95 o                         
  12   7   5        205.88        194.36         3.49 o                         
  13   7   5         13.41         12.30         2.20 o                         
  14   7   5         12.65         12.35         1.77 o                         
 -11   8   5        265.70        226.24         3.98 o                         
 -10   8   5          0.55          0.92         2.55 o                         
  -9   8   5         41.50         43.49         3.36 o                         
  -8   8   5        188.85        168.28         4.17 o                         
  -7   8   5        530.04        570.67         9.63 o                         
  -6   8   5         72.29         73.35         2.68 o                         
  -5   8   5        218.94        235.10         4.22 o                         
  -4   8   5        212.19        211.78         2.39 o                         
  -3   8   5        199.22        215.57         6.97 o                         
  -2   8   5        569.86        546.08         6.37 o                         
  -1   8   5       5045.64       5035.05        43.79 o                         
   0   8   5        578.90        643.74        15.49 o                         
   1   8   5       3050.06       3118.52        39.75 o                         
   2   8   5        420.58        413.66        10.64 o                         
   3   8   5         55.30         54.03         3.25 o                         
   4   8   5         31.72         45.07         3.36 o                         
   5   8   5       2530.72       2498.53        18.57 o                         
   6   8   5          1.77          4.97         1.88 o                         
   7   8   5        260.32        283.60         5.09 o                         
   8   8   5         30.07         28.83         5.82 o                         
   9   8   5         28.84         31.91         6.44 o                         
  10   8   5        685.21        688.08        22.19 o                         
  11   8   5        585.44        560.54        11.21 o                         
  12   8   5        336.53        348.46         5.47 o                         
  13   8   5        138.12        127.58         5.29 o                         
  14   8   5         17.72         17.47         2.35 o                         
 -10   9   5         54.60         58.45         3.02 o                         
  -9   9   5         42.93         48.85         2.91 o                         
  -8   9   5         32.19         31.21         2.73 o                         
  -7   9   5        851.06        764.04        28.50 o                         
  -6   9   5        347.13        394.42        10.47 o                         
  -5   9   5        216.82        196.95         4.16 o                         
  -4   9   5        246.17        271.70         5.20 o                         
  -3   9   5       1305.50       1304.25        19.19 o                         
  -2   9   5       1366.12       1356.40        10.82 o                         
  -1   9   5         48.03         59.49         2.74 o                         
   0   9   5       7924.05       7878.10        46.91 o                         
   1   9   5         21.01         22.98         2.32 o                         
   2   9   5        818.58        807.49        10.80 o                         
   3   9   5        345.05        359.70         3.78 o                         
   4   9   5       2662.71       2647.55        21.79 o                         
   5   9   5        266.53        257.70         3.09 o                         
   6   9   5        235.29        236.67         3.28 o                         
   7   9   5        975.03        962.88        12.54 o                         
   8   9   5       1328.86       1371.46        21.12 o                         
   9   9   5         15.84         10.26         4.18 o                         
  10   9   5       1148.84       1120.64        41.11 o                         
  11   9   5         34.07         40.56         5.40 o                         
  12   9   5         16.45         25.21         4.25 o                         
  13   9   5        118.86        108.78         2.44 o                         
  -9  10   5        153.15        154.24        21.78 o                         
  -8  10   5         60.37         55.62         4.17 o                         
  -7  10   5        437.81        413.35        19.16 o                         
  -6  10   5          1.70          7.89         3.92 o                         
  -5  10   5         32.67         37.93         2.75 o                         
  -4  10   5        898.42        836.26         9.60 o                         
  -3  10   5         42.93         43.98         4.64 o                         
  -2  10   5         44.30         48.01         4.20 o                         
  -1  10   5       1827.49       1774.36        22.21 o                         
   0  10   5          5.07         10.71         2.89 o                         
   1  10   5        603.62        568.15         7.74 o                         
   2  10   5        211.38        208.52         3.04 o                         
   3  10   5       1324.49       1312.67        12.93 o                         
   4  10   5        296.70        291.32         5.77 o                         
   5  10   5        151.78        167.92         3.46 o                         
   6  10   5         53.25         54.86         2.75 o                         
   7  10   5        416.02        476.84         9.61 o                         
   8  10   5         10.74         14.40         2.85 o                         
   9  10   5        858.70        852.36        13.40 o                         
  10  10   5         73.96         80.68         3.95 o                         
  11  10   5        216.80        210.08        26.97 o                         
  12  10   5        142.95        131.86        13.78 o                         
  13  10   5         52.25         37.18         1.85 o                         
  -8  11   5        323.47        327.39        25.18 o                         
  -7  11   5         41.90         41.30         6.69 o                         
  -6  11   5        217.17        226.25         6.83 o                         
  -5  11   5          2.96          3.53         4.59 o                         
  -4  11   5        175.31        148.62         6.89 o                         
  -3  11   5          9.55         10.24         5.88 o                         
  -2  11   5       1518.73       1542.39        48.84 o                         
  -1  11   5        365.96        377.00         7.41 o                         
   0  11   5        681.37        706.76        26.06 o                         
   1  11   5          0.43          2.32         3.83 o                         
   2  11   5        723.60        733.62         6.37 o                         
   3  11   5         16.29         19.06         2.51 o                         
   4  11   5        293.44        273.76         3.83 o                         
   5  11   5          6.29          6.18         2.58 o                         
   6  11   5       1059.83       1118.76        11.87 o                         
   7  11   5        957.45       1031.08        15.98 o                         
   8  11   5        267.73        282.66         8.40 o                         
   9  11   5        347.15        382.23         8.91 o                         
  10  11   5        951.53        994.72        14.52 o                         
  11  11   5        141.59        169.73         5.32 o                         
  12  11   5        210.39        179.88        11.37 o                         
  13  11   5         44.69         28.22         1.68 o                         
  -7  12   5        970.65       1013.50        34.70 o                         
  -6  12   5         29.75         25.95         3.03 o                         
  -5  12   5        360.30        342.75        26.86 o                         
  -4  12   5        230.41        216.06         7.00 o                         
  -3  12   5         23.70         28.15         4.41 o                         
  -2  12   5          6.18          7.16         4.70 o                         
  -1  12   5        410.61        386.90         9.41 o                         
   0  12   5        221.49        240.63         8.06 o                         
   1  12   5        507.35        544.25         9.47 o                         
   2  12   5        340.32        346.11         7.93 o                         
   3  12   5        471.70        481.18        11.19 o                         
   4  12   5          3.19          2.84         2.95 o                         
   5  12   5       2058.40       2134.28        43.80 o                         
   6  12   5         37.18         41.11         3.40 o                         
   7  12   5       1284.22       1398.97        13.62 o                         
   8  12   5          0.62          5.87         4.06 o                         
   9  12   5         89.72        104.79         4.25 o                         
  10  12   5         25.44         24.91         3.26 o                         
  11  12   5        166.39        180.63         4.14 o                         
  12  12   5        122.03        121.36         3.02 o                         
  -6  13   5        171.88        155.78         2.51 o                         
  -5  13   5         61.08         58.00         4.42 o                         
  -4  13   5       1014.21       1063.17        54.23 o                         
  -3  13   5        332.34        327.45         8.07 o                         
  -2  13   5        260.81        260.81         7.78 o                         
  -1  13   5         64.47         72.55         7.36 o                         
   0  13   5        566.01        547.79         7.24 o                         
   1  13   5        100.89        114.15         3.77 o                         
   2  13   5         22.71         34.73         2.63 o                         
   3  13   5         52.86         50.37         4.63 o                         
   4  13   5         56.13         55.69         2.82 o                         
   5  13   5         87.43         75.24         5.38 o                         
   6  13   5         37.19         58.48         3.91 o                         
   7  13   5        167.28        215.87        22.34 o                         
   8  13   5        332.45        361.46         5.42 o                         
   9  13   5         97.82        119.86         3.67 o                         
  10  13   5         18.11         15.90         3.47 o                         
  11  13   5        177.94        157.23         3.47 o                         
  -5  14   5         20.33         14.84         2.24 o                         
  -4  14   5          0.63          1.65         1.58 o                         
  -3  14   5         26.75         36.81         2.87 o                         
  -2  14   5          0.71          4.05         2.73 o                         
  -1  14   5        310.97        334.66        11.10 o                         
   0  14   5         36.27         44.92         2.89 o                         
   1  14   5         31.52         34.71         2.44 o                         
   2  14   5          0.46          2.38         2.62 o                         
   3  14   5        264.18        299.15         5.59 o                         
   4  14   5        132.66        146.65         3.54 o                         
   5  14   5        227.47        223.37         5.32 o                         
   6  14   5         85.24         92.21         4.93 o                         
   7  14   5        550.69        604.65         7.68 o                         
   8  14   5        397.41        400.96        15.44 o                         
   9  14   5         84.35         76.21         3.47 o                         
  -3  15   5        141.27        103.44         3.08 o                         
  -2  15   5        661.53        615.58        18.39 o                         
  -1  15   5        183.80        191.14         5.04 o                         
   0  15   5         67.70         73.18         5.21 o                         
   1  15   5        409.99        390.50         6.44 o                         
   2  15   5        269.05        257.80        13.39 o                         
   3  15   5          1.12          2.24         1.79 o                         
   4  15   5        104.61        119.99         2.56 o                         
   5  15   5        181.59        195.00         4.11 o                         
   6  15   5        163.92        173.14         2.94 o                         
   7  15   5         33.03         30.21         1.91 o                         
   8  15   5         34.81         23.96         1.26 o                         
   0  16   5          0.35          0.22         2.30 o                         
   1  16   5        157.93        133.30         3.75 o                         
   2  16   5        168.05        115.32         3.64 o                         
   3  16   5         69.88         58.54         2.21 o                         
   4  16   5         50.56         32.56         1.78 o                         
   5  16   5        793.54        744.15         9.65 o                         
  -6 -12   6         42.25         30.17         2.18 o                         
  -5 -12   6          3.45          4.29         2.10 o                         
  -4 -12   6        695.60        693.74         5.97 o                         
  -3 -12   6        218.05        182.58         5.88 o                         
  -2 -12   6         60.61         87.62         5.32 o                         
  -1 -12   6        198.44        161.96         6.78 o                         
   0 -12   6        222.54        223.66        23.61 o                         
   1 -12   6        231.43        182.15         4.82 o                         
   2 -12   6        186.38        174.44         6.49 o                         
   3 -12   6         43.08         51.22         2.58 o                         
   4 -12   6         81.34         78.56         3.02 o                         
   5 -12   6         64.76         44.30         1.64 o                         
  -8 -11   6        205.72        217.48        24.09 o                         
  -7 -11   6        124.16        129.89         3.42 o                         
  -6 -11   6         79.18         87.94         2.97 o                         
  -5 -11   6        333.50        310.67         5.35 o                         
  -4 -11   6          3.59          9.58         2.47 o                         
  -3 -11   6         49.80         50.80         2.71 o                         
  -2 -11   6         42.18         30.37         1.85 o                         
  -1 -11   6         63.47         73.95         2.85 o                         
   0 -11   6         37.47         33.27         2.03 o                         
   1 -11   6        656.60        688.06         8.42 o                         
   2 -11   6          2.40          2.80         2.41 o                         
   3 -11   6         44.84         53.55         3.43 o                         
   4 -11   6         45.99         42.45         3.86 o                         
   5 -11   6        597.88        655.21         6.95 o                         
   6 -11   6          3.28          3.02         3.30 o                         
   7 -11   6         20.97         13.32         1.74 o                         
  -9 -10   6         17.93         21.89         2.30 o                         
  -8 -10   6        132.58        139.99         4.70 o                         
  -7 -10   6          5.61          4.83         2.28 o                         
  -6 -10   6        716.62        843.70         7.54 o                         
  -5 -10   6          4.43          2.60         3.54 o                         
  -4 -10   6         22.04         27.92         2.54 o                         
  -3 -10   6         38.27         47.61         2.20 o                         
  -2 -10   6        506.12        487.17         6.07 o                         
  -1 -10   6         54.25         63.27         1.76 o                         
   0 -10   6         28.46         33.63         1.59 o                         
   1 -10   6          4.16          3.08         2.12 o                         
   2 -10   6        154.41        174.88         3.96 o                         
   3 -10   6         93.98         95.61         4.81 o                         
   4 -10   6        501.99        504.10         5.29 o                         
   5 -10   6          2.40          3.95         2.61 o                         
   6 -10   6        230.33        232.00         4.06 o                         
   7 -10   6        138.47        139.29         9.88 o                         
   8 -10   6        158.12        128.64        29.10 o                         
 -10  -9   6         25.87         28.61         2.91 o                         
  -9  -9   6         66.67         55.26         3.75 o                         
  -8  -9   6         95.15        109.73         2.64 o                         
  -7  -9   6       1148.17       1076.76        13.23 o                         
  -6  -9   6          3.25          5.65         2.30 o                         
  -5  -9   6        591.52        668.82         7.96 o                         
  -4  -9   6         48.64         33.57         2.48 o                         
  -3  -9   6        486.99        520.84         7.33 o                         
  -2  -9   6        109.10        110.02         1.80 o                         
  -1  -9   6         61.80         58.51         1.82 o                         
   0  -9   6         55.23         58.14         1.55 o                         
   1  -9   6        400.11        391.19         6.03 o                         
   2  -9   6        164.25        168.39         3.94 o                         
   3  -9   6        276.62        244.34         4.80 o                         
   4  -9   6        362.42        395.29         5.06 o                         
   5  -9   6         76.13         89.64         4.57 o                         
   6  -9   6        102.27        102.32         4.57 o                         
   7  -9   6        349.87        358.51        14.73 o                         
   8  -9   6          0.59          3.72         2.53 o                         
   9  -9   6        136.60        120.69         2.41 o                         
 -11  -8   6        106.17         75.94         2.63 o                         
 -10  -8   6        173.79        204.49         3.36 o                         
  -9  -8   6         32.52         23.93         2.14 o                         
  -8  -8   6        330.72        346.66         4.37 o                         
  -7  -8   6         69.96         66.99         2.19 o                         
  -6  -8   6        932.30        870.10        11.87 o                         
  -5  -8   6        139.20        151.88         2.78 o                         
  -4  -8   6        858.47        881.61        14.24 o                         
  -3  -8   6          7.86         11.29         1.46 o                         
  -2  -8   6        173.29        194.12         2.24 o                         
  -1  -8   6         99.80         97.79         1.83 o                         
   0  -8   6        157.35        163.59         1.88 o                         
   1  -8   6         15.34         13.56         1.61 o                         
   2  -8   6        458.82        481.16         4.08 o                         
   3  -8   6        495.36        454.55         3.83 o                         
   4  -8   6       1112.60       1112.32        18.38 o                         
   5  -8   6         62.17         58.79         2.78 o                         
   6  -8   6        432.25        429.47         5.55 o                         
   7  -8   6         61.01         69.07         2.94 o                         
   8  -8   6        179.52        184.03         4.55 o                         
   9  -8   6        482.04        556.69         5.61 o                         
  10  -8   6        726.54        781.68        24.00 o                         
 -11  -7   6        126.72        101.81         7.34 o                         
 -10  -7   6         19.45         23.38         2.31 o                         
  -9  -7   6        551.51        555.31         8.11 o                         
  -8  -7   6        358.44        432.72        10.25 o                         
  -7  -7   6        975.09       1029.08        18.06 o                         
  -6  -7   6        124.78        131.02         3.10 o                         
  -5  -7   6       1987.87       1866.82        12.16 o                         
  -4  -7   6        479.81        454.01         5.28 o                         
  -3  -7   6        227.51        218.59         3.92 o                         
  -2  -7   6        416.37        411.46         3.97 o                         
  -1  -7   6       2278.90       2271.49        22.22 o                         
   0  -7   6        179.13        164.27         2.18 o                         
   1  -7   6        335.95        332.32         6.58 o                         
   2  -7   6       1338.00       1334.37         8.79 o                         
   3  -7   6         41.78         45.39         1.94 o                         
   4  -7   6        204.29        211.45         2.53 o                         
   5  -7   6        105.59        112.93         2.82 o                         
   6  -7   6         28.11         28.52         2.13 o                         
   7  -7   6        107.39        104.69         3.49 o                         
   8  -7   6         82.57         76.72         3.95 o                         
   9  -7   6         24.48         33.33         2.37 o                         
  10  -7   6        191.85        227.48         4.93 o                         
  11  -7   6        879.64        919.12        11.61 o                         
 -12  -6   6         58.98         47.18         6.44 o                         
 -11  -6   6         44.72         45.36         5.74 o                         
 -10  -6   6        534.78        565.32        13.14 o                         
  -9  -6   6        129.40        117.22         3.21 o                         
  -8  -6   6         24.70         33.81         2.87 o                         
  -7  -6   6        596.51        589.48        11.42 o                         
  -6  -6   6        470.69        489.40         5.20 o                         
  -5  -6   6        353.00        325.61         5.02 o                         
  -4  -6   6        651.34        639.52        11.24 o                         
  -3  -6   6        454.83        434.08         8.64 o                         
  -2  -6   6       1165.51       1172.33        10.17 o                         
  -1  -6   6        118.07        108.90         1.74 o                         
   0  -6   6       1040.92       1080.04        13.13 o                         
   1  -6   6          2.19          2.89         1.32 o                         
   2  -6   6        739.30        771.04         6.32 o                         
   3  -6   6         51.68         51.87         1.78 o                         
   4  -6   6        957.57       1122.04        21.60 o                         
   5  -6   6        110.43        118.04         4.46 o                         
   6  -6   6       2982.46       2979.15        23.79 o                         
   7  -6   6         47.42         61.25         2.31 o                         
   8  -6   6        175.81        172.11         2.96 o                         
   9  -6   6         24.54         25.90         2.74 o                         
  10  -6   6         20.80         26.90         2.31 o                         
  11  -6   6         71.61         72.28         4.96 o                         
 -12  -5   6         12.44         10.07         1.71 o                         
 -11  -5   6        313.89        330.65         6.27 o                         
 -10  -5   6         23.41         40.48         3.33 o                         
  -9  -5   6        152.23        165.63         5.38 o                         
  -8  -5   6          1.49          1.68         6.49 o                         
  -7  -5   6       1196.79       1135.17        13.39 o                         
  -6  -5   6       1683.88       1748.75        10.22 o                         
  -5  -5   6       2864.06       2851.44        19.36 o                         
  -4  -5   6        152.00        136.32         3.96 o                         
  -3  -5   6        857.52        868.98        10.71 o                         
  -2  -5   6         51.50         59.02         1.71 o                         
  -1  -5   6        745.97        685.88         7.52 o                         
   0  -5   6         50.59         58.04         3.11 o                         
   1  -5   6       2148.54       2106.41        20.01 o                         
   2  -5   6        160.61        172.38         3.61 o                         
   3  -5   6        302.61        319.41         3.11 o                         
   4  -5   6         55.92         61.66         2.80 o                         
   5  -5   6         53.11         53.35         2.42 o                         
   6  -5   6       1313.41       1378.97        35.24 o                         
   7  -5   6        846.01        910.72         6.38 o                         
   8  -5   6        317.42        318.59        10.16 o                         
   9  -5   6        245.05        262.61         4.76 o                         
  10  -5   6        239.27        257.71         8.25 o                         
  11  -5   6         19.33         23.25         2.01 o                         
  12  -5   6         32.96         30.12         2.69 o                         
 -12  -4   6        106.25         68.71         3.36 o                         
 -11  -4   6        167.21        187.76         5.21 o                         
 -10  -4   6        170.25        186.42         4.29 o                         
  -9  -4   6         36.64         32.94         4.08 o                         
  -8  -4   6         80.80         96.85         3.76 o                         
  -7  -4   6          0.10          6.87         2.91 o                         
  -6  -4   6         36.53         44.74         3.62 o                         
  -5  -4   6         74.52         83.82         3.60 o                         
  -4  -4   6       3418.84       3372.50        33.08 o                         
  -3  -4   6        154.21        158.70         3.99 o                         
  -2  -4   6        316.80        314.07         4.75 o                         
  -1  -4   6        565.70        598.98         6.91 o                         
   0  -4   6       1414.11       1452.64        10.06 o                         
   1  -4   6        142.14        151.34         2.64 o                         
   2  -4   6        374.00        342.66         4.33 o                         
   3  -4   6         37.14         43.67         5.49 o                         
   4  -4   6       1319.56       1289.62        12.88 o                         
   5  -4   6        709.58        730.73         8.47 o                         
   6  -4   6        187.08        217.00         7.02 o                         
   7  -4   6          0.25          8.49         2.06 o                         
   8  -4   6       1024.28       1029.02         7.57 o                         
   9  -4   6         13.48         30.29         2.35 o                         
  10  -4   6        423.47        489.75        18.54 o                         
  11  -4   6          4.78          4.25         2.56 o                         
  12  -4   6         31.86         35.98         2.15 o                         
  13  -4   6         12.62         12.43         1.51 o                         
 -13  -3   6         17.22         15.53         0.88 o                         
 -12  -3   6          0.14          1.51         3.47 o                         
 -11  -3   6        216.25        210.46        20.50 o                         
 -10  -3   6        432.48        473.94        17.48 o                         
  -9  -3   6         89.13         79.49         4.31 o                         
  -8  -3   6        555.84        579.95         9.65 o                         
  -7  -3   6       1499.82       1450.42        24.94 o                         
  -6  -3   6        114.56        109.26         3.74 o                         
  -5  -3   6       1407.64       1375.19        11.29 o                         
  -4  -3   6        199.23        235.14         5.76 o                         
  -3  -3   6        925.67        907.97        10.16 o                         
  -2  -3   6         95.34        100.15         4.64 o                         
  -1  -3   6        922.04        866.59         9.20 o                         
   0  -3   6          1.79          2.24         1.39 o                         
   1  -3   6        147.05        161.89         2.52 o                         
   2  -3   6         79.33         66.32         2.25 o                         
   3  -3   6       1949.13       1929.12        14.30 o                         
   4  -3   6       1103.10       1080.27        11.59 o                         
   5  -3   6        688.89        702.75         8.82 o                         
   6  -3   6        303.47        363.50         5.73 o                         
   7  -3   6         95.30         97.66         2.36 o                         
   8  -3   6        529.68        498.19        18.32 o                         
   9  -3   6       1162.51       1263.07         6.97 o                         
  10  -3   6        172.66        168.98         9.31 o                         
  11  -3   6        442.82        477.79        15.20 o                         
  12  -3   6          8.02         17.97         4.93 o                         
  13  -3   6         25.16         35.77         3.36 o                         
 -13  -2   6        183.54        134.27         3.19 o                         
 -12  -2   6         35.22         34.31         2.49 o                         
 -11  -2   6         32.17         20.44         2.09 o                         
 -10  -2   6         19.41         20.61         2.56 o                         
  -9  -2   6          1.04          2.41         2.52 o                         
  -8  -2   6       1725.60       1625.25        12.28 o                         
  -7  -2   6        168.94        153.25         4.45 o                         
  -6  -2   6       5114.60       4783.17        29.74 o                         
  -5  -2   6        251.37        247.61         7.42 o                         
  -4  -2   6       1943.40       1935.90        21.17 o                         
  -3  -2   6        259.62        267.42         6.43 o                         
  -2  -2   6       2087.94       2164.34        21.56 o                         
  -1  -2   6         87.72         97.05         3.50 o                         
   0  -2   6        336.11        428.68         6.99 o                         
   1  -2   6         47.29         35.82         2.92 o                         
   2  -2   6       2548.45       2400.18        17.57 o                         
   3  -2   6          0.74          3.42         1.44 o                         
   4  -2   6       2081.10       2019.40        26.51 o                         
   5  -2   6         60.38         80.54         3.28 o                         
   6  -2   6       1888.35       1931.26        14.97 o                         
   7  -2   6          2.60          5.58         1.99 o                         
   8  -2   6         48.30         47.95         2.32 o                         
   9  -2   6          2.20          4.04         2.20 o                         
  10  -2   6        224.75        310.11        17.84 o                         
  11  -2   6          3.72         15.16         3.42 o                         
  12  -2   6        462.93        546.24        11.40 o                         
  13  -2   6        262.99        314.22         6.39 o                         
  14  -2   6         13.41         15.84         2.07 o                         
 -12  -1   6         16.54         11.41         1.92 o                         
 -11  -1   6        110.41        126.43        11.95 o                         
 -10  -1   6         19.03         26.63         2.69 o                         
  -9  -1   6        203.32        188.01         4.41 o                         
  -8  -1   6        424.72        386.65         4.39 o                         
  -7  -1   6        750.37        744.65        21.20 o                         
  -6  -1   6        976.04        942.60        14.01 o                         
  -5  -1   6       5539.56       5602.19        60.55 o                         
  -4  -1   6        270.75        305.74         7.14 o                         
  -3  -1   6       1722.61       1664.23        29.15 o                         
  -2  -1   6        396.87        392.46         6.82 o                         
  -1  -1   6         48.25         67.28         4.03 o                         
   0  -1   6          9.96         10.46         2.77 o                         
   1  -1   6       3443.88       3239.48        40.48 o                         
   2  -1   6       1109.78       1065.94        10.26 o                         
   3  -1   6        433.10        421.48         3.69 o                         
   4  -1   6        960.85        989.93        10.36 o                         
   5  -1   6       3904.06       4003.90        34.67 o                         
   6  -1   6         85.01        107.93         3.47 o                         
   7  -1   6       1231.05       1190.09        17.22 o                         
   8  -1   6         61.58         66.94         9.41 o                         
   9  -1   6         31.87         38.00         3.28 o                         
  10  -1   6        103.54        105.10         3.53 o                         
  11  -1   6         70.60         93.78         3.62 o                         
  12  -1   6        279.13        333.88         5.15 o                         
  13  -1   6         25.51         36.72         3.07 o                         
  14  -1   6         26.62         26.26         2.69 o                         
 -13   0   6         37.53         21.00         1.29 o                         
 -12   0   6         26.83         24.57         2.30 o                         
 -11   0   6        257.87        244.17         4.48 o                         
 -10   0   6        995.39       1083.30        13.12 o                         
  -9   0   6        200.22        197.44         3.26 o                         
  -8   0   6        182.60        204.03         4.10 o                         
  -7   0   6        259.43        235.61         3.13 o                         
  -6   0   6       3970.55       3893.82        55.00 o                         
  -5   0   6       1146.32       1190.56        20.58 o                         
  -4   0   6       2481.85       2407.07        33.28 o                         
  -3   0   6        936.46        822.85        14.36 o                         
  -2   0   6       1092.63        975.89        15.48 o                         
  -1   0   6        669.69        668.73        11.60 o                         
   0   0   6       4236.48       4277.68        51.57 o                         
   1   0   6          0.77          6.72         2.30 o                         
   2   0   6       2349.86       2052.07        22.02 o                         
   3   0   6         23.23         37.45         2.97 o                         
   4   0   6       9297.32       9496.96        62.95 o                         
   5   0   6       1034.65       1055.83         9.15 o                         
   6   0   6       2188.92       2322.82        23.09 o                         
   7   0   6        333.74        356.97         8.68 o                         
   8   0   6        336.22        320.50         6.58 o                         
   9   0   6         63.67         70.63         4.60 o                         
  10   0   6        707.11        778.05         7.13 o                         
  11   0   6         48.09         41.80         4.59 o                         
  12   0   6        168.74        186.02         3.83 o                         
  13   0   6        216.80        217.79         6.86 o                         
  14   0   6         42.21         40.52         2.38 o                         
 -13   1   6         11.26          9.25         2.24 o                         
 -12   1   6         16.35         15.03         2.06 o                         
 -11   1   6        401.70        389.95         4.78 o                         
 -10   1   6          3.96          6.48         2.22 o                         
  -9   1   6        501.47        509.18         6.60 o                         
  -8   1   6        483.82        422.41         5.33 o                         
  -7   1   6        177.57        175.75         5.74 o                         
  -6   1   6         61.68         51.41         2.30 o                         
  -5   1   6       1997.03       1982.71        21.42 o                         
  -4   1   6        632.54        678.31         9.89 o                         
  -3   1   6       1867.44       1930.11        22.27 o                         
  -2   1   6         63.11         44.18         3.07 o                         
  -1   1   6       8056.34       8115.44        67.09 o                         
   0   1   6          4.41         20.03         2.39 o                         
   1   1   6       3725.14       3808.66        45.60 o                         
   2   1   6         92.76        112.83         3.92 o                         
   3   1   6        973.24        821.04        26.25 o                         
   4   1   6       1220.60       1270.46        11.65 o                         
   5   1   6        464.16        437.69         4.65 o                         
   6   1   6       2231.16       2415.10        20.17 o                         
   7   1   6       2101.07       2220.55        34.32 o                         
   8   1   6         11.53         17.71         5.85 o                         
   9   1   6         66.53         70.90         5.07 o                         
  10   1   6        786.43        850.92        11.53 o                         
  11   1   6        269.86        319.22         5.84 o                         
  12   1   6         12.99         15.50         3.26 o                         
  13   1   6        164.00        172.15         3.30 o                         
  14   1   6         22.17         21.61         3.58 o                         
 -13   2   6          8.24          3.30         1.46 o                         
 -12   2   6        510.58        537.67         5.69 o                         
 -11   2   6         13.74         14.24         2.11 o                         
 -10   2   6        127.83        151.35         4.12 o                         
  -9   2   6         64.22         83.59         3.09 o                         
  -8   2   6        717.84        753.38         7.39 o                         
  -7   2   6          5.66          4.47         2.38 o                         
  -6   2   6        434.45        402.87         6.58 o                         
  -5   2   6        159.62        126.94         9.24 o                         
  -4   2   6        104.03        116.52         8.29 o                         
  -3   2   6       1321.75       1198.32        46.66 o                         
  -2   2   6        594.49        547.50        11.52 o                         
  -1   2   6       2306.22       2152.84        19.73 o                         
   0   2   6      17471.92      18885.58       214.95 o                         
   1   2   6        416.04        422.94         8.52 o                         
   2   2   6       4251.76       4200.70        50.50 o                         
   3   2   6        980.97        978.82        14.53 o                         
   4   2   6        820.33        739.13         7.68 o                         
   5   2   6        583.76        626.75         4.54 o                         
   6   2   6       4217.53       4320.68        33.88 o                         
   7   2   6         11.16         16.47         3.09 o                         
   8   2   6        336.79        336.85         6.42 o                         
   9   2   6         12.56         18.15         4.45 o                         
  10   2   6        402.23        421.43        12.46 o                         
  11   2   6        148.16        127.32         4.82 o                         
  12   2   6        149.99        142.39         3.39 o                         
  13   2   6         77.71         74.80         2.76 o                         
  14   2   6        150.61        157.10        21.78 o                         
 -12   3   6          4.65          7.81         1.75 o                         
 -11   3   6        312.41        333.36         5.56 o                         
 -10   3   6         26.09         28.61         4.10 o                         
  -9   3   6        191.91        204.95         4.33 o                         
  -8   3   6         40.98         50.22         4.05 o                         
  -7   3   6        732.20        750.67         8.11 o                         
  -6   3   6        557.45        557.00         8.37 o                         
  -5   3   6       2363.27       2271.39        17.43 o                         
  -4   3   6       1233.62       1322.70        23.22 o                         
  -3   3   6        359.83        413.02        11.26 o                         
  -2   3   6         22.97         33.25         5.21 o                         
  -1   3   6        164.66        166.88         6.72 o                         
   0   3   6        118.43        143.09         9.16 o                         
   1   3   6      10620.51      11316.87       130.43 o                         
   2   3   6        204.03        202.29         6.33 o                         
   3   3   6        546.14        579.78        10.76 o                         
   4   3   6         68.85         84.93         2.36 o                         
   5   3   6         41.58         51.57         2.27 o                         
   6   3   6          4.57          7.65         1.82 o                         
   7   3   6       1138.62       1090.85        11.93 o                         
   8   3   6        485.10        489.54        19.50 o                         
   9   3   6        438.56        474.26         7.74 o                         
  10   3   6        476.74        455.86         7.83 o                         
  11   3   6         45.46         36.61         4.03 o                         
  12   3   6        110.81        109.13         3.58 o                         
  13   3   6        303.03        307.39        10.84 o                         
  14   3   6          4.02          7.11         2.69 o                         
  15   3   6         73.87         59.64         2.41 o                         
 -12   4   6         33.68         30.91         2.58 o                         
 -11   4   6         75.32         87.08         2.51 o                         
 -10   4   6        192.42        220.50         4.56 o                         
  -9   4   6         17.45         21.04         3.44 o                         
  -8   4   6        248.66        255.40         8.05 o                         
  -7   4   6          9.28          9.06         3.59 o                         
  -6   4   6        443.88        475.43         7.87 o                         
  -5   4   6        378.74        342.72        10.30 o                         
  -4   4   6       3423.88       3430.30        47.06 o                         
  -3   4   6        571.81        561.11        13.00 o                         
  -2   4   6        280.83        332.37         9.41 o                         
  -1   4   6       2547.79       2620.52        34.99 o                         
   0   4   6        256.75        207.50         6.08 o                         
   1   4   6         48.71         35.38         2.17 o                         
   2   4   6       6148.02       6297.02        75.37 o                         
   3   4   6       2467.44       2441.05        87.11 o                         
   4   4   6       2921.54       2850.46       118.69 o                         
   5   4   6        105.89        121.05         2.60 o                         
   6   4   6         19.75         25.76         2.33 o                         
   7   4   6         42.46         61.08         3.69 o                         
   8   4   6       2495.99       2395.05        48.05 o                         
   9   4   6        176.90        167.53         4.05 o                         
  10   4   6         45.78         57.43         4.06 o                         
  11   4   6          8.69         13.97         2.88 o                         
  12   4   6        159.91        146.81         3.95 o                         
  13   4   6        268.47        297.39         9.30 o                         
  14   4   6         45.62         50.24         2.02 o                         
  15   4   6         45.54         26.37         1.30 o                         
 -12   5   6         71.58         62.17         4.31 o                         
 -11   5   6        117.93        144.45         2.12 o                         
 -10   5   6         61.65         71.59         3.63 o                         
  -9   5   6        197.25        180.62         4.77 o                         
  -8   5   6        679.60        671.67         8.60 o                         
  -7   5   6        950.38        915.13         8.44 o                         
  -6   5   6        110.70        135.60         3.48 o                         
  -5   5   6        978.25        979.00        17.50 o                         
  -4   5   6        502.61        534.43        16.86 o                         
  -3   5   6       1736.63       1699.22        26.28 o                         
  -2   5   6        103.82        141.04         6.78 o                         
  -1   5   6         67.63        109.52         2.92 o                         
   0   5   6       1149.27       1143.95        38.63 o                         
   1   5   6        770.91        847.70        15.64 o                         
   2   5   6       3151.78       3211.98        28.95 o                         
   3   5   6        431.63        341.80        12.27 o                         
   4   5   6         34.57         25.33         2.46 o                         
   5   5   6        179.27        158.67         3.76 o                         
   6   5   6        102.32        108.93         3.72 o                         
   7   5   6        735.19        792.52         9.65 o                         
   8   5   6        321.77        325.87         6.16 o                         
   9   5   6        172.08        161.71         5.55 o                         
  10   5   6        165.24        153.65         6.33 o                         
  11   5   6        414.28        461.23        10.25 o                         
  12   5   6          9.40         13.35         3.07 o                         
  13   5   6         65.95         80.42         3.26 o                         
  14   5   6          0.20          2.10         2.52 o                         
 -11   6   6          0.53          0.55         1.51 o                         
 -10   6   6         77.57         99.93         2.22 o                         
  -9   6   6        133.47        137.70         4.73 o                         
  -8   6   6         52.93         81.93         3.70 o                         
  -7   6   6        524.29        499.40        25.32 o                         
  -6   6   6       1102.86       1103.70        13.86 o                         
  -5   6   6        114.30        109.50         3.04 o                         
  -4   6   6       1505.47       1514.81        25.70 o                         
  -3   6   6        759.47        799.80         8.18 o                         
  -2   6   6       1381.49       1438.14        18.54 o                         
  -1   6   6        111.45        133.00         3.16 o                         
   0   6   6       2117.81       2159.42        30.29 o                         
   1   6   6         12.03         14.67         2.33 o                         
   2   6   6       4033.89       4151.06        60.56 o                         
   3   6   6        379.86        427.70        19.75 o                         
   4   6   6        996.31       1019.68        18.34 o                         
   5   6   6        206.00        199.70         8.79 o                         
   6   6   6       4385.69       4158.43       221.81 o                         
   7   6   6          4.42         14.16         2.61 o                         
   8   6   6         87.11        108.18         6.98 o                         
   9   6   6        608.19        560.06        15.46 o                         
  10   6   6        183.95        199.92         4.64 o                         
  11   6   6         93.31        107.64         3.79 o                         
  12   6   6        218.30        213.12         4.00 o                         
  13   6   6        728.55        757.12        13.37 o                         
  14   6   6         28.38         24.59         2.32 o                         
 -11   7   6       1002.52       1028.90        12.52 o                         
 -10   7   6        172.35        158.09         4.54 o                         
  -9   7   6         21.32         30.25         2.06 o                         
  -8   7   6          5.61          5.74         2.90 o                         
  -7   7   6         20.24         27.50         3.31 o                         
  -6   7   6       1241.31       1150.51        11.02 o                         
  -5   7   6       3958.46       3963.80        34.46 o                         
  -4   7   6          0.01          1.50         2.40 o                         
  -3   7   6         55.84         68.51         2.91 o                         
  -2   7   6         29.30         37.15         2.40 o                         
  -1   7   6        555.81        551.51         7.56 o                         
   0   7   6         31.04         30.66         2.78 o                         
   1   7   6       3179.68       3141.39        30.19 o                         
   2   7   6         25.57         43.02         4.15 o                         
   3   7   6        129.64        120.87         4.50 o                         
   4   7   6       1216.64       1215.37        12.65 o                         
   5   7   6       1110.51       1096.25        11.90 o                         
   6   7   6       1001.88        987.50         7.64 o                         
   7   7   6        306.77        305.78         7.13 o                         
   8   7   6        146.86        144.60         3.33 o                         
   9   7   6        401.51        419.84         5.17 o                         
  10   7   6         46.12         45.16         3.03 o                         
  11   7   6         53.00         52.97         3.21 o                         
  12   7   6         18.53         19.84         2.57 o                         
  13   7   6        383.77        375.32        28.04 o                         
  14   7   6          9.73          6.95         1.88 o                         
 -10   8   6       1298.61       1414.33        17.12 o                         
  -9   8   6         47.27        105.54         4.48 o                         
  -8   8   6         25.05         37.55         3.74 o                         
  -7   8   6        178.71        165.13         3.86 o                         
  -6   8   6        176.63        183.52         3.73 o                         
  -5   8   6         97.18         95.99         2.46 o                         
  -4   8   6        105.25        122.57         4.36 o                         
  -3   8   6        434.23        429.06         4.07 o                         
  -2   8   6        268.06        265.26         2.74 o                         
  -1   8   6        521.83        524.74         6.79 o                         
   0   8   6        687.26        710.01        16.48 o                         
   1   8   6          7.16         21.61         4.65 o                         
   2   8   6       2024.90       1925.09        28.31 o                         
   3   8   6         20.82         27.71         7.45 o                         
   4   8   6       3520.02       3562.86        19.35 o                         
   5   8   6          0.35          5.21         1.88 o                         
   6   8   6         54.43         61.94         2.47 o                         
   7   8   6        156.25        149.47         2.83 o                         
   8   8   6        235.33        249.59         9.09 o                         
   9   8   6         10.34         12.65         2.73 o                         
  10   8   6        470.18        490.77        11.76 o                         
  11   8   6         78.01         72.74         4.18 o                         
  12   8   6        303.19        286.90        20.02 o                         
  13   8   6         91.44         88.64         4.54 o                         
  14   8   6         24.09         17.36         2.24 o                         
 -10   9   6          1.40          2.91         1.90 o                         
  -9   9   6        478.46        497.33        12.72 o                         
  -8   9   6        266.49        294.72         4.56 o                         
  -7   9   6        904.62        988.38        44.65 o                         
  -6   9   6         10.59         11.01         3.54 o                         
  -5   9   6         34.81         33.49         2.75 o                         
  -4   9   6         29.12         36.42         2.84 o                         
  -3   9   6         52.57         52.74         2.34 o                         
  -2   9   6        345.50        348.29         4.79 o                         
  -1   9   6        192.96        201.43         5.17 o                         
   0   9   6        167.46        164.53         3.60 o                         
   1   9   6       1859.83       1911.83        13.56 o                         
   2   9   6        548.34        544.20         6.43 o                         
   3   9   6       1039.22       1004.54         9.92 o                         
   4   9   6         20.12         27.32         2.07 o                         
   5   9   6        339.33        375.35        13.16 o                         
   6   9   6         37.62         38.48         2.28 o                         
   7   9   6        443.01        453.54         6.65 o                         
   8   9   6         54.96         56.28         3.36 o                         
   9   9   6         20.31         20.78         4.06 o                         
  10   9   6         16.64         20.25         3.98 o                         
  11   9   6        627.20        617.53         7.43 o                         
  12   9   6         43.19         49.60         2.78 o                         
  13   9   6         43.12         31.69         3.02 o                         
  14   9   6          1.06          1.12         1.34 o                         
  -9  10   6         28.05         19.54         2.52 o                         
  -8  10   6        413.56        463.12         7.73 o                         
  -7  10   6         26.02         20.54         2.08 o                         
  -6  10   6        622.22        661.11        15.72 o                         
  -5  10   6         22.22         28.99         2.75 o                         
  -4  10   6        187.66        177.57         6.38 o                         
  -3  10   6        986.66        994.41         7.53 o                         
  -2  10   6        381.59        383.51         6.30 o                         
  -1  10   6        346.36        349.80         6.34 o                         
   0  10   6        532.42        549.11         5.43 o                         
   1  10   6        278.24        294.89         3.75 o                         
   2  10   6         97.33        107.87         2.63 o                         
   3  10   6         71.74         77.94         2.23 o                         
   4  10   6         90.93        110.52         5.08 o                         
   5  10   6          0.01          2.78         2.21 o                         
   6  10   6       1673.76       1684.33        12.55 o                         
   7  10   6        265.23        278.46         5.37 o                         
   8  10   6         24.41         30.87         3.96 o                         
   9  10   6         76.86         74.39         4.05 o                         
  10  10   6        218.63        236.20        10.84 o                         
  11  10   6         11.04         15.46         2.91 o                         
  12  10   6        162.52        142.60         5.66 o                         
  -8  11   6          3.78          6.59         1.56 o                         
  -7  11   6         28.29         29.06         3.30 o                         
  -6  11   6         43.74         42.89         4.87 o                         
  -5  11   6       1108.98        994.58        13.96 o                         
  -4  11   6         10.01          7.60         3.40 o                         
  -3  11   6         74.45         87.83         3.91 o                         
  -2  11   6        124.74        123.58         6.72 o                         
  -1  11   6         43.45         38.96         4.82 o                         
   0  11   6         82.16         86.19         5.15 o                         
   1  11   6       1274.87       1274.95        11.23 o                         
   2  11   6        444.56        482.67         5.75 o                         
   3  11   6         33.61         34.22         2.15 o                         
   4  11   6        454.67        456.22         4.61 o                         
   5  11   6       1280.49       1260.70        11.34 o                         
   6  11   6         18.36         18.20         2.61 o                         
   7  11   6        302.20        339.74         8.63 o                         
   8  11   6        155.70        138.74        13.35 o                         
   9  11   6        688.73        673.32        43.63 o                         
  10  11   6         70.11         65.01         7.03 o                         
  11  11   6         58.02         68.53         3.81 o                         
  12  11   6          1.03          4.93         2.91 o                         
  -7  12   6        149.36        138.99         6.83 o                         
  -6  12   6         39.33         37.11         4.90 o                         
  -5  12   6        331.10        295.18        28.40 o                         
  -4  12   6        139.74        129.85         5.77 o                         
  -3  12   6          1.79          5.60         6.10 o                         
  -2  12   6        327.67        348.21         8.68 o                         
  -1  12   6        953.72        990.39        15.42 o                         
   0  12   6        109.47        118.70         6.83 o                         
   1  12   6        234.99        254.48         5.21 o                         
   2  12   6         60.24         64.11         5.09 o                         
   3  12   6          6.38         13.82         3.34 o                         
   4  12   6         66.38         68.16         2.93 o                         
   5  12   6         25.39         31.76         3.64 o                         
   6  12   6         17.79         20.11         3.64 o                         
   7  12   6        392.76        451.21        22.29 o                         
   8  12   6       1084.39       1125.68         9.30 o                         
   9  12   6        181.24        182.54         5.49 o                         
  10  12   6        151.90        151.33         3.51 o                         
  11  12   6          1.43          3.90         2.04 o                         
  12  12   6        275.66        214.91         6.11 o                         
  -6  13   6          1.52          4.00         1.11 o                         
  -5  13   6        336.18        330.81         6.16 o                         
  -4  13   6          9.17          4.49         2.78 o                         
  -3  13   6        345.11        297.72         7.39 o                         
  -2  13   6          3.34          3.09         3.83 o                         
  -1  13   6        312.50        349.24         8.60 o                         
   0  13   6         66.82         86.95         6.33 o                         
   1  13   6        864.19        934.51        14.69 o                         
   2  13   6        105.24        101.85         4.18 o                         
   3  13   6         27.05         31.97         4.81 o                         
   4  13   6        463.74        494.85        61.68 o                         
   5  13   6        255.01        242.21         5.01 o                         
   6  13   6         70.38         78.78         7.84 o                         
   7  13   6         36.54         48.89         3.42 o                         
   8  13   6         44.64         54.83         3.24 o                         
   9  13   6         12.63         19.31         2.61 o                         
  10  13   6         61.48         71.15         7.19 o                         
  11  13   6        350.26        298.45        34.24 o                         
  -4  14   6         18.98         20.60         2.05 o                         
  -3  14   6         78.10         80.58         3.42 o                         
  -2  14   6         43.11         51.92         3.17 o                         
  -1  14   6         50.02         53.04         3.81 o                         
   0  14   6        506.24        565.66        18.13 o                         
   1  14   6         84.70         86.22         3.61 o                         
   2  14   6         60.63         82.75         4.54 o                         
   3  14   6          1.86          2.69         2.68 o                         
   4  14   6         54.47         55.07         2.51 o                         
   5  14   6         17.59         31.73         3.31 o                         
   6  14   6        215.97        256.05         5.99 o                         
   7  14   6          6.64          9.49         2.53 o                         
   8  14   6         55.84         51.44         2.39 o                         
   9  14   6        118.71        131.48        15.74 o                         
  10  14   6         71.05         53.37         1.68 o                         
  -2  15   6         13.22          7.60         1.92 o                         
  -1  15   6         19.81         21.08         2.52 o                         
   0  15   6        191.59        209.76        13.19 o                         
   1  15   6        115.40        109.43         9.38 o                         
   2  15   6         14.84         17.53         2.32 o                         
   3  15   6        163.15        179.81         3.84 o                         
   4  15   6         36.29         39.62         2.95 o                         
   5  15   6        140.46        162.68         7.53 o                         
   6  15   6        267.50        262.70         8.15 o                         
   7  15   6         19.72         20.14         2.26 o                         
   8  15   6         27.56         22.11         1.79 o                         
   0  16   6         37.88         24.24         2.02 o                         
   2  16   6         96.72         69.72         2.86 o                         
   3  16   6          0.99          1.79         1.68 o                         
   4  16   6         18.98         14.36         1.65 o                         
   5  16   6          6.63          3.92         1.18 o                         
   3 -12   7         37.50         22.51         2.74 o                         
  -7 -11   7         71.04         53.35        13.41 o                         
  -6 -11   7         83.31         60.66         2.41 o                         
  -5 -11   7         16.51         17.45         2.79 o                         
  -4 -11   7        329.19        377.31         5.38 o                         
  -3 -11   7         91.78         76.90         2.77 o                         
  -2 -11   7         98.35         98.63         5.48 o                         
  -1 -11   7         62.04         88.56         3.48 o                         
   0 -11   7        499.60        466.14         5.85 o                         
   1 -11   7         16.05         21.80         2.31 o                         
   2 -11   7        323.58        354.05        13.59 o                         
   3 -11   7        134.78        140.57         5.19 o                         
   4 -11   7         62.12         68.19         3.05 o                         
   5 -11   7         69.57         66.56         3.05 o                         
   6 -11   7        186.72        108.17         2.80 o                         
  -8 -10   7         10.25         17.41         1.55 o                         
  -7 -10   7        222.08        213.39         3.20 o                         
  -6 -10   7        574.04        526.27        31.81 o                         
  -5 -10   7        850.82        796.26        12.14 o                         
  -4 -10   7          5.23          9.31         2.35 o                         
  -3 -10   7        413.89        428.60         6.58 o                         
  -2 -10   7         18.17         15.08         2.12 o                         
  -1 -10   7         61.92         61.74         1.99 o                         
   0 -10   7         11.30         17.55         2.24 o                         
   1 -10   7        393.34        375.88         9.26 o                         
   2 -10   7         70.83         60.45         2.60 o                         
   3 -10   7         64.15         70.61         3.43 o                         
   4 -10   7         10.88          8.07         2.40 o                         
   5 -10   7        202.28        211.07         4.09 o                         
   6 -10   7          1.58          3.94         1.93 o                         
   7 -10   7         36.89         35.92         5.79 o                         
  -9  -9   7         46.75         44.90         1.94 o                         
  -8  -9   7        454.54        472.58         5.31 o                         
  -7  -9   7         26.33         20.51         2.30 o                         
  -6  -9   7        336.82        361.04         7.52 o                         
  -5  -9   7        140.69        175.08         9.33 o                         
  -4  -9   7        366.77        364.08         5.36 o                         
  -3  -9   7        343.18        318.44        10.43 o                         
  -2  -9   7        898.66        903.94         8.58 o                         
  -1  -9   7          0.56          4.19         1.79 o                         
   0  -9   7       1054.98       1120.87        15.92 o                         
   1  -9   7         29.94         28.79         1.90 o                         
   2  -9   7        281.85        262.04         7.26 o                         
   3  -9   7          0.10          3.90         2.72 o                         
   4  -9   7        701.17        728.78        11.15 o                         
   5  -9   7         41.74         46.43         3.38 o                         
   6  -9   7        150.56        170.92         4.33 o                         
   7  -9   7        897.40        929.04        62.64 o                         
   8  -9   7        125.36        122.94        24.11 o                         
  -9  -8   7        308.96        281.30        38.43 o                         
  -8  -8   7        168.70        151.64         4.93 o                         
  -7  -8   7        352.63        410.92         4.92 o                         
  -6  -8   7          0.09          3.24         2.37 o                         
  -5  -8   7        492.06        538.50         7.78 o                         
  -4  -8   7        130.31        131.39         3.79 o                         
  -3  -8   7        942.36        925.86         6.51 o                         
  -2  -8   7         77.14         80.10         2.48 o                         
  -1  -8   7         38.39         42.80         1.56 o                         
   0  -8   7         98.34         92.71         2.35 o                         
   1  -8   7        641.30        676.22         8.81 o                         
   2  -8   7          1.35          4.84         2.23 o                         
   3  -8   7        365.17        387.34         3.97 o                         
   4  -8   7          1.18          2.13         2.03 o                         
   5  -8   7         49.58         61.14         2.52 o                         
   6  -8   7         40.85         48.26         2.72 o                         
   7  -8   7        551.17        548.12         7.16 o                         
   8  -8   7        180.75        190.56        33.80 o                         
   9  -8   7        540.96        554.09         7.96 o                         
 -11  -7   7         72.48         43.40         2.02 o                         
 -10  -7   7        166.03        156.86         3.70 o                         
  -9  -7   7          5.04          4.74         2.08 o                         
  -8  -7   7         93.85         89.99         2.31 o                         
  -7  -7   7        106.96        139.81         3.64 o                         
  -6  -7   7         89.19         92.91         3.00 o                         
  -5  -7   7        132.50        129.57         2.93 o                         
  -4  -7   7        891.60        916.18        11.85 o                         
  -3  -7   7         66.04         83.44         2.79 o                         
  -2  -7   7        962.92        973.01        11.75 o                         
  -1  -7   7        470.18        449.47         5.06 o                         
   0  -7   7        470.75        447.78         5.45 o                         
   1  -7   7         38.59         39.18         1.73 o                         
   2  -7   7       1352.71       1413.43        15.31 o                         
   3  -7   7         11.80         13.95         2.03 o                         
   4  -7   7         86.23         79.87         2.41 o                         
   5  -7   7          4.54          4.58         2.69 o                         
   6  -7   7        625.61        669.16         6.44 o                         
   7  -7   7         62.73         52.32         2.40 o                         
   8  -7   7        115.28        109.29         2.67 o                         
   9  -7   7          1.52          1.64         3.25 o                         
  10  -7   7        355.99        359.17        13.75 o                         
 -11  -6   7        285.33        254.74         4.93 o                         
 -10  -6   7         43.87         38.66         2.51 o                         
  -9  -6   7        509.81        540.18         6.13 o                         
  -8  -6   7          2.53          7.46         2.06 o                         
  -7  -6   7        464.13        455.56        12.77 o                         
  -6  -6   7        150.08        133.14         2.93 o                         
  -5  -6   7         38.42         44.24         2.59 o                         
  -4  -6   7        294.52        285.34         4.41 o                         
  -3  -6   7        996.79        995.89        10.12 o                         
  -2  -6   7        203.86        187.17         2.96 o                         
  -1  -6   7        763.01        814.83        11.97 o                         
   0  -6   7        444.97        440.68         7.93 o                         
   1  -6   7       1350.10       1398.40        15.90 o                         
   2  -6   7          0.81          3.37         1.73 o                         
   3  -6   7        557.96        557.09         5.76 o                         
   4  -6   7        677.56        697.53        12.03 o                         
   5  -6   7        193.07        192.00         2.80 o                         
   6  -6   7         52.42         48.32         2.49 o                         
   7  -6   7         53.30         78.72         3.44 o                         
   8  -6   7         13.82         19.38         2.62 o                         
   9  -6   7         65.92         73.47         3.72 o                         
  10  -6   7         21.98         22.49         2.38 o                         
  11  -6   7        136.12        139.12         3.36 o                         
 -11  -5   7         99.18        115.01         7.20 o                         
 -10  -5   7        903.94        859.59        28.60 o                         
  -9  -5   7         92.34         98.23         4.19 o                         
  -8  -5   7        249.21        272.19        17.98 o                         
  -7  -5   7          0.28          3.53         3.44 o                         
  -6  -5   7         43.57         54.99         2.89 o                         
  -5  -5   7       1476.84       1511.08        17.33 o                         
  -4  -5   7         29.85         30.66         2.36 o                         
  -3  -5   7          3.33          4.30         1.73 o                         
  -2  -5   7       1442.68       1401.30         6.04 o                         
  -1  -5   7        111.58        118.06         1.63 o                         
   0  -5   7       1099.01       1160.06        13.45 o                         
   1  -5   7         57.73         61.67         2.46 o                         
   2  -5   7         33.56         41.68         1.73 o                         
   3  -5   7        133.24        143.91         4.95 o                         
   4  -5   7       1583.79       1690.70        20.21 o                         
   5  -5   7        380.79        379.28         7.39 o                         
   6  -5   7        168.01        195.64         4.53 o                         
   7  -5   7        420.00        410.39         4.40 o                         
   8  -5   7        405.79        402.14         5.12 o                         
   9  -5   7         66.82         75.41         4.60 o                         
  10  -5   7         74.52         65.03         7.56 o                         
  11  -5   7          0.58          1.37         2.66 o                         
  12  -5   7         70.43         74.43         1.85 o                         
 -12  -4   7          1.22          2.58         1.11 o                         
 -11  -4   7        414.17        500.22         7.51 o                         
 -10  -4   7          1.19          1.26         2.96 o                         
  -9  -4   7         98.30         99.73         4.56 o                         
  -8  -4   7         50.04         46.72         4.51 o                         
  -7  -4   7        348.20        360.75         5.14 o                         
  -6  -4   7       1685.83       1781.15        18.62 o                         
  -5  -4   7        788.93        810.97         9.97 o                         
  -4  -4   7        417.10        394.97         6.79 o                         
  -3  -4   7        916.45        938.75        14.19 o                         
  -2  -4   7         17.05         29.47         1.59 o                         
  -1  -4   7       1763.02       1717.99        19.41 o                         
   0  -4   7        458.43        426.98        10.94 o                         
   1  -4   7       1236.09       1237.24         7.68 o                         
   2  -4   7        885.15        876.61         6.99 o                         
   3  -4   7        381.47        377.46         6.78 o                         
   4  -4   7        156.30        164.22         2.06 o                         
   5  -4   7         97.19         96.75         4.12 o                         
   6  -4   7        613.25        628.51         7.38 o                         
   7  -4   7         41.12         48.54         2.41 o                         
   8  -4   7        251.87        252.33        10.90 o                         
   9  -4   7        137.34        137.56         5.63 o                         
  10  -4   7        228.86        194.47        21.39 o                         
  11  -4   7        120.28        135.66         4.82 o                         
  12  -4   7          1.68          1.29         3.47 o                         
  13  -4   7        183.03        133.07         3.08 o                         
 -12  -3   7        256.53        166.77         3.75 o                         
 -11  -3   7         16.68         19.82         3.36 o                         
 -10  -3   7         70.79         92.12         3.41 o                         
  -9  -3   7         16.84         15.77         3.92 o                         
  -8  -3   7        295.97        313.69         8.46 o                         
  -7  -3   7         58.43         62.41         3.65 o                         
  -6  -3   7        101.18         89.73         5.19 o                         
  -5  -3   7         65.04         66.51         3.67 o                         
  -4  -3   7       2853.46       2873.79        17.12 o                         
  -3  -3   7       1223.52       1219.97        14.15 o                         
  -2  -3   7        133.76        141.50         4.77 o                         
  -1  -3   7         42.56         48.80         4.87 o                         
   0  -3   7        147.30        134.27         3.15 o                         
   1  -3   7        106.85        115.07         2.84 o                         
   2  -3   7       2148.19       2175.27        19.69 o                         
   3  -3   7        141.13        140.43         2.94 o                         
   4  -3   7       1358.15       1503.06        29.03 o                         
   5  -3   7       3396.57       3423.46        38.21 o                         
   6  -3   7       1725.54       1872.23        23.04 o                         
   7  -3   7        261.42        229.50         2.94 o                         
   8  -3   7        989.20        903.01         5.92 o                         
   9  -3   7        178.07        183.87         2.52 o                         
  10  -3   7        304.08        244.24         6.13 o                         
  11  -3   7         39.73         47.25         5.71 o                         
  12  -3   7         15.04         20.31         2.13 o                         
  13  -3   7        103.44        102.64         3.14 o                         
 -12  -2   7          0.17         -0.90         2.91 o                         
 -11  -2   7        173.11        169.19        11.48 o                         
 -10  -2   7         26.47         31.53         2.91 o                         
  -9  -2   7        345.54        388.81         7.34 o                         
  -8  -2   7          5.15         10.09         3.61 o                         
  -7  -2   7         30.67         37.57         2.74 o                         
  -6  -2   7        179.62        174.65         4.23 o                         
  -5  -2   7       4227.44       4150.47        28.87 o                         
  -4  -2   7        464.77        483.74         6.04 o                         
  -3  -2   7       3997.31       3955.53        37.13 o                         
  -2  -2   7         13.22         21.12         3.59 o                         
  -1  -2   7         65.18         60.76         3.63 o                         
   0  -2   7        414.91        423.95         7.52 o                         
   1  -2   7        165.57        169.47         5.13 o                         
   2  -2   7        868.66        902.96        15.17 o                         
   3  -2   7       1340.25       1256.44        13.80 o                         
   4  -2   7        620.76        619.80         6.06 o                         
   5  -2   7       1197.89       1184.38        17.20 o                         
   6  -2   7        108.64         96.40         4.61 o                         
   7  -2   7        329.71        312.63        17.58 o                         
   8  -2   7          3.70          8.17         2.56 o                         
   9  -2   7        910.55        862.95        11.22 o                         
  10  -2   7         75.64        102.83         9.66 o                         
  11  -2   7        573.04        544.10         7.09 o                         
  12  -2   7         97.77         75.80        11.45 o                         
  13  -2   7         81.19         87.59         2.83 o                         
 -12  -1   7         12.29         12.72         1.68 o                         
 -11  -1   7         30.04         37.73         2.58 o                         
 -10  -1   7        332.83        321.40         4.72 o                         
  -9  -1   7         40.72         36.00         5.26 o                         
  -8  -1   7         44.28         50.10         2.78 o                         
  -7  -1   7         27.67         29.08         3.16 o                         
  -6  -1   7        188.98        178.37         3.73 o                         
  -5  -1   7        374.38        379.76         8.68 o                         
  -4  -1   7       2516.34       2532.13        47.02 o                         
  -3  -1   7        445.99        421.05         8.13 o                         
  -2  -1   7       4034.69       4193.28        38.08 o                         
  -1  -1   7         82.67         75.90         4.14 o                         
   0  -1   7        386.88        457.35         7.40 o                         
   1  -1   7         40.76         31.26         3.05 o                         
   2  -1   7       1281.34       1285.48        14.55 o                         
   3  -1   7         37.34         44.99         1.78 o                         
   4  -1   7       1968.43       1939.21        18.43 o                         
   5  -1   7        191.96        199.70         4.42 o                         
   6  -1   7       1546.66       1656.75        48.43 o                         
   7  -1   7       1363.32       1376.62        10.07 o                         
   8  -1   7        108.53         94.62         3.11 o                         
   9  -1   7         75.59         70.91         5.89 o                         
  10  -1   7         31.67         33.90         3.43 o                         
  11  -1   7        340.08        363.98         4.84 o                         
  12  -1   7        436.34        461.59         5.68 o                         
  13  -1   7         29.07         33.78         3.56 o                         
  14  -1   7         67.34         58.60         1.50 o                         
 -12   0   7          3.80          2.50         1.45 o                         
 -11   0   7        438.50        450.52        11.77 o                         
 -10   0   7         10.46         14.25         2.83 o                         
  -9   0   7        229.97        239.20         4.94 o                         
  -8   0   7          2.42          2.47         3.11 o                         
  -7   0   7        189.67        181.84         3.12 o                         
  -6   0   7        474.52        443.73         6.92 o                         
  -5   0   7        192.93        197.66         9.46 o                         
  -4   0   7        592.68        627.21        13.45 o                         
  -3   0   7       1600.77       1518.59        23.07 o                         
  -2   0   7        520.50        560.95        11.49 o                         
  -1   0   7         47.22         57.41         2.74 o                         
   0   0   7       1244.43       1160.13        17.62 o                         
   1   0   7       1701.67       1576.30        22.46 o                         
   2   0   7        216.68        204.92         6.10 o                         
   3   0   7        505.45        533.36        13.48 o
[truncated: 268,761 more chars]
