# Supplementary material for: Crystal structures of two Co(NCS)2 urotropine coordination compounds with different Co coordinations
Source: Acta Crystallogr E Crystallogr Commun. 2022 Feb 3;78(Pt 3):264–9. doi: 10.1107/S2056989022001037 (PMC8900509; doi:10.1107/S2056989022001037)
Supplement: Supplementary file 3 [file e-78-00264-2sup3.hkl]

data_2                                                                 
_shelx_title ' iu1_auto_a.res in P2(1)/n'                                       
_shelx_refln_list_code          4                                               
_shelx_F_calc_maximum      214.12                                               
_exptl_crystal_F_000       956.00                                               
_reflns_d_resolution_high  0.7877                                               
                                                                                
loop_                                                                           
 _space_group_symop_operation_xyz                                               
 'x, y, z'                                                                      
 '-x+1/2, y+1/2, -z+1/2'                                                        
 '-x, -y, -z'                                                                   
 'x-1/2, -y-1/2, z-1/2'                                                         
                                                                                
_cell_length_a    11.1463                                                       
_cell_length_b    15.7705                                                       
_cell_length_c    12.1824                                                       
_cell_angle_alpha  90.000                                                       
_cell_angle_beta  103.886                                                       
_cell_angle_gamma  90.000                                                       
                                                                                
_shelx_F_squared_multiplier     1.000                                           
                                                                                
loop_                                                                           
 _refln_index_h                                                                 
 _refln_index_k                                                                 
 _refln_index_l                                                                 
 _refln_F_squared_calc                                                          
 _refln_F_squared_meas                                                          
 _refln_F_squared_sigma                                                         
 _refln_observed_status                                                         
   2   0   0      37083.16      39199.71       588.89 o                         
   4   0   0       3570.42       3978.78        63.38 o                         
   6   0   0       1661.16       1724.78        31.94 o                         
   8   0   0       8366.21       7965.85       113.31 o                         
  10   0   0       4139.64       4223.85        45.60 o                         
  12   0   0        671.88        677.76        10.78 o                         
   1   1   0       6599.26       6671.53        58.49 o                         
   2   1   0       1033.59        997.81        11.85 o                         
   3   1   0       2091.52       2026.92        18.59 o                         
   4   1   0       2183.73       2123.50        25.60 o                         
   5   1   0        544.29        589.35         8.70 o                         
   6   1   0        672.08        650.27        10.56 o                         
   7   1   0        907.19        904.81        15.05 o                         
   8   1   0        547.32        514.65         5.77 o                         
   9   1   0          6.28          8.16         2.63 o                         
  10   1   0        708.25        747.01        13.06 o                         
  11   1   0          0.15         -0.24         4.03 o                         
  12   1   0       1807.71       1860.57        35.72 o                         
  13   1   0        205.39        198.77         5.90 o                         
   0   2   0      23095.59      25342.95       474.20 o                         
   1   2   0         74.40        129.12         2.51 o                         
   2   2   0       9569.49       9583.78       120.62 o                         
   3   2   0        996.18       1006.83        21.34 o                         
   4   2   0       5208.63       4871.30        64.07 o                         
   5   2   0        396.41        431.85         6.48 o                         
   6   2   0       3133.16       3050.35        70.89 o                         
   7   2   0       5807.54       5893.12        69.88 o                         
   8   2   0        388.94        377.13         5.01 o                         
   9   2   0         15.19         25.60         2.59 o                         
  10   2   0        555.14        557.90        10.40 o                         
  11   2   0        150.05        152.68         3.48 o                         
  12   2   0         71.87         82.58         3.80 o                         
  13   2   0        503.04        510.24         6.86 o                         
   1   3   0      10421.46      10881.12       111.77 o                         
   2   3   0        336.07        328.90        11.14 o                         
   3   3   0        402.66        495.27         9.95 o                         
   4   3   0       5713.12       5691.69       108.95 o                         
   5   3   0        184.75        194.82         3.10 o                         
   6   3   0       1358.65       1356.94        17.98 o                         
   7   3   0        115.99        111.72         3.04 o                         
   8   3   0         70.90         80.08         2.66 o                         
   9   3   0         52.87         60.70         2.84 o                         
  10   3   0        751.60        742.81         9.55 o                         
  11   3   0        451.06        460.97         6.82 o                         
  12   3   0        704.99        731.72        10.64 o                         
  13   3   0         88.98         84.28         2.20 o                         
   0   4   0      19290.98      20816.39       424.01 o                         
   1   4   0        863.09        943.74         9.66 o                         
   2   4   0       8401.82       7971.45       242.83 o                         
   3   4   0       1314.35       1261.76        18.46 o                         
   4   4   0      12774.90      12919.70       274.11 o                         
   5   4   0         86.07         80.06         2.61 o                         
   6   4   0       4143.07       4227.93        41.20 o                         
   7   4   0        760.98        743.93         7.80 o                         
   8   4   0         84.17         92.74         2.90 o                         
   9   4   0         32.57         39.61         2.80 o                         
  10   4   0        173.28        180.63         3.62 o                         
  11   4   0        399.39        417.74         4.20 o                         
  12   4   0        106.77        110.51         3.10 o                         
  13   4   0        137.84        127.06         4.15 o                         
   1   5   0       4539.80       4809.47        68.37 o                         
   2   5   0        925.95        866.12         9.87 o                         
   3   5   0       3477.97       3592.34       132.77 o                         
   4   5   0        436.83        444.18         9.55 o                         
   5   5   0       2284.70       2369.54        20.64 o                         
   6   5   0       8569.11       8836.41       101.92 o                         
   7   5   0         46.26         54.74         1.98 o                         
   8   5   0       1496.22       1588.10        14.49 o                         
   9   5   0        414.30        374.79         4.78 o                         
  10   5   0        379.34        413.91         6.86 o                         
  11   5   0        851.31        851.66         8.05 o                         
  12   5   0        135.76        164.49         2.69 o                         
  13   5   0        106.53         89.82         2.77 o                         
   0   6   0        432.01        309.59         6.39 o                         
   1   6   0          8.78          7.48         1.94 o                         
   2   6   0       5130.96       4841.35        59.83 o                         
   3   6   0        279.68        258.28         4.15 o                         
   4   6   0       1214.01       1124.53        30.11 o                         
   5   6   0        448.17        436.64         6.67 o                         
   6   6   0         51.19         60.86         2.19 o                         
   7   6   0        487.66        465.61         3.50 o                         
   8   6   0        293.91        312.65         5.08 o                         
   9   6   0        696.87        655.15         7.26 o                         
  10   6   0       2749.54       2722.35        54.54 o                         
  11   6   0         42.22         52.25         2.50 o                         
  12   6   0        115.77        101.80         2.34 o                         
  13   6   0       1014.05        892.98        12.07 o                         
   1   7   0        124.17        124.32         2.64 o                         
   2   7   0       1128.35       1083.59        11.19 o                         
   3   7   0      16195.78      16503.80       214.24 o                         
   4   7   0        511.41        540.09        15.08 o                         
   5   7   0       7609.03       7516.82        65.67 o                         
   6   7   0         76.48         83.79         1.89 o                         
   7   7   0        594.14        601.03         4.98 o                         
   8   7   0        981.21        938.80         8.63 o                         
   9   7   0        110.07         91.92         3.46 o                         
  10   7   0       2115.11       2093.93        26.03 o                         
  11   7   0        111.98        110.95         2.53 o                         
  12   7   0        485.40        496.75         5.45 o                         
   0   8   0       1969.40       2194.66        28.28 o                         
   1   8   0         33.29         39.29         2.60 o                         
   2   8   0         28.11         40.83         3.09 o                         
   3   8   0        280.27        281.12         5.79 o                         
   4   8   0       1936.47       2064.33        24.07 o                         
   5   8   0         27.02         36.08         1.68 o                         
   6   8   0        184.38        179.05         2.38 o                         
   7   8   0        532.02        517.39         4.37 o                         
   8   8   0         67.70         69.72         2.66 o                         
   9   8   0       1311.86       1271.20        17.90 o                         
  10   8   0         37.61         46.35         2.65 o                         
  11   8   0        612.75        614.38         4.87 o                         
  12   8   0         53.13         49.62         1.77 o                         
   1   9   0       1840.56       1474.63        16.51 o                         
   2   9   0       1128.91        913.19         9.68 o                         
   3   9   0        588.73        527.98         8.26 o                         
   4   9   0         80.34         59.91         1.91 o                         
   5   9   0        224.28        252.58         3.02 o                         
   6   9   0        651.57        623.89         7.41 o                         
   7   9   0        679.87        690.98         5.21 o                         
   8   9   0        451.27        427.22         4.89 o                         
   9   9   0       2344.33       2333.55        31.51 o                         
  10   9   0       2392.42       2372.23        25.28 o                         
  11   9   0        755.69        769.35         8.08 o                         
  12   9   0        313.65        275.11         8.66 o                         
   0  10   0       3522.62       3433.32        55.32 o                         
   1  10   0          2.74          5.18         4.56 o                         
   2  10   0        256.48        262.57         5.87 o                         
   3  10   0          8.35         11.19         1.57 o                         
   4  10   0         86.59         86.11         1.61 o                         
   5  10   0        351.16        376.96         3.28 o                         
   6  10   0        364.62        376.69         3.87 o                         
   7  10   0        294.67        280.94         3.48 o                         
   8  10   0        474.48        487.79         5.66 o                         
   9  10   0       4074.16       3990.86        39.30 o                         
  10  10   0        244.79        256.69         3.33 o                         
  11  10   0        976.26        962.98         8.12 o                         
   1  11   0       3494.52       3205.46        15.38 o                         
   2  11   0         40.70         37.86         1.62 o                         
   3  11   0        217.64        250.99         3.06 o                         
   4  11   0        182.03        199.23         2.07 o                         
   5  11   0         97.72        114.17         1.95 o                         
   6  11   0        692.89        662.40         6.28 o                         
   7  11   0       1846.64       1777.78        15.86 o                         
   8  11   0        494.86        499.93         6.19 o                         
   9  11   0       2501.14       2469.43        23.71 o                         
  10  11   0        186.35        199.22         3.51 o                         
  11  11   0        254.65        260.24         2.69 o                         
   0  12   0          9.50          8.28         2.35 o                         
   1  12   0        558.44        528.17         3.71 o                         
   2  12   0         62.86         63.67         2.00 o                         
   3  12   0       2767.20       2634.76        20.57 o                         
   4  12   0         20.11         21.51         1.77 o                         
   5  12   0         28.25         32.03         1.85 o                         
   6  12   0         63.74         60.75         2.04 o                         
   7  12   0        361.43        366.11         3.95 o                         
   8  12   0         30.02         30.97         2.75 o                         
   9  12   0         62.91         74.23         2.72 o                         
  10  12   0          9.88         13.49         1.67 o                         
   1  13   0        114.27        124.29         2.34 o                         
   2  13   0        231.19        210.83         2.41 o                         
   3  13   0        300.47        312.01         3.14 o                         
   4  13   0         16.52         12.41         1.84 o                         
   5  13   0       3314.69       3254.31        21.39 o                         
   6  13   0        180.59        159.40         2.52 o                         
   7  13   0       1055.70       1044.22        10.80 o                         
   8  13   0        284.25        290.80         4.61 o                         
   9  13   0         43.79         49.46         2.12 o                         
  10  13   0        227.38        221.59         6.22 o                         
   0  14   0       2478.61       2387.10        19.56 o                         
   1  14   0          5.37         10.89         2.64 o                         
   2  14   0        598.69        593.25         6.76 o                         
   3  14   0         21.77         29.16         2.14 o                         
   4  14   0       1274.72       1244.04         9.02 o                         
   5  14   0        471.46        454.40         3.89 o                         
   6  14   0         16.90         20.28         2.38 o                         
   7  14   0       1274.04       1250.83        10.60 o                         
   8  14   0        302.42        296.58         4.23 o                         
   9  14   0        153.86        175.21         4.31 o                         
   1  15   0        451.21        427.92         6.54 o                         
   2  15   0        246.60        252.91         2.95 o                         
   3  15   0       1666.76       1523.33        18.05 o                         
   4  15   0        573.87        560.15         6.12 o                         
   5  15   0       1497.87       1495.82        23.12 o                         
   6  15   0        411.38        376.61         3.74 o                         
   7  15   0        458.18        455.44         9.59 o                         
   8  15   0         24.79         26.42         1.67 o                         
   9  15   0        120.77        109.61         3.45 o                         
   0  16   0        254.58        326.07         7.12 o                         
   1  16   0        413.40        444.68         7.36 o                         
   2  16   0        817.28        756.29         6.32 o                         
   3  16   0       1422.38       1485.31        23.08 o                         
   4  16   0       2448.46       2483.56        18.36 o                         
   5  16   0        584.96        601.04         6.30 o                         
   6  16   0       1103.43       1109.53        23.60 o                         
   7  16   0        645.65        621.90        13.28 o                         
   8  16   0         74.30         71.69         3.33 o                         
   1  17   0        225.22        274.18         5.55 o                         
   2  17   0        414.65        367.63         3.65 o                         
   3  17   0       1272.74       1311.84        10.86 o                         
   4  17   0         97.88        101.40         2.25 o                         
   5  17   0        169.41        185.10         3.67 o                         
   6  17   0        395.20        404.76        11.24 o                         
   7  17   0        114.68        104.55         3.37 o                         
   0  18   0        292.99        313.06         6.83 o                         
   1  18   0        107.93         98.11         2.70 o                         
   2  18   0        140.26        154.66         2.44 o                         
   3  18   0         64.56         79.70         2.00 o                         
   4  18   0       1131.92       1206.30        23.52 o                         
   5  18   0          8.85         10.98         1.50 o                         
   6  18   0        232.33        221.37         4.66 o                         
   1  19   0        653.01        783.89        12.17 o                         
   2  19   0          4.46          6.35         2.00 o                         
   3  19   0         64.68         73.87         2.08 o                         
   4  19   0         25.55         30.83         2.11 o                         
   0  20   0       2553.62       2993.08        46.15 o                         
 -13   0   1       3149.67       3083.57        51.26 o                         
 -11   0   1       8107.48       8497.10       164.45 o                         
  -9   0   1       9091.46       8970.80       167.29 o                         
  -7   0   1       4158.32       3965.74       109.17 o                         
  -5   0   1       7145.46       6842.90       189.19 o                         
  -3   0   1      13896.46      13878.36       209.84 o                         
  -1   0   1      45847.43      44113.12       467.93 o                         
   1   0   1       7271.50       6825.05        59.78 o                         
   3   0   1        477.15        506.71         5.25 o                         
   5   0   1      13221.31      13418.10       467.19 o                         
   7   0   1       4270.63       4449.63        67.57 o                         
   9   0   1       6091.56       6004.27        57.83 o                         
  11   0   1        319.25        337.25        35.33 o                         
  13   0   1       1098.84       1055.72        17.41 o                         
 -13   1   1       1120.84       1116.95        17.91 o                         
 -12   1   1         38.85         40.58         4.64 o                         
 -11   1   1         24.08         29.45         2.85 o                         
 -10   1   1       1028.37        982.22        23.46 o                         
  -9   1   1         44.82         53.34         2.39 o                         
  -8   1   1       1079.60       1022.34         9.90 o                         
  -7   1   1        354.53        339.90        14.01 o                         
  -6   1   1        248.85        231.36         4.75 o                         
  -5   1   1        380.91        353.36         4.65 o                         
  -4   1   1        136.44        126.03         2.45 o                         
  -3   1   1        308.60        284.84         3.74 o                         
  -2   1   1        669.71        605.80        16.25 o                         
  -1   1   1        384.53        375.88         4.12 o                         
   0   1   1        257.69        253.92         2.94 o                         
   1   1   1        128.20        144.69         2.85 o                         
   2   1   1       3194.91       3182.91        33.10 o                         
   3   1   1       6694.89       6558.77        74.22 o                         
   4   1   1      13638.10      14280.13        97.99 o                         
   5   1   1       6531.09       6563.28        71.56 o                         
   6   1   1        154.87        171.03         4.09 o                         
   7   1   1       3311.08       3202.41        21.89 o                         
   8   1   1       4360.48       4291.61        56.97 o                         
   9   1   1        325.11        357.75         4.28 o                         
  10   1   1         73.61         82.86         3.04 o                         
  11   1   1        369.30        379.97         6.22 o                         
  12   1   1       1398.47       1393.54        16.54 o                         
  13   1   1        246.14        227.47         3.51 o                         
 -13   2   1        224.13        227.40         9.73 o                         
 -12   2   1         51.52         46.01         3.36 o                         
 -11   2   1        189.58        203.50         3.62 o                         
 -10   2   1       2198.64       2134.54        42.83 o                         
  -9   2   1       4616.95       4581.42        56.59 o                         
  -8   2   1       1765.33       1700.19        13.49 o                         
  -7   2   1      12093.87      11452.65       333.57 o                         
  -6   2   1       5831.33       5917.70        54.83 o                         
  -5   2   1       4284.72       4071.60        52.00 o                         
  -4   2   1        829.86        910.51        15.23 o                         
  -3   2   1        433.44        372.05         3.83 o                         
  -2   2   1         76.86         76.59         1.41 o                         
  -1   2   1       8712.60       8808.80        54.57 o                         
   0   2   1       1995.92       1846.40        53.04 o                         
   1   2   1       6198.98       6111.41        84.27 o                         
   2   2   1      37863.88      39300.55      1027.48 o                         
   3   2   1        958.01        951.57        11.76 o                         
   4   2   1       3537.86       3780.87        37.38 o                         
   5   2   1        515.34        490.53         7.47 o                         
   6   2   1       1365.78       1466.26        16.05 o                         
   7   2   1         80.65         86.29         2.22 o                         
   8   2   1       1386.65       1388.84        10.40 o                         
   9   2   1         20.79         26.08         2.33 o                         
  10   2   1         65.82         65.60         2.81 o                         
  11   2   1         23.62         30.71         3.00 o                         
  12   2   1        451.78        471.44        12.18 o                         
  13   2   1         86.82         75.44         2.20 o                         
 -13   3   1        127.34        134.74         3.97 o                         
 -12   3   1       1683.46       1681.21        20.49 o                         
 -11   3   1        261.55        264.38         3.40 o                         
 -10   3   1       1451.85       1387.45        22.53 o                         
  -9   3   1        605.30        611.23         7.15 o                         
  -8   3   1        248.02        239.18         4.29 o                         
  -7   3   1          8.70         15.97         6.39 o                         
  -6   3   1         96.78         89.74         7.38 o                         
  -5   3   1        216.46        198.11         3.96 o                         
  -4   3   1       2966.45       2672.78        30.45 o                         
  -3   3   1         35.97         32.92         1.76 o                         
  -2   3   1       4818.94       4816.79        32.23 o                         
  -1   3   1      12477.29      12602.20        81.43 o                         
   0   3   1        226.70        188.97         2.74 o                         
   1   3   1       8653.29       8704.01       107.02 o                         
   2   3   1         28.54         25.99         1.62 o                         
   3   3   1       2402.04       2440.75        19.77 o                         
   4   3   1       7040.65       7966.49        86.31 o                         
   5   3   1       2576.19       2859.20        33.60 o                         
   6   3   1       3914.26       4195.84        72.34 o                         
   7   3   1       2952.67       3114.52        43.84 o                         
   8   3   1       2642.97       2607.82        27.11 o                         
   9   3   1       3301.75       3340.87        39.28 o                         
  10   3   1         17.50         10.37         3.01 o                         
  11   3   1       2125.01       2148.21        36.52 o                         
  12   3   1        724.62        721.48        10.35 o                         
  13   3   1         85.98         85.21         2.80 o                         
 -13   4   1         38.09         49.26         3.18 o                         
 -12   4   1         13.42         14.79         2.54 o                         
 -11   4   1         79.26         85.68         2.91 o                         
 -10   4   1        164.85        145.10         4.37 o                         
  -9   4   1        856.81        837.11         9.05 o                         
  -8   4   1          3.40          7.16         2.22 o                         
  -7   4   1       6294.15       6095.76        79.88 o                         
  -6   4   1        547.87        537.57        10.25 o                         
  -5   4   1       4191.08       4034.15        77.87 o                         
  -4   4   1       2219.65       2353.41        22.69 o                         
  -3   4   1       2998.64       2955.99        19.76 o                         
  -2   4   1       2398.62       2380.75        34.39 o                         
  -1   4   1       6778.03       6480.74        61.69 o                         
   0   4   1       8758.31       9034.01       227.70 o                         
   1   4   1       6883.62       7050.35        54.52 o                         
   2   4   1        428.73        444.66         5.95 o                         
   3   4   1        178.27        232.79         5.31 o                         
   4   4   1       4047.46       4180.75        59.87 o                         
   5   4   1        462.16        509.65         7.31 o                         
   6   4   1       3493.34       3662.47        35.92 o                         
   7   4   1        130.83        122.23         2.17 o                         
   8   4   1        464.56        467.06         4.68 o                         
   9   4   1       2991.55       3036.00        31.30 o                         
  10   4   1         22.87         31.87         3.00 o                         
  11   4   1         29.25         29.90         2.50 o                         
  12   4   1        410.97        389.24        12.94 o                         
  13   4   1        149.49        125.64         2.25 o                         
 -13   5   1         87.41         76.14         2.48 o                         
 -12   5   1        410.12        403.34         4.39 o                         
 -11   5   1       5027.12       5075.33        40.07 o                         
 -10   5   1       1473.11       1405.10        26.35 o                         
  -9   5   1       2455.21       2396.10        26.05 o                         
  -8   5   1        633.99        671.76         5.19 o                         
  -7   5   1        174.32        172.46         2.80 o                         
  -6   5   1        922.68        992.74        18.17 o                         
  -5   5   1       1030.24        949.26        10.18 o                         
  -4   5   1       1511.59       1504.30        16.55 o                         
  -3   5   1        362.57        343.34         7.45 o                         
  -2   5   1      11104.42      10934.68       133.21 o                         
  -1   5   1      12226.35      12116.13        89.10 o                         
   0   5   1        103.91        107.38         3.28 o                         
   1   5   1         94.83        108.46         2.66 o                         
   2   5   1        838.56        881.37        12.35 o                         
   3   5   1      10260.35      10516.36       181.15 o                         
   4   5   1        229.41        251.10         5.03 o                         
   5   5   1       4336.85       4377.18        41.43 o                         
   6   5   1        826.21        834.52        11.67 o                         
   7   5   1        105.76        117.43         2.94 o                         
   8   5   1        693.61        717.17         8.06 o                         
   9   5   1        289.05        289.69         3.55 o                         
  10   5   1        167.87        165.44         3.54 o                         
  11   5   1        193.43        207.49         2.98 o                         
  12   5   1         99.94        107.66         2.54 o                         
  13   5   1       1707.63       1508.84        23.62 o                         
 -13   6   1        328.25        313.59         5.08 o                         
 -12   6   1         21.15         26.13         2.41 o                         
 -11   6   1       1289.45       1306.80        10.35 o                         
 -10   6   1        299.01        300.18         5.75 o                         
  -9   6   1         62.80         71.22         2.81 o                         
  -8   6   1        208.73        223.89         2.93 o                         
  -7   6   1        178.19        163.92         2.71 o                         
  -6   6   1        547.29        539.43         4.82 o                         
  -5   6   1       2481.05       2485.76        26.01 o                         
  -4   6   1        442.54        465.23        12.85 o                         
  -3   6   1      11129.16      11161.77       113.43 o                         
  -2   6   1       1926.25       1959.03        17.17 o                         
  -1   6   1       1946.38       1808.28        14.31 o                         
   0   6   1       6635.05       7215.07       104.58 o                         
   1   6   1       3191.23       3251.45        25.31 o                         
   2   6   1       4079.34       3978.47        38.39 o                         
   3   6   1       1154.25       1135.65        20.45 o                         
   4   6   1       2869.99       2831.22        33.44 o                         
   5   6   1        152.25        189.52         4.78 o                         
   6   6   1         62.80         75.98         1.50 o                         
   7   6   1       1249.60       1210.84        12.74 o                         
   8   6   1        199.22        206.26         3.24 o                         
   9   6   1        542.69        549.97         5.17 o                         
  10   6   1       1843.55       1953.12        13.61 o                         
  11   6   1         20.40         21.91         2.31 o                         
  12   6   1        365.53        360.45         5.68 o                         
 -13   7   1        331.10        274.09         5.54 o                         
 -12   7   1        454.25        484.62         4.91 o                         
 -11   7   1          5.46          8.88         2.43 o                         
 -10   7   1       1647.14       1656.65        11.79 o                         
  -9   7   1        356.26        330.49         3.69 o                         
  -8   7   1       9415.93       9234.98        43.88 o                         
  -7   7   1         27.22         25.71         2.15 o                         
  -6   7   1       3155.94       3095.20        18.36 o                         
  -5   7   1       1413.27       1528.24        29.66 o                         
  -4   7   1         66.53         74.16         4.25 o                         
  -3   7   1       4129.20       4087.29        34.40 o                         
  -2   7   1        233.24        202.00         4.91 o                         
  -1   7   1      13087.22      13276.40       149.03 o                         
   0   7   1       3276.96       3104.57        34.02 o                         
   1   7   1       4710.26       4921.66        41.20 o                         
   2   7   1      14920.79      15273.22       114.47 o                         
   3   7   1        100.95        101.12         3.54 o                         
   4   7   1       1815.83       1889.63        41.26 o                         
   5   7   1       1767.57       1778.79        13.36 o                         
   6   7   1        365.34        343.78         3.07 o                         
   7   7   1        818.80        863.66         6.01 o                         
   8   7   1        826.17        805.97         9.82 o                         
   9   7   1       1008.36        964.54        15.99 o                         
  10   7   1        446.26        475.17         5.86 o                         
  11   7   1         40.44         45.66         2.35 o                         
  12   7   1         11.60         11.85         1.87 o                         
 -12   8   1         70.39         65.72         2.28 o                         
 -11   8   1         21.92         31.70         2.34 o                         
 -10   8   1        163.29        168.62         2.99 o                         
  -9   8   1         47.56         44.43         2.38 o                         
  -8   8   1         51.82         51.52         2.57 o                         
  -7   8   1         51.76         53.15         2.10 o                         
  -6   8   1        215.38        225.48         4.41 o                         
  -5   8   1       1370.49       1362.44        16.89 o                         
  -4   8   1         33.99         41.44         4.62 o                         
  -3   8   1       1002.43        979.11        22.40 o                         
  -2   8   1         57.46         61.09         3.65 o                         
  -1   8   1       1649.33       1684.02        19.73 o                         
   0   8   1       3242.57       3429.97        50.53 o                         
   1   8   1         47.98         67.75         3.35 o                         
   2   8   1       4190.97       4077.31        54.04 o                         
   3   8   1       6286.28       6320.57        59.95 o                         
   4   8   1       1724.21       1762.76        30.74 o                         
   5   8   1         66.28         63.60         1.44 o                         
   6   8   1        831.62        906.85         8.46 o                         
   7   8   1       1636.21       1653.42        11.96 o                         
   8   8   1       2354.00       2344.90        11.93 o                         
   9   8   1        499.88        501.44         9.24 o                         
  10   8   1       2131.36       2120.02        33.06 o                         
  11   8   1       1013.93       1060.61        12.07 o                         
  12   8   1        947.05        901.46         9.55 o                         
 -12   9   1       1418.33       1381.28        20.66 o                         
 -11   9   1       1678.51       1758.29        11.26 o                         
 -10   9   1        401.68        403.23         4.26 o                         
  -9   9   1          9.29         17.66         2.53 o                         
  -8   9   1         99.48        114.83         2.49 o                         
  -7   9   1       1906.70       1853.61        13.17 o                         
  -6   9   1        125.26        139.69         2.26 o                         
  -5   9   1       1428.00       1375.14        15.65 o                         
  -4   9   1       3963.31       3859.73        46.78 o                         
  -3   9   1       1812.15       1886.32        28.84 o                         
  -2   9   1        390.33        309.26         6.80 o                         
  -1   9   1      10236.16      10765.21       160.28 o                         
   0   9   1       4008.23       3875.58        57.20 o                         
   1   9   1       3399.90       3587.93        31.17 o                         
   2   9   1        535.99        515.44        10.51 o                         
   3   9   1       1758.52       1716.13        17.66 o                         
   4   9   1        814.55        791.03         7.91 o                         
   5   9   1        468.35        423.68         3.70 o                         
   6   9   1       1152.70       1118.52         7.88 o                         
   7   9   1        665.07        656.65         4.85 o                         
   8   9   1        905.50        877.27         5.21 o                         
   9   9   1       1266.48       1254.54        10.81 o                         
  10   9   1         65.04         76.01         3.34 o                         
  11   9   1          7.08         11.32         1.99 o                         
  12   9   1         76.95         53.44         2.65 o                         
 -12  10   1        249.11        224.13        18.76 o                         
 -11  10   1        490.98        519.83         4.86 o                         
 -10  10   1        146.79        138.97         3.04 o                         
  -9  10   1         44.75         48.57         2.41 o                         
  -8  10   1        239.64        225.87         2.83 o                         
  -7  10   1        159.22        168.39         2.82 o                         
  -6  10   1         32.44         37.21         1.99 o                         
  -5  10   1        699.93        682.86         5.38 o                         
  -4  10   1         22.31         23.28         1.70 o                         
  -3  10   1       1710.38       1635.53        16.58 o                         
  -2  10   1        102.45         97.02         5.70 o                         
  -1  10   1         65.91         67.83         4.42 o                         
   0  10   1       2818.80       2885.63        46.34 o                         
   1  10   1       2370.15       2438.22        23.44 o                         
   2  10   1        430.48        472.98         3.85 o                         
   3  10   1         92.40         95.65         1.55 o                         
   4  10   1        825.35        811.95         7.51 o                         
   5  10   1       3150.52       3108.16        23.90 o                         
   6  10   1       1171.36       1163.31         9.39 o                         
   7  10   1         10.64          9.24         2.31 o                         
   8  10   1       1368.57       1372.97        10.29 o                         
   9  10   1        723.68        710.33         7.41 o                         
  10  10   1        187.82        187.00         2.73 o                         
  11  10   1         88.51         92.64         1.98 o                         
 -11  11   1        277.87        269.64         4.20 o                         
 -10  11   1        211.80        222.62         4.52 o                         
  -9  11   1        178.05        185.61         3.24 o                         
  -8  11   1         99.47        117.02         2.78 o                         
  -7  11   1          0.62          4.20         1.96 o                         
  -6  11   1        185.16        200.10         2.75 o                         
  -5  11   1       5536.28       5525.86        45.57 o                         
  -4  11   1       2747.98       2729.01        21.94 o                         
  -3  11   1        118.44        113.60         2.17 o                         
  -2  11   1       2327.40       2216.88        16.99 o                         
  -1  11   1       4205.03       4186.01        29.16 o                         
   0  11   1       2017.44       1973.07        20.59 o                         
   1  11   1         33.43         30.68         1.44 o                         
   2  11   1        459.14        429.81         4.14 o                         
   3  11   1       2254.91       2194.61        16.60 o                         
   4  11   1       2101.27       2015.13        16.76 o                         
   5  11   1         37.68         39.44         1.68 o                         
   6  11   1       1157.94       1088.68         7.77 o                         
   7  11   1         16.35         26.96         2.30 o                         
   8  11   1        106.79        105.53         3.05 o                         
   9  11   1        426.48        436.37         5.80 o                         
  10  11   1          5.79          6.04         1.90 o                         
  11  11   1          6.49          7.74         1.61 o                         
 -11  12   1         89.02         80.19         2.16 o                         
 -10  12   1         69.52         76.33         2.07 o                         
  -9  12   1        158.68        162.30         3.33 o                         
  -8  12   1        112.94        114.07         2.98 o                         
  -7  12   1        515.84        498.42         6.04 o                         
  -6  12   1        297.45        297.55         2.64 o                         
  -5  12   1        214.66        225.96         3.11 o                         
  -4  12   1        331.97        359.96         3.57 o                         
  -3  12   1         77.60         81.68         2.40 o                         
  -2  12   1        878.87        844.66         5.52 o                         
  -1  12   1        434.53        436.00         3.52 o                         
   0  12   1       1321.16       1214.78         8.54 o                         
   1  12   1         19.26         21.32         1.61 o                         
   2  12   1         47.45         54.32         1.66 o                         
   3  12   1        316.16        318.55         2.36 o                         
   4  12   1         48.27         63.36         1.69 o                         
   5  12   1         38.73         42.34         1.82 o                         
   6  12   1        726.03        704.72         4.54 o                         
   7  12   1         58.45         65.31         2.38 o                         
   8  12   1       1973.10       1951.68        24.16 o                         
   9  12   1       1173.09       1165.18        11.97 o                         
  10  12   1       1349.56       1345.25        19.51 o                         
 -10  13   1        100.90        105.81         2.04 o                         
  -9  13   1         17.89         23.41         2.31 o                         
  -8  13   1       1158.54       1152.89        11.15 o                         
  -7  13   1        563.38        523.40         7.57 o                         
  -6  13   1       1964.83       1917.75        19.49 o                         
  -5  13   1        115.60        105.85         2.42 o                         
  -4  13   1        116.90        129.69         2.40 o                         
  -3  13   1       2497.53       2414.12        13.16 o                         
  -2  13   1        707.20        754.48         7.41 o                         
  -1  13   1        686.76        687.13         4.81 o                         
   0  13   1       1592.17       1520.25        11.06 o                         
   1  13   1          3.30          5.15         1.70 o                         
   2  13   1       3267.87       3141.27        29.11 o                         
   3  13   1         99.83        103.75         2.57 o                         
   4  13   1       2196.95       2139.27        16.29 o                         
   5  13   1       2065.05       2027.81        14.31 o                         
   6  13   1        706.97        690.04         5.52 o                         
   7  13   1        308.67        300.85         3.53 o                         
   8  13   1        192.33        190.42         2.96 o                         
   9  13   1         45.03         51.04         2.20 o                         
  10  13   1        307.28        257.47        10.78 o                         
 -10  14   1        462.14        429.07         7.47 o                         
  -9  14   1        247.28        255.70         4.38 o                         
  -8  14   1         11.94         12.71         2.57 o                         
  -7  14   1        522.90        516.59         7.50 o                         
  -6  14   1        327.11        317.61         3.09 o                         
  -5  14   1        570.95        581.02         5.20 o                         
  -4  14   1        187.61        200.65         2.72 o                         
  -3  14   1       1738.82       1620.91        12.42 o                         
  -2  14   1        156.69        135.60         2.66 o                         
  -1  14   1         70.79         69.45         2.70 o                         
   0  14   1        356.20        323.10         3.21 o                         
   1  14   1        303.50        259.36         2.86 o                         
   2  14   1        705.33        750.72        11.89 o                         
   3  14   1         17.65         17.51         2.01 o                         
   4  14   1        284.64        295.58         3.24 o                         
   5  14   1       1857.40       1833.52        14.89 o                         
   6  14   1        828.02        767.36         5.87 o                         
   7  14   1        100.32         92.27         3.05 o                         
   8  14   1        314.57        303.79         8.46 o                         
   9  14   1        403.24        414.07         5.58 o                         
  -9  15   1         21.11         17.57         2.21 o                         
  -8  15   1        148.47        145.64         2.63 o                         
  -7  15   1         63.95         65.14         3.08 o                         
  -6  15   1       1824.52       1741.10        19.75 o                         
  -5  15   1        298.32        287.22         3.85 o                         
  -4  15   1        340.35        332.52         3.47 o                         
  -3  15   1          3.25          6.94         2.22 o                         
  -2  15   1       1487.30       1528.11         8.99 o                         
  -1  15   1         54.88         70.47         2.55 o                         
   0  15   1       1207.20       1144.35        12.06 o                         
   1  15   1        749.19        815.14         7.84 o                         
   2  15   1        322.20        275.54         3.68 o                         
   3  15   1        785.01        822.56         9.61 o                         
   4  15   1         82.78         82.13         2.77 o                         
   5  15   1       1241.96       1234.81        11.21 o                         
   6  15   1        972.82        971.84         8.98 o                         
   7  15   1        268.66        281.92         4.11 o                         
   8  15   1       1087.15       1095.86        27.65 o                         
  -8  16   1         73.55         76.20         1.99 o                         
  -7  16   1       2512.11       2410.02        40.78 o                         
  -6  16   1         69.40         63.73         1.97 o                         
  -5  16   1         64.81         69.68         2.36 o                         
  -4  16   1         56.01         69.10         2.09 o                         
  -3  16   1         55.48         67.22         2.29 o                         
  -2  16   1         87.68         98.85         2.97 o                         
  -1  16   1        422.29        433.70         4.87 o                         
   0  16   1         36.53         44.38         2.23 o                         
   1  16   1       1688.47       1645.27        17.77 o                         
   2  16   1         81.32         91.18         2.43 o                         
   3  16   1        933.82        945.91         6.51 o                         
   4  16   1        606.83        640.01         5.52 o                         
   5  16   1         13.42         17.18         2.29 o                         
   6  16   1        185.63        180.32         4.26 o                         
   7  16   1        395.48        436.59         5.16 o                         
  -7  17   1         18.27         13.89         1.90 o                         
  -6  17   1        261.10        256.48         3.85 o                         
  -5  17   1         54.96         57.18         1.98 o                         
  -4  17   1         84.01         94.43         2.38 o                         
  -3  17   1        209.29        199.68         3.52 o                         
  -2  17   1         94.26        104.08         2.98 o                         
  -1  17   1         11.37         17.02         2.37 o                         
   0  17   1        355.98        388.53         5.55 o                         
   1  17   1       1362.44       1464.61        18.48 o                         
   2  17   1       1154.85       1169.31         8.92 o                         
   3  17   1        819.46        859.19        13.02 o                         
   4  17   1        105.52        111.21         2.43 o                         
   5  17   1        419.95        450.68         8.48 o                         
   6  17   1         13.69         11.66         1.67 o                         
  -6  18   1        643.05        583.81         7.02 o                         
  -5  18   1        155.10        164.45         6.89 o                         
  -4  18   1        192.75        225.83         4.59 o                         
  -3  18   1        149.74        177.71         4.34 o                         
  -2  18   1       1219.53       1253.72        23.89 o                         
  -1  18   1        937.26       1064.49        10.68 o                         
   0  18   1       1167.10       1228.82        23.25 o                         
   1  18   1        614.76        655.31         9.76 o                         
   2  18   1        346.99        435.62         7.38 o                         
   3  18   1        271.86        281.08         3.71 o                         
   4  18   1         10.03         15.54         2.45 o                         
   5  18   1         30.01         36.72         6.12 o                         
  -4  19   1        881.56        835.21        10.00 o                         
  -3  19   1         69.15         72.15         3.25 o                         
  -2  19   1         21.38         26.79         1.75 o                         
  -1  19   1         68.08         74.79         2.53 o                         
   0  19   1         16.30         18.63         1.55 o                         
   1  19   1         80.58         83.07         2.89 o                         
   2  19   1        440.07        517.75         5.13 o                         
   3  19   1        701.68        741.61        11.19 o                         
 -14   0   2        573.74        522.11         9.00 o                         
 -12   0   2        151.61        168.40         5.17 o                         
 -10   0   2        467.66        486.37         6.83 o                         
  -8   0   2      11310.59      11072.51       170.92 o                         
  -6   0   2      10063.54       9079.37       216.73 o                         
  -4   0   2        219.35        233.57         8.23 o                         
  -2   0   2      15125.56      14571.56       156.70 o                         
   0   0   2       2102.52       1898.57        44.65 o                         
   2   0   2        864.46        828.99        19.24 o                         
   4   0   2       2320.36       2215.03        18.89 o                         
   6   0   2         50.36         61.34         6.90 o                         
   8   0   2         58.95         58.21         2.90 o                         
  10   0   2         67.15         54.66        11.23 o                         
  12   0   2        272.50        288.79         5.46 o                         
 -14   1   2         25.12         24.55         2.29 o                         
 -13   1   2          2.21          2.70         2.58 o                         
 -12   1   2        316.55        330.73         6.94 o                         
 -11   1   2         17.72         21.17         3.06 o                         
 -10   1   2        962.15        943.96        11.63 o                         
  -9   1   2       1974.56       1957.11        19.01 o                         
  -8   1   2         30.46         32.10         1.78 o                         
  -7   1   2        166.64        156.00         5.13 o                         
  -6   1   2       7019.52       6280.03        59.92 o                         
  -5   1   2        281.75        291.62         3.96 o                         
  -4   1   2       6603.94       6569.02        56.82 o                         
  -3   1   2        187.95        145.30         4.92 o                         
  -2   1   2       5538.89       5037.85        75.26 o                         
  -1   1   2       1723.93       1459.38        76.81 o                         
   0   1   2       8406.91       8417.01        64.30 o                         
   1   1   2         52.68         69.45         1.70 o                         
   2   1   2       6993.61       6987.26        80.19 o                         
   3   1   2       5551.80       5685.27        61.55 o                         
   4   1   2        286.78        257.60         4.13 o                         
   5   1   2        704.52        709.01         8.76 o                         
   6   1   2        164.64        231.94         4.31 o                         
   7   1   2         59.06         77.61         1.92 o                         
   8   1   2        127.94        154.92         2.58 o                         
   9   1   2        369.73        387.89         4.23 o                         
  10   1   2       1812.69       1792.83        31.31 o                         
  11   1   2          3.90          5.81         3.63 o                         
  12   1   2       1455.83       1376.84        15.87 o                         
  13   1   2       1454.07       1283.79        20.41 o                         
 -13   2   2       1194.55       1205.86        13.90 o                         
 -12   2   2       1474.00       1494.02        25.80 o                         
 -11   2   2         80.13         71.10         3.75 o                         
 -10   2   2       4001.11       3983.78        35.47 o                         
  -9   2   2      11958.78      12006.83       103.12 o                         
  -8   2   2       8306.61       8015.35        67.34 o                         
  -7   2   2       2956.17       2861.19        52.24 o                         
  -6   2   2       1172.78       1045.47        26.53 o                         
  -5   2   2       2147.47       2054.00        59.23 o                         
  -4   2   2        120.60        118.09         5.16 o                         
  -3   2   2       2373.04       2203.06        30.87 o                         
  -2   2   2       3971.93       3940.38        43.74 o                         
  -1   2   2        107.17        131.41         2.72 o                         
   0   2   2       4114.15       4197.95        94.45 o                         
   1   2   2         48.01         49.27         1.69 o                         
   2   2   2        379.77        393.34         4.69 o                         
   3   2   2        191.35        249.15         3.15 o                         
   4   2   2         82.22        100.02         2.81 o                         
   5   2   2         26.48         47.72         2.24 o                         
   6   2   2        557.11        637.93         6.60 o                         
   7   2   2         14.88         26.20         1.75 o                         
   8   2   2       1315.14       1303.68        10.76 o                         
   9   2   2          8.49         11.24         2.75 o                         
  10   2   2          6.35          8.22         2.98 o                         
  11   2   2        491.49        469.39        33.25 o                         
  12   2   2        408.12        396.62         5.31 o                         
  13   2   2         18.53         17.09         2.61 o                         
 -13   3   2         27.50         26.31         3.47 o                         
 -12   3   2        221.30        223.52         2.70 o                         
 -11   3   2        204.27        199.87         3.82 o                         
 -10   3   2        206.33        222.42         5.41 o                         
  -9   3   2       3674.78       3596.05        38.63 o                         
  -8   3   2        184.28        179.15         2.90 o                         
  -7   3   2       3480.78       3284.50        93.82 o                         
  -6   3   2       1481.83       1386.19        18.53 o                         
  -5   3   2       2181.41       2112.39        29.31 o                         
  -4   3   2       6935.89       6516.60       115.91 o                         
  -3   3   2        304.35        336.81         4.40 o                         
  -2   3   2      42593.90      43705.95       268.70 o                         
  -1   3   2       1219.45       1169.64         8.05 o                         
   0   3   2        413.87        398.77        14.62 o                         
   1   3   2       4274.58       4058.60        32.71 o                         
   2   3   2        417.81        468.08         5.29 o                         
   3   3   2      19483.25      21229.38       189.05 o                         
   4   3   2       5190.55       5572.84        67.93 o                         
   5   3   2        695.96        789.92         9.97 o                         
   6   3   2      11656.85      12489.35       297.32 o                         
   7   3   2        170.60        167.59         2.35 o                         
   8   3   2       4321.10       4411.67        29.11 o                         
   9   3   2          2.19          4.97         2.95 o                         
  10   3   2         82.88        101.00         3.13 o                         
  11   3   2        265.56        252.40         4.31 o                         
  12   3   2         70.54         74.23         2.60 o                         
 -13   4   2        626.13        650.02         7.12 o                         
 -12   4   2       2461.34       2476.96        23.66 o                         
 -11   4   2         65.82         58.90         3.07 o                         
 -10   4   2       2175.28       2130.48        25.24 o                         
  -9   4   2         62.84         65.24         2.59 o                         
  -8   4   2         76.86         89.51         2.38 o                         
  -7   4   2        153.96        144.44         4.46 o                         
  -6   4   2       1072.69        976.96        12.75 o                         
  -5   4   2        718.08        733.94        29.22 o                         
  -4   4   2       5200.91       4728.23        45.23 o                         
  -3   4   2        530.58        486.55         4.77 o                         
  -2   4   2       2476.45       2301.29        18.28 o                         
  -1   4   2        488.01        503.79         4.98 o                         
   0   4   2         55.77         64.90         1.87 o                         
   1   4   2      16541.80      16016.48       190.14 o                         
   2   4   2        368.31        404.31         6.96 o                         
   3   4   2       6729.20       6619.29        51.57 o                         
   4   4   2         93.84         88.00         3.17 o                         
   5   4   2       1069.06       1151.82        16.78 o                         
   6   4   2        999.77        992.64         9.28 o                         
   7   4   2        158.96        158.39         2.47 o                         
   8   4   2         69.66         74.19         2.59 o                         
   9   4   2        705.04        759.03         7.82 o                         
  10   4   2       1083.77       1143.06         8.80 o                         
  11   4   2       1574.31       1573.89        26.84 o                         
  12   4   2         78.13         87.38         2.72 o                         
 -13   5   2        122.57        122.02         4.15 o                         
 -12   5   2       1466.57       1508.26        11.51 o                         
 -11   5   2       1987.11       1988.83        20.78 o                         
 -10   5   2        667.72        678.97         6.50 o                         
  -9   5   2        100.54        117.00         3.11 o                         
  -8   5   2       3892.90       3776.73        27.55 o                         
  -7   5   2        355.65        346.05         3.57 o                         
  -6   5   2        486.45        485.32        12.46 o                         
  -5   5   2       1655.88       1528.93        23.64 o                         
  -4   5   2        217.33        230.55         5.08 o                         
  -3   5   2       5288.50       5132.18        46.09 o                         
  -2   5   2       8880.93       8942.59        61.57 o                         
  -1   5   2         29.59         27.71         1.93 o                         
   0   5   2        635.36        570.42        12.10 o                         
   1   5   2        830.33        907.66        10.68 o                         
   2   5   2       4021.92       4061.21        39.13 o                         
   3   5   2       1550.31       1616.22        24.49 o                         
   4   5   2       1018.74       1054.58        13.44 o                         
   5   5   2       3380.59       3584.39        62.43 o                         
   6   5   2        294.57        306.34         2.57 o                         
   7   5   2        763.41        710.55         6.98 o                         
   8   5   2       2879.73       2858.88        14.67 o                         
   9   5   2        547.80        569.89         6.72 o                         
  10   5   2       1282.25       1329.83        15.31 o                         
  11   5   2          7.70         10.00         2.36 o                         
  12   5   2        131.82        131.54         6.08 o                         
 -13   6   2        179.21        157.91        12.54 o                         
 -12   6   2        524.90        535.06         5.67 o                         
 -11   6   2         21.64         19.63         2.72 o                         
 -10   6   2        329.38        319.37         5.93 o                         
  -9   6   2         19.96         18.20         2.90 o                         
  -8   6   2         56.65         65.71         3.31 o                         
  -7   6   2        177.24        163.54         3.14 o                         
  -6   6   2       4380.30       4531.65        57.21 o                         
  -5   6   2        103.25         96.80         4.42 o                         
  -4   6   2       3344.10       3136.88        71.59 o                         
  -3   6   2       2396.09       2193.18        42.43 o                         
  -2   6   2         55.10         59.46         2.88 o                         
  -1   6   2        184.05        140.77         3.53 o                         
   0   6   2        196.60        166.33         3.30 o                         
   1   6   2        241.81        302.68         5.87 o                         
   2   6   2       4202.13       4283.74        63.49 o                         
   3   6   2        121.28        124.82         4.17 o                         
   4   6   2       1754.52       1729.98        21.66 o                         
   5   6   2       4528.59       4876.63        46.69 o                         
   6   6   2        410.13        387.67         2.84 o                         
   7   6   2       4181.27       4357.33        38.90 o                         
   8   6   2       1286.69       1251.27        11.07 o                         
   9   6   2       2043.79       2027.31        21.36 o                         
  10   6   2        141.38        134.03         3.15 o                         
  11   6   2        522.61        562.84         6.95 o                         
  12   6   2        320.29        280.98         8.86 o                         
 -13   7   2        327.54        278.81        25.17 o                         
 -12   7   2        244.56        263.89         3.32 o                         
 -11   7   2       2514.17       2555.09        19.36 o                         
 -10   7   2        540.36        506.89         4.11 o                         
  -9   7   2        304.39        303.44         5.00 o                         
  -8   7   2        362.78        344.14         4.35 o                         
  -7   7   2        258.33        260.30         4.93 o                         
  -6   7   2         18.12         22.38         1.93 o                         
  -5   7   2        499.48        489.66        11.93 o                         
  -4   7   2       2913.26       2930.40        30.80 o                         
  -3   7   2       9959.44       9874.92       168.38 o                         
  -2   7   2       1286.64       1247.18        23.08 o                         
  -1   7   2       3392.83       3222.89       102.81 o                         
   0   7   2       2460.97       2393.62        44.23 o                         
   1   7   2        894.99        961.06        29.48 o                         
   2   7   2        758.95        701.24         8.76 o                         
   3   7   2        161.33        160.59         5.47 o                         
   4   7   2       4566.37       4566.34        64.70 o                         
   5   7   2       2021.20       2033.80        14.98 o                         
   6   7   2       1066.08       1111.50         7.64 o                         
   7   7   2        388.22        391.70         4.07 o                         
   8   7   2         58.76         65.91         3.94 o                         
   9   7   2         48.47         55.26         3.66 o                         
  10   7   2        420.70        440.77         6.37 o                         
  11   7   2        433.36        428.14         6.01 o                         
  12   7   2        968.82        908.72         8.58 o                         
 -12   8   2         17.27         19.22         1.76 o                         
 -11   8   2          0.39          1.04         2.23 o                         
 -10   8   2        645.13        665.46         4.74 o                         
  -9   8   2        206.02        185.95         2.77 o                         
  -8   8   2       1331.27       1319.18        10.70 o                         
  -7   8   2         11.01         15.12         2.25 o                         
  -6   8   2         35.48         45.94         2.28 o                         
  -5   8   2        220.95        207.18         4.55 o                         
  -4   8   2       1812.40       1861.62        22.19 o                         
  -3   8   2       3372.90       3126.93        39.55 o                         
  -2   8   2        401.31        364.43         5.87 o                         
  -1   8   2       1804.22       1631.04        21.78 o                         
   0   8   2       1565.75       1402.42        19.46 o                         
   1   8   2        139.88        122.19         4.58 o                         
   2   8   2       2514.43       2469.11        33.27 o                         
   3   8   2       4425.20       4469.88        57.11 o                         
   4   8   2       2081.42       2056.54        16.98 o                         
   5   8   2       1971.99       1930.45         9.82 o                         
   6   8   2       1323.64       1322.70         9.51 o                         
   7   8   2       5262.54       5261.04        27.02 o                         
   8   8   2        183.74        204.60         3.59 o                         
   9   8   2       2535.86       2625.23        20.31 o                         
  10   8   2       1601.37       1679.80        15.74 o                         
  11   8   2         79.37         93.74         2.07 o                         
 -12   9   2        936.38        893.47        12.44 o                         
 -11   9   2        197.96        239.15         2.91 o                         
 -10   9   2         32.70         33.10         2.27 o                         
  -9   9   2       1848.98       1755.39        14.58 o                         
  -8   9   2        321.43        300.69         5.17 o                         
  -7   9   2       1675.27       1657.29        14.90 o                         
  -6   9   2       1277.77       1191.67        14.01 o                         
  -5   9   2       2141.26       2151.03        22.77 o                         
  -4   9   2       2525.26       2480.54        21.30 o                         
  -3   9   2        110.92        178.74        53.48 o                         
  -2   9   2        324.82        307.15         7.11 o                         
  -1   9   2       1782.97       1829.67        17.85 o                         
   0   9   2        137.66        164.85         6.86 o                         
   1   9   2       6358.56       6530.77        61.15 o                         
   2   9   2        168.32        177.80         5.22 o                         
   3   9   2       1388.70       1346.27        11.53 o                         
   4   9   2        505.68        491.19         5.53 o                         
   5   9   2        105.64        100.34         1.51 o                         
   6   9   2        462.10        475.01         4.31 o                         
   7   9   2        284.36        266.75         2.92 o                         
   8   9   2         47.50         51.88         2.92 o                         
   9   9   2       1027.28       1047.17         6.64 o                         
  10   9   2          8.86         13.23         2.43 o                         
  11   9   2        265.32        261.39         3.46 o                         
 -12  10   2        137.43        129.19         2.76 o                         
 -11  10   2        124.89        129.44         2.56 o                         
 -10  10   2        317.03        331.45         5.09 o                         
  -9  10   2        800.13        765.07        10.68 o                         
  -8  10   2         24.01         24.65         2.35 o                         
  -7  10   2       1628.53       1525.67        10.80 o                         
  -6  10   2         95.01        104.07         2.52 o                         
  -5  10   2        733.45        743.08        10.39 o                         
  -4  10   2        421.55        412.72         8.55 o                         
  -3  10   2        943.53        955.12        12.25 o                         
  -2  10   2        402.83        398.72         5.72 o                         
  -1  10   2        311.23        318.03         6.58 o                         
   0  10   2       1046.19       1052.50        19.34 o                         
   1  10   2       9412.21       9447.08        76.55 o                         
   2  10   2         21.20         37.21         1.71 o                         
   3  10   2      16313.49      16075.04        98.70 o                         
   4  10   2         52.12         57.33         2.07 o                         
   5  10   2       1020.58        982.55         8.06 o                         
   6  10   2       1237.55       1246.60         9.41 o                         
   7  10   2        425.99        432.38         5.25 o                         
   8  10   2        135.56        138.18         2.95 o                         
   9  10   2        920.10        908.88        14.28 o                         
  10  10   2         90.87         99.97         2.21 o                         
  11  10   2       4572.94       4462.69        45.42 o                         
 -11  11   2         92.14        106.00         3.16 o                         
 -10  11   2         16.89         18.70         2.75 o                         
  -9  11   2       2055.89       2072.67        13.58 o                         
  -8  11   2        216.23        222.93         2.82 o                         
  -7  11   2       1946.25       1876.29        21.15 o                         
  -6  11   2        986.32        944.98        11.60 o                         
  -5  11   2        201.14        218.36         3.03 o                         
  -4  11   2       1258.46       1281.75        19.57 o                         
  -3  11   2         65.17         75.30         1.91 o                         
  -2  11   2       1123.52       1123.38         8.09 o                         
  -1  11   2       3127.06       3083.86        21.00 o                         
   0  11   2         23.08         16.34         1.83 o                         
   1  11   2       6607.03       6425.31        68.77 o                         
   2  11   2       1059.31       1081.05         9.93 o                         
   3  11   2        917.38        927.50         5.62 o                         
   4  11   2       1809.15       1788.10         9.71 o                         
   5  11   2       1473.06       1440.61        10.43 o                         
   6  11   2       1438.75       1433.65         8.10 o                         
   7  11   2        357.78        353.97         3.29 o                         
   8  11   2         51.46         59.39         2.69 o                         
   9  11   2         28.80         31.04         2.02 o                         
  10  11   2         33.19         39.15         1.89 o                         
 -11  12   2         19.08         18.73         1.30 o                         
 -10  12   2         36.07         33.76         2.97 o                         
  -9  12   2        598.09        618.83         9.00 o                         
  -8  12   2         61.20         63.16         2.76 o                         
  -7  12   2         84.58         74.17         2.55 o                         
  -6  12   2          4.51          6.50         1.91 o                         
  -5  12   2       2557.87       2412.41        21.55 o                         
  -4  12   2       1598.79       1557.54        23.50 o                         
  -3  12   2        116.70        124.41         2.31 o                         
  -2  12   2       1046.80       1023.15         6.87 o                         
  -1  12   2       1008.48       1005.33         6.79 o                         
   0  12   2        190.90        171.41         2.48 o                         
   1  12   2       1452.94       1402.85         7.59 o                         
   2  12   2       2059.92       2011.05        15.65 o                         
   3  12   2        977.65        934.79         5.86 o                         
   4  12   2       1072.75       1036.02         5.97 o                         
   5  12   2       4500.05       4396.96        32.43 o                         
   6  12   2        231.24        238.36         2.72 o                         
   7  12   2       2812.50       2820.13        14.90 o                         
   8  12   2        144.97        136.59         2.34 o                         
   9  12   2        664.02        621.47         5.27 o                         
  10  12   2         11.40         13.64         1.59 o                         
 -10  13   2         19.86         18.78         1.19 o                         
  -9  13   2        321.85        318.99         6.23 o                         
  -8  13   2        383.04        364.05         5.56 o                         
  -7  13   2       1638.78       1559.95        18.66 o                         
  -6  13   2        555.25        515.80         5.50 o                         
  -5  13   2       1430.46       1364.53        10.89 o                         
  -4  13   2        382.40        356.25         4.23 o                         
  -3  13   2       3444.14       3368.87        19.38 o                         
  -2  13   2        272.02        254.99         2.85 o                         
  -1  13   2       4167.43       4181.69        22.11 o                         
   0  13   2         16.79         18.59         2.01 o                         
   1  13   2       1626.31       1608.51         8.64 o                         
   2  13   2       1508.91       1429.75         7.45 o                         
   3  13   2        147.31        155.06         2.16 o                         
   4  13   2       1063.85        996.74         6.71 o                         
   5  13   2        159.15        166.46         2.22 o                         
   6  13   2          8.89         11.87         2.16 o                         
   7  13   2         52.36         62.70         2.32 o                         
   8  13   2         36.03         42.18         2.29 o                         
   9  13   2        595.59        615.05         7.91 o                         
 -10  14   2        119.10        109.79         2.24 o                         
  -9  14   2        123.03        118.77         3.12 o                         
  -8  14   2        124.83        109.26         2.91 o                         
  -7  14   2         13.34         15.34         1.81 o                         
  -6  14   2       1766.50       1720.19        22.81 o                         
  -5  14   2        291.97        285.10         3.31 o                         
  -4  14   2        418.94        380.14         6.71 o                         
  -3  14   2        640.45        637.52         5.52 o                         
  -2  14   2        580.63        582.26         6.34 o                         
  -1  14   2       2150.84       2147.21        10.30 o                         
   0  14   2        185.64        162.83         2.72 o                         
   1  14   2        473.11        536.13         4.60 o                         
   2  14   2       2091.86       2105.17        17.63 o                         
   3  14   2        431.77        409.11         3.66 o                         
   4  14   2        301.49        287.27         5.13 o                         
   5  14   2       1131.81       1122.44         8.19 o                         
   6  14   2         18.44         18.72         2.25 o                         
   7  14   2       2720.68       2792.86        36.62 o                         
   8  14   2        121.35        126.43         3.08 o                         
   9  14   2       1029.73        962.14        15.86 o                         
  -9  15   2        334.53        288.65         7.39 o                         
  -8  15   2        245.30        228.01         3.11 o                         
  -7  15   2        724.09        701.76         9.71 o                         
  -6  15   2       1022.00        982.31         7.44 o                         
  -5  15   2       3208.74       3119.14        35.49 o                         
  -4  15   2         13.67         16.11         1.95 o                         
  -3  15   2       1506.98       1497.05        19.58 o                         
  -2  15   2         94.94        114.31         2.64 o                         
  -1  15   2         24.51         31.93         2.09 o                         
   0  15   2         26.25         33.83         2.36 o                         
   1  15   2         86.27         90.09         2.27 o                         
   2  15   2         34.25         40.28         2.26 o                         
   3  15   2        131.70        136.44         2.79 o                         
   4  15   2        130.59        155.55         2.79 o                         
   5  15   2        799.17        786.89        13.61 o                         
   6  15   2        990.89       1006.20        19.56 o                         
   7  15   2         31.38         35.54         1.93 o                         
   8  15   2         63.23         60.49         3.97 o                         
  -8  16   2         35.37         34.00         1.84 o                         
  -7  16   2        189.21        185.57         3.13 o                         
  -6  16   2         32.12         35.90         1.71 o                         
  -5  16   2       1456.53       1421.24        23.41 o                         
  -4  16   2        163.12        166.35         2.38 o                         
  -3  16   2         90.48         81.59         2.25 o                         
  -2  16   2       1741.10       1789.73        28.65 o                         
  -1  16   2       1188.96       1151.05        13.98 o                         
   0  16   2        130.27        153.01         2.93 o                         
   1  16   2        471.13        555.81         6.40 o                         
   2  16   2        721.45        688.43         9.52 o                         
   3  16   2        136.75        170.49         2.87 o                         
   4  16   2         68.80         68.32         2.42 o                         
   5  16   2        298.64        314.33         3.89 o                         
   6  16   2         81.23         94.01         2.72 o                         
   7  16   2        162.60        160.81         5.12 o                         
  -7  17   2         76.62         66.80         1.54 o                         
  -6  17   2        112.29        112.40         2.84 o                         
  -5  17   2        223.29        217.61         7.11 o                         
  -4  17   2        198.14        195.17         2.99 o                         
  -3  17   2        247.34        277.29         3.59 o                         
  -2  17   2       1014.49       1079.53        16.66 o                         
  -1  17   2        618.12        595.32         4.90 o                         
   0  17   2        354.47        421.20         4.25 o                         
   1  17   2        121.73        120.70         2.52 o                         
   2  17   2        284.25        298.85         3.71 o                         
   3  17   2         13.45         17.71         2.07 o                         
   4  17   2         80.24         89.16         2.46 o                         
   5  17   2         89.93        111.39         3.30 o                         
   6  17   2       1698.39       1657.77        19.30 o                         
  -6  18   2        612.51        553.53         9.52 o                         
  -5  18   2         23.41         22.64         2.03 o                         
  -4  18   2       1205.21       1197.62        39.97 o                         
  -3  18   2        809.26        839.08        13.10 o                         
  -2  18   2        333.91        357.57         3.51 o                         
  -1  18   2         49.38         50.08         2.23 o                         
   0  18   2         35.99         37.06         2.17 o                         
   1  18   2         41.90         64.29         3.06 o                         
   2  18   2        100.52        119.36         2.60 o                         
   3  18   2        238.25        266.39         3.18 o                         
   4  18   2        308.07        358.38         4.78 o                         
   5  18   2        550.27        553.47         9.72 o                         
  -4  19   2         67.71         69.71         2.08 o                         
  -3  19   2         34.96         31.86         1.56 o                         
  -2  19   2        156.15        166.25         2.00 o                         
  -1  19   2        133.43        160.09         2.50 o                         
   0  19   2       1551.06       1807.50        16.70 o                         
   1  19   2        799.70        951.56        11.20 o                         
   2  19   2        833.94        964.18        25.18 o                         
   3  19   2          3.30          3.96         1.51 o                         
 -13   0   3        428.27        488.88        10.24 o                         
 -11   0   3        456.03        454.88        10.56 o                         
  -9   0   3       3092.65       3094.56        49.42 o                         
  -7   0   3         65.70         76.62         6.64 o                         
  -5   0   3        980.86       1085.21        15.31 o                         
  -3   0   3        131.46         99.15         3.92 o                         
  -1   0   3       1486.56       1349.55        24.06 o                         
   1   0   3       4274.13       4253.69       114.55 o                         
   3   0   3        590.29        775.55        39.72 o                         
   5   0   3       3894.93       4255.50        51.30 o                         
   7   0   3         28.35         37.58         2.37 o                         
   9   0   3        172.33        158.26        12.28 o                         
  11   0   3       1682.84       1710.08        28.46 o                         
 -14   1   3        261.27        232.24         4.86 o                         
 -13   1   3        115.14        124.32         3.94 o                         
 -12   1   3        442.31        460.01         9.08 o                         
 -11   1   3         40.49         49.18         2.90 o                         
 -10   1   3       1012.01        981.55         9.28 o                         
  -9   1   3       2833.26       2809.10        21.40 o                         
  -8   1   3       1663.59       1624.56        10.22 o                         
  -7   1   3       1025.91        956.54        11.76 o                         
  -6   1   3        640.04        646.72         9.24 o                         
  -5   1   3       1449.68       1628.28        18.67 o                         
  -4   1   3       1119.06       1039.95        12.62 o                         
  -3   1   3        500.86        611.37        11.86 o                         
  -2   1   3       5107.11       4929.60       122.43 o                         
  -1   1   3      28882.96      29822.98       313.67 o                         
   0   1   3      26539.77      27466.51       182.23 o                         
   1   1   3       3961.45       3676.70        43.42 o                         
   2   1   3       6452.49       6936.70       102.49 o                         
   3   1   3       1119.14       1314.04        17.42 o                         
   4   1   3        270.77        251.32         4.18 o                         
   5   1   3       1442.24       1800.53        12.67 o                         
   6   1   3        472.48        407.40         4.78 o                         
   7   1   3       4706.91       4563.72        23.28 o                         
   8   1   3        214.00        240.13         3.03 o                         
   9   1   3       1668.58       1716.98        18.83 o                         
  10   1   3       1187.90       1244.19        31.29 o                         
  11   1   3        651.25        595.20         8.90 o                         
  12   1   3       1545.05       1589.31        33.28 o                         
 -14   2   3        277.97        239.98         3.46 o                         
 -13   2   3       1886.37       1910.29        65.25 o                         
 -12   2   3          7.96         13.65         2.35 o                         
 -11   2   3        915.69        943.65         9.06 o                         
 -10   2   3        192.40        196.30         4.35 o                         
  -9   2   3        241.77        245.00         2.87 o                         
  -8   2   3       1044.36       1005.79         6.79 o                         
  -7   2   3       1144.77       1133.58        18.06 o                         
  -6   2   3        192.44        243.36         7.35 o                         
  -5   2   3       2611.59       2545.67        48.27 o                         
  -4   2   3        937.07        934.26        54.87 o                         
  -3   2   3       4028.78       3585.54       254.15 o                         
  -2   2   3        129.02        147.11         3.70 o                         
  -1   2   3       1794.95       1768.36        23.54 o                         
   0   2   3      16508.62      17102.93       186.79 o                         
   1   2   3       1639.15       1614.98        12.46 o                         
   2   2   3        137.04        108.23         3.68 o                         
   3   2   3        349.60        364.31         4.97 o                         
   4   2   3        145.00        185.19         2.94 o                         
   5   2   3       1351.27       1434.87        26.03 o                         
   6   2   3        768.30        766.91         6.74 o                         
   7   2   3         54.49         55.70         2.37 o                         
   8   2   3        449.03        438.16         5.92 o                         
   9   2   3        840.25        814.71        10.01 o                         
  10   2   3          7.04         13.76         3.58 o                         
  11   2   3       1946.83       1779.55        49.93 o                         
  12   2   3          5.62          7.40         1.97 o                         
 -13   3   3        544.11        554.59        12.93 o                         
 -12   3   3        489.07        508.36         4.34 o                         
 -11   3   3         16.20         17.61         3.70 o                         
 -10   3   3        664.27        670.03         8.16 o                         
  -9   3   3        398.75        377.56         6.20 o                         
  -8   3   3         15.80         19.38         2.82 o                         
  -7   3   3       6112.90       5840.35        45.48 o                         
  -6   3   3       1967.14       1940.18        37.87 o                         
  -5   3   3      26039.08      25108.37       303.70 o                         
  -4   3   3       5746.60       5276.37        84.49 o                         
  -3   3   3       5191.19       4680.01        64.37 o                         
  -2   3   3       7763.93       7712.08        49.14 o                         
  -1   3   3        423.58        465.47         4.79 o                         
   0   3   3      13352.14      13511.54       181.09 o                         
   1   3   3        417.31        441.81         4.20 o                         
   2   3   3         13.65          8.82         1.69 o                         
   3   3   3       4153.69       4064.43        37.69 o                         
   4   3   3         33.05         38.87         2.71 o                         
   5   3   3       8699.06       8446.00        78.76 o                         
   6   3   3        157.07        180.37         2.15 o                         
   7   3   3        220.84        248.10         2.89 o                         
   8   3   3        925.20        904.59         9.70 o                         
   9   3   3        324.43        347.03         4.27 o                         
  10   3   3        442.69        404.64         4.60 o                         
  11   3   3       1500.85       1511.10        18.69 o                         
  12   3   3        782.64        799.34        18.41 o                         
 -13   4   3        109.13        111.91         3.96 o                         
 -12   4   3        701.48        710.65         8.64 o                         
 -11   4   3        174.73        187.48         3.82 o                         
 -10   4   3        415.08        419.39         4.94 o                         
  -9   4   3         74.07         81.94         3.21 o                         
  -8   4   3         28.74         28.58         2.63 o                         
  -7   4   3       1976.38       1750.00        26.11 o                         
  -6   4   3        125.24        108.46         5.30 o                         
  -5   4   3       1715.62       1575.40        21.39 o                         
  -4   4   3       2740.93       2335.01        29.80 o                         
  -3   4   3       1270.25       1213.74         9.94 o                         
  -2   4   3       6586.86       6144.12        51.53 o                         
  -1   4   3       1111.89       1170.33        15.88 o                         
   0   4   3        927.88        893.99        11.12 o                         
   1   4   3        633.23        554.81         5.83 o                         
   2   4   3       1241.94       1221.91        14.22 o                         
   3   4   3         22.25         15.90         3.18 o                         
   4   4   3         26.86         32.54         2.18 o                         
   5   4   3        333.14        327.33         9.01 o                         
   6   4   3        129.68        125.89         2.81 o                         
   7   4   3        598.15        622.83         4.75 o                         
   8   4   3       1132.21       1250.00         8.90 o                         
   9   4   3         38.10         45.56         2.99 o                         
  10   4   3        328.89        332.51         4.42 o                         
  11   4   3         34.09         43.18         2.65 o                         
  12   4   3         62.08         68.14         2.86 o                         
 -13   5   3         88.45         86.83         3.64 o                         
 -12   5   3         48.09         56.50         2.76 o                         
 -11   5   3       1905.21       1998.82        17.83 o                         
 -10   5   3        989.17        996.39         7.48 o                         
  -9   5   3        622.83        606.83         5.87 o                         
  -8   5   3        978.88        951.77        10.23 o                         
  -7   5   3        523.29        510.62         7.36 o                         
  -6   5   3        450.63        417.99        24.02 o                         
  -5   5   3       3272.84       3081.25        29.51 o                         
  -4   5   3       2292.98       2234.24        27.62 o                         
  -3   5   3      15772.67      15738.92        90.70 o                         
  -2   5   3         33.85         54.76         4.08 o                         
  -1   5   3        235.10        205.29         3.49 o                         
   0   5   3        940.95        879.56        12.90 o                         
   1   5   3       1009.20        948.64         9.44 o                         
   2   5   3       2272.19       2125.46        39.63 o                         
   3   5   3       3343.14       3325.25        28.49 o                         
   4   5   3        833.24        817.18         9.96 o                         
   5   5   3       4107.71       4295.44        43.10 o                         
   6   5   3       5101.85       5159.53        28.72 o                         
   7   5   3       1340.66       1425.08        11.20 o                         
   8   5   3       1650.92       1647.72        10.89 o                         
   9   5   3       2753.58       2779.60        26.81 o                         
  10   5   3        270.81        272.23         5.16 o                         
  11   5   3        142.35        151.17         5.27 o                         
  12   5   3         23.33         23.33         1.88 o                         
 -13   6   3         73.97         72.82         3.50 o                         
 -12   6   3         61.78         65.11         2.26 o                         
 -11   6   3        336.79        330.54         3.76 o                         
 -10   6   3       1023.02       1031.34         8.43 o                         
  -9   6   3       1637.26       1587.72        18.30 o                         
  -8   6   3        347.65        351.34         4.98 o                         
  -7   6   3        531.79        488.00         4.33 o                         
  -6   6   3       7586.43       7486.60        47.29 o                         
  -5   6   3         16.33         21.84         3.42 o                         
  -4   6   3      10320.12       9586.71       148.21 o                         
  -3   6   3       2022.49       1942.52        21.76 o                         
  -2   6   3        817.19        753.08         7.75 o                         
  -1   6   3       1034.23       1070.17        14.24 o                         
   0   6   3        215.03        228.23         3.98 o                         
   1   6   3       4094.91       4209.62        55.08 o                         
   2   6   3       4927.25       4851.51        45.85 o                         
   3   6   3        154.90        170.54         5.09 o                         
   4   6   3       6410.83       6449.28        97.33 o                         
   5   6   3        734.57        726.60         5.04 o                         
   6   6   3        204.23        224.59         2.63 o                         
   7   6   3        349.20        355.70         3.59 o                         
   8   6   3        203.25        203.04         3.21 o                         
   9   6   3        123.55        125.26         2.89 o                         
  10   6   3        720.04        739.41         7.74 o                         
  11   6   3        624.83        631.00        14.86 o                         
  12   6   3        984.71        856.69        12.99 o                         
 -13   7   3         47.38         40.17         1.67 o                         
 -12   7   3        198.41        197.55         4.20 o                         
 -11   7   3        591.88        599.63         5.12 o                         
 -10   7   3         51.98         70.10         5.54 o                         
  -9   7   3       1265.70       1243.33         9.49 o                         
  -8   7   3        110.62        116.34         3.00 o                         
  -7   7   3        151.62        174.60         4.06 o                         
  -6   7   3       1729.73       1620.48        16.18 o                         
  -5   7   3         49.02         50.98         5.80 o                         
  -4   7   3       4040.88       4103.10        48.52 o                         
  -3   7   3       1124.72       1064.20        18.42 o                         
  -2   7   3        319.48        355.96         9.11 o                         
  -1   7   3        103.86        151.76         5.16 o                         
   0   7   3         82.75         79.71         3.76 o                         
   1   7   3        757.17        668.96        11.37 o                         
   2   7   3        223.80        232.34         6.27 o                         
   3   7   3       2773.71       2735.07        29.22 o                         
   4   7   3        119.91        156.75         5.74 o                         
   5   7   3        507.06        500.49         3.27 o                         
   6   7   3        388.91        390.00         3.23 o                         
   7   7   3        355.72        355.56         3.43 o                         
   8   7   3        448.59        486.41         4.37 o                         
   9   7   3         69.85         77.86         3.71 o                         
  10   7   3         65.09         71.34         2.49 o                         
  11   7   3         52.74         51.10         2.00 o                         
 -12   8   3         13.75         14.19         2.22 o                         
 -11   8   3        816.17        837.39         7.53 o                         
 -10   8   3         61.62         65.51         2.48 o                         
  -9   8   3        141.99        124.47         3.49 o                         
  -8   8   3        214.94        208.89         3.77 o                         
  -7   8   3        315.33        291.57         3.65 o                         
  -6   8   3       1788.50       1708.08        15.70 o                         
  -5   8   3        300.99        271.38         5.52 o                         
  -4   8   3       6602.54       6447.04        93.45 o                         
  -3   8   3       2665.39       2341.73        37.05 o                         
  -2   8   3       1039.26        940.30        11.46 o                         
  -1   8   3        493.43        515.75        12.69 o                         
   0   8   3        608.37        501.73         9.69 o                         
   1   8   3       4407.96       4465.43        43.52 o                         
   2   8   3       5148.10       5022.49        52.91 o                         
   3   8   3        490.71        552.56        10.20 o                         
   4   8   3       1711.13       1583.43         9.42 o                         
   5   8   3       6002.29       5966.96        33.08 o                         
   6   8   3        137.47        157.54         2.16 o                         
   7   8   3        851.72        857.26         5.53 o                         
   8   8   3        866.68        846.55         8.14 o                         
   9   8   3       1048.21       1074.15         9.56 o                         
  10   8   3        665.35        679.29        13.38 o                         
  11   8   3        896.06        891.28         7.86 o                         
 -12   9   3        194.51        187.57         2.58 o                         
 -11   9   3         20.28         19.84         2.01 o                         
 -10   9   3       3846.00       3833.80        22.82 o                         
  -9   9   3        854.97        808.97         5.31 o                         
  -8   9   3       3953.18       3778.45        22.66 o                         
  -7   9   3        276.46        244.83         3.52 o                         
  -6   9   3        557.76        559.77         5.08 o                         
  -5   9   3         29.92         30.57         2.16 o                         
  -4   9   3        113.30        130.48         5.45 o                         
  -3   9   3         42.89         49.61         5.14 o                         
  -2   9   3        493.17        493.27         7.33 o                         
  -1   9   3        916.50        865.41        19.48 o                         
   0   9   3        473.17        443.38        12.46 o                         
   1   9   3        700.03        690.73        17.35 o                         
   2   9   3         16.53         17.92         1.68 o                         
   3   9   3        189.96        170.33         1.65 o                         
   4   9   3        218.60        209.61         2.23 o                         
   5   9   3       1405.55       1359.59         6.48 o                         
   6   9   3        114.78        120.83         2.00 o                         
   7   9   3       1265.61       1248.11        10.61 o                         
   8   9   3        228.27        242.86         4.16 o                         
   9   9   3         41.55         44.93         2.62 o                         
  10   9   3        808.38        774.68        16.25 o                         
  11   9   3         45.91         40.09         2.28 o                         
 -12  10   3         34.35         34.31         1.48 o                         
 -11  10   3         29.28         29.89         2.07 o                         
 -10  10   3       2380.15       2332.13        21.68 o                         
  -9  10   3          4.17          8.92         2.54 o                         
  -8  10   3       2180.03       2065.32        30.26 o                         
  -7  10   3         14.99         15.03         2.54 o                         
  -6  10   3        139.67        153.06         3.29 o                         
  -5  10   3        634.79        651.02         8.92 o                         
  -4  10   3       1951.92       2051.32        27.92 o                         
  -3  10   3          7.16          9.78         1.62 o                         
  -2  10   3       8631.69       8363.54        76.05 o                         
  -1  10   3        213.37        223.48         2.35 o                         
   0  10   3      14568.25      14056.75       139.29 o                         
   1  10   3          0.81          5.84         2.13 o                         
   2  10   3       5376.59       5252.18        28.10 o                         
   3  10   3         12.50         14.69         1.22 o                         
   4  10   3        524.41        545.29         4.69 o                         
   5  10   3        239.50        256.91         2.13 o                         
   6  10   3       3505.85       3459.29        27.48 o                         
   7  10   3          8.56         13.60         2.37 o                         
   8  10   3       6005.01       6093.29        55.43 o                         
   9  10   3         67.17         74.19         2.48 o                         
  10  10   3       1050.28       1056.26        17.27 o                         
 -11  11   3        112.31        106.28         2.62 o                         
 -10  11   3       1176.47       1176.14        14.01 o                         
  -9  11   3         63.60         66.28         2.32 o                         
  -8  11   3       2005.86       1909.84        20.83 o                         
  -7  11   3        737.86        738.83         8.86 o                         
  -6  11   3        104.02        102.57         3.59 o                         
  -5  11   3       1599.03       1529.86        19.15 o                         
  -4  11   3        102.38        100.95         2.47 o                         
  -3  11   3        281.01        270.12         3.84 o                         
  -2  11   3        440.11        404.75         3.17 o                         
  -1  11   3        628.64        632.63         5.64 o                         
   0  11   3         13.73         13.64         1.70 o                         
   1  11   3         38.75         38.91         1.75 o                         
   2  11   3        924.97        843.87         5.42 o                         
   3  11   3       2092.24       1995.99        10.30 o                         
   4  11   3         63.57         62.79         1.58 o                         
   5  11   3        226.94        225.56         2.81 o                         
   6  11   3         61.37         70.19         1.82 o                         
   7  11   3          1.53          0.84         2.37 o                         
   8  11   3        126.43        129.72         2.72 o                         
   9  11   3         93.75         95.64         2.20 o                         
  10  11   3       2104.79       2027.16        30.57 o                         
 -11  12   3         18.02         16.85         1.33 o                         
 -10  12   3         92.68         88.60         3.19 o                         
  -9  12   3         21.54         22.72         2.63 o                         
  -8  12   3       2641.71       2635.49        34.33 o                         
  -7  12   3         48.70         49.46         2.52 o                         
  -6  12   3       2067.65       2014.27        12.35 o                         
  -5  12   3        503.69        487.60         3.63 o                         
  -4  12   3        104.62        113.82         2.51 o                         
  -3  12   3         20.48         20.55         1.91 o                         
  -2  12   3       2063.53       2060.48        16.14 o                         
  -1  12   3       2029.42       2021.30        10.16 o                         
   0  12   3       6269.06       6200.79        59.32 o                         
   1  12   3        936.88        928.94         6.78 o                         
   2  12   3       2786.65       2728.22        18.65 o                         
   3  12   3        100.82         95.97         1.66 o                         
   4  12   3       2899.95       2850.77        16.56 o                         
   5  12   3       1706.58       1675.37        13.12 o                         
   6  12   3       3141.41       3214.16        18.67 o                         
   7  12   3        575.85        572.78         5.04 o                         
   8  12   3        318.25        322.47         3.32 o                         
   9  12   3        745.47        748.16         8.04 o                         
 -10  13   3         65.02         69.71         2.48 o                         
  -9  13   3       1595.41       1540.75        13.12 o                         
  -8  13   3        353.79        348.88         3.93 o                         
  -7  13   3         12.62         17.89         2.82 o                         
  -6  13   3       1532.97       1447.59        18.50 o                         
  -5  13   3        642.72        647.37         6.50 o                         
  -4  13   3       2112.38       2039.38        23.16 o                         
  -3  13   3       1801.89       1779.23        22.15 o                         
  -2  13   3        419.92        406.46         4.44 o                         
  -1  13   3       2691.56       2589.32        18.99 o                         
   0  13   3         95.82         91.54         1.97 o                         
   1  13   3        201.43        210.13         2.51 o                         
   2  13   3       1049.09       1044.70         6.41 o                         
   3  13   3       1272.21       1267.75         9.36 o                         
   4  13   3        640.19        609.90         5.59 o                         
   5  13   3         90.55         86.60         1.95 o                         
   6  13   3         16.85         19.41         2.08 o                         
   7  13   3       2683.30       2766.52        29.94 o                         
   8  13   3        104.46        129.01         2.48 o                         
   9  13   3        899.67        828.27        10.12 o                         
 -10  14   3         27.16         26.00         1.65 o                         
  -9  14   3        150.68        148.40         3.59 o                         
  -8  14   3         56.68         60.10         2.10 o                         
  -7  14   3        382.37        331.70         6.59 o                         
  -6  14   3        214.25        207.20         2.75 o                         
  -5  14   3         20.05         26.75         2.33 o                         
  -4  14   3        658.13        642.62         7.76 o                         
  -3  14   3          8.35         11.19         2.56 o                         
  -2  14   3       2428.49       2433.14        18.58 o                         
  -1  14   3         46.15         52.35         2.25 o                         
   0  14   3        415.48        421.46         5.27 o                         
   1  14   3        391.87        388.91         4.80 o                         
   2  14   3        312.05        322.79         3.28 o                         
   3  14   3        238.83        217.19         2.78 o                         
   4  14   3       2987.45       3050.03        29.17 o                         
   5  14   3         15.14         19.30         2.05 o                         
   6  14   3       1039.38       1071.16         7.42 o                         
   7  14   3        145.55        143.38         3.30 o                         
   8  14   3         65.68         76.53         2.55 o                         
  -9  15   3         98.59         83.54         1.98 o                         
  -8  15   3        929.29        875.98        37.34 o                         
  -7  15   3         52.54         62.02         2.24 o                         
  -6  15   3       1446.84       1456.09        20.83 o                         
  -5  15   3         36.27         36.83         2.05 o                         
  -4  15   3        237.23        235.96         4.72 o                         
  -3  15   3        259.34        266.77         4.32 o                         
  -2  15   3        219.17        213.88         3.32 o                         
  -1  15   3        372.83        380.48         3.61 o                         
   0  15   3       1144.70       1221.69         7.44 o                         
   1  15   3         53.73         56.15         2.19 o                         
   2  15   3        687.42        752.93        10.07 o                         
   3  15   3        329.78        339.24         5.40 o                         
   4  15   3       1688.80       1841.29        17.22 o                         
   5  15   3        820.24        885.15         7.23 o                         
   6  15   3       2647.50       2856.03        28.48 o                         
   7  15   3         28.45         36.04         3.11 o                         
  -8  16   3         17.51         18.68         1.92 o                         
  -7  16   3        182.30        160.37         4.21 o                         
  -6  16   3         56.69         59.82         2.80 o                         
  -5  16   3         25.47         27.38         1.73 o                         
  -4  16   3        573.07        556.00        10.02 o                         
  -3  16   3         20.78         20.66         1.97 o                         
  -2  16   3        852.77        895.94         6.58 o                         
  -1  16   3         35.60         41.66         2.53 o                         
   0  16   3        734.10        814.69         5.74 o                         
   1  16   3         47.52         38.30         2.23 o                         
   2  16   3        449.53        507.16        10.74 o                         
   3  16   3         47.05         43.77         2.35 o                         
   4  16   3       1763.39       1940.06        29.28 o                         
   5  16   3          2.78          2.63         2.49 o                         
   6  16   3        755.66        803.52         8.38 o                         
   7  16   3          6.84          7.58         2.65 o                         
  -7  17   3        941.98        863.63        28.48 o                         
  -6  17   3        825.38        800.95        10.44 o                         
  -5  17   3       1875.19       1924.59        44.68 o                         
  -4  17   3         65.39         77.92         1.84 o                         
  -3  17   3        285.75        295.21         4.82 o                         
  -2  17   3        455.14        481.48         9.43 o                         
  -1  17   3         31.22         37.67         2.23 o                         
   0  17   3          2.25          4.46         2.54 o                         
   1  17   3         72.53         86.51         2.87 o                         
   2  17   3        294.88        309.17         3.79 o                         
   3  17   3       2597.73       2862.87        26.17 o                         
   4  17   3         65.43         75.40         2.31 o                         
   5  17   3       2262.79       2598.07        23.50 o                         
  -6  18   3         79.76         69.77         1.93 o                         
  -5  18   3        227.18        199.58         6.34 o                         
  -4  18   3         26.24         27.18         1.98 o                         
  -3  18   3        274.92        295.32         6.70 o                         
  -2  18   3        113.90        133.97         2.41 o                         
  -1  18   3         10.52         15.34         1.98 o                         
   0  18   3        143.74        173.27         2.66 o                         
   1  18   3        237.94        257.40         5.45 o                         
   2  18   3        728.26        855.50        10.80 o                         
   3  18   3         27.26         31.09         2.08 o                         
   4  18   3         88.49         97.39         2.57 o                         
  -3  19   3        165.25        159.31         2.51 o                         
  -2  19   3        643.02        733.05         6.19 o                         
  -1  19   3       1114.78       1160.57        22.08 o                         
   0  19   3        104.24        111.75         2.20 o                         
   1  19   3        275.90        336.61         5.04 o                         
   2  19   3        164.44        187.21         8.51 o                         
 -14   0   4        480.53        417.66         7.67 o                         
 -12   0   4        328.12        332.96         5.24 o                         
 -10   0   4         90.11         96.51         3.85 o                         
  -8   0   4       1537.18       1450.71        16.27 o                         
  -6   0   4        393.31        496.33        39.41 o                         
  -4   0   4        712.16        828.63        16.11 o                         
  -2   0   4       1448.01       1433.92        23.81 o                         
   0   0   4         11.20         19.84         2.58 o                         
   2   0   4       2389.43       2425.19        42.39 o                         
   4   0   4       4532.68       4730.99       207.34 o                         
   6   0   4       5036.29       4928.03        33.58 o                         
   8   0   4        245.85        255.49         6.49 o                         
  10   0   4       1184.53       1150.74        40.86 o                         
  12   0   4       2381.09       2303.63        36.15 o                         
 -14   1   4       1308.01       1153.24        42.70 o                         
 -13   1   4         17.08         17.41         2.61 o                         
 -12   1   4        848.60        861.47         8.21 o                         
 -11   1   4       2097.31       2149.03        14.65 o                         
 -10   1   4        308.00        330.50         3.38 o                         
  -9   1   4         58.73         60.57         2.58 o                         
  -8   1   4       1785.75       1868.23        21.46 o                         
  -7   1   4       3031.44       2944.44        42.63 o                         
  -6   1   4       1683.71       1506.16        17.80 o                         
  -5   1   4          2.87          6.45         3.28 o                         
  -4   1   4        792.15       1056.73        16.75 o                         
  -3   1   4       5509.39       5539.82       181.03 o                         
  -2   1   4       1763.64       1643.86       143.48 o                         
  -1   1   4       4749.84       4379.96        35.49 o                         
   0   1   4        918.65        810.72         8.40 o                         
   1   1   4          8.25         13.29         2.59 o                         
   2   1   4       5822.84       6143.81        69.64 o                         
   3   1   4        536.38        566.17        10.19 o                         
   4   1   4      14318.45      14405.79       133.31 o                         
   5   1   4         33.74         39.60         2.93 o                         
   6   1   4       5221.12       5242.42        25.13 o                         
   7   1   4       3785.14       3902.28        20.61 o                         
   8   1   4         43.82         43.90         2.72 o                         
   9   1   4         50.46         66.93         3.14 o                         
  10   1   4         61.80         54.91         3.86 o                         
  11   1   4        402.65        404.60         5.30 o                         
  12   1   4        339.43        319.42         5.09 o                         
 -14   2   4        678.99        652.52        10.97 o                         
 -13   2   4        267.99        284.32         5.06 o                         
 -12   2   4         73.58         83.17         3.37 o                         
 -11   2   4        345.22        354.65         5.63 o                         
 -10   2   4        278.99        273.96         3.37 o                         
  -9   2   4        454.36        448.85         4.46 o                         
  -8   2   4       1196.98       1222.44         9.30 o                         
  -7   2   4         15.52         22.68         3.64 o                         
  -6   2   4       3092.58       3104.30        33.04 o                         
  -5   2   4         45.85         78.88         4.02 o                         
  -4   2   4        374.77        377.26         8.77 o                         
  -3   2   4       1399.60       1382.68       129.67 o                         
  -2   2   4       2321.70       2324.17        93.15 o                         
  -1   2   4       4998.21       4884.15        45.73 o                         
   0   2   4        910.69        852.31        15.68 o                         
   1   2   4       1990.94       2142.90        21.00 o                         
   2   2   4        285.62        287.15         7.19 o                         
   3   2   4       4731.15       4675.58        44.67 o                         
   4   2   4        419.86        458.05         7.55 o                         
   5   2   4       1407.60       1498.49        20.96 o                         
   6   2   4       2949.69       2980.40        14.73 o                         
   7   2   4        702.10        692.75         7.95 o                         
   8   2   4       2251.92       2259.99        15.22 o                         
   9   2   4        317.66        351.18         6.59 o                         
  10   2   4       1385.98       1309.30        31.33 o                         
  11   2   4        210.19        193.55         3.57 o                         
  12   2   4        632.91        610.53         7.68 o                         
 -13   3   4        379.42        389.48        17.17 o                         
 -12   3   4         81.61         86.28         3.17 o                         
 -11   3   4         98.23         95.58         3.47 o                         
 -10   3   4        911.80        966.31        10.17 o                         
  -9   3   4        101.31         98.32         3.71 o                         
  -8   3   4       2321.76       2338.81        19.96 o                         
  -7   3   4        303.62        307.64         7.61 o                         
  -6   3   4        438.11        412.58         7.86 o                         
  -5   3   4          9.45         19.00         5.75 o                         
  -4   3   4         87.38         89.75         3.73 o                         
  -3   3   4        127.77        113.01         5.73 o                         
  -2   3   4       4414.59       4126.70        46.41 o                         
  -1   3   4       9305.50       9196.49       184.06 o                         
   0   3   4      28740.29      29084.04       311.45 o                         
   1   3   4       1619.49       1749.38        19.54 o                         
   2   3   4       1908.50       1730.04        18.71 o                         
   3   3   4         40.53         46.97         3.04 o                         
   4   3   4       1528.78       1711.34        27.44 o                         
   5   3   4       3457.37       3645.74        31.20 o                         
   6   3   4        461.84        452.48         6.60 o                         
   7   3   4       3736.56       3813.88        22.74 o                         
   8   3   4       5832.35       6133.13        33.88 o                         
   9   3   4         44.72         52.24         3.06 o                         
  10   3   4       1665.23       1574.75        20.86 o                         
  11   3   4         19.72         22.34         2.07 o                         
  12   3   4         15.58         16.86         2.14 o                         
 -13   4   4        960.48        941.37        33.63 o                         
 -12   4   4        480.15        509.74         9.73 o                         
 -11   4   4         64.12         68.96         3.36 o                         
 -10   4   4        631.25        631.92         6.91 o                         
  -9   4   4        528.71        514.76         5.94 o                         
  -8   4   4        619.04        582.49         5.51 o                         
  -7   4   4        114.23         90.08         2.59 o                         
  -6   4   4        318.99        299.23         7.42 o                         
  -5   4   4        909.71        664.62        22.46 o                         
  -4   4   4       3813.86       3650.37        85.50 o                         
  -3   4   4       6440.27       5896.86        75.37 o                         
  -2   4   4          7.49         17.40         1.96 o                         
  -1   4   4       1226.06       1372.99        15.62 o                         
   0   4   4        575.42        616.52         8.30 o                         
   1   4   4       1214.25       1292.56         9.80 o                         
   2   4   4        779.23        735.22        14.47 o                         
   3   4   4       1172.85       1120.50        23.72 o                         
   4   4   4       2025.21       1901.66        19.75 o                         
   5   4   4       2535.04       2480.05        18.65 o                         
   6   4   4        128.05        126.92         2.06 o                         
   7   4   4         34.27         43.45         2.44 o                         
   8   4   4        586.77        580.20         6.56 o                         
   9   4   4         92.57         80.34         2.68 o                         
  10   4   4       1172.90       1128.70        14.17 o                         
  11   4   4         57.01         65.15         2.34 o                         
  12   4   4        463.40        394.54         7.55 o                         
 -13   5   4        558.74        552.35        24.91 o                         
 -12   5   4        293.68        324.42         4.47 o                         
 -11   5   4       2457.36       2552.73        20.70 o                         
 -10   5   4        441.54        453.88         5.23 o                         
  -9   5   4        282.13        255.45         4.45 o                         
  -8   5   4        386.15        387.35         5.26 o                         
  -7   5   4        475.25        430.42         6.28 o                         
  -6   5   4       1848.62       1809.66        51.17 o                         
  -5   5   4         12.54          7.14         3.48 o                         
  -4   5   4       8577.54       8133.06       124.30 o                         
  -3   5   4       2599.12       2493.57        41.12 o                         
  -2   5   4       5057.62       4782.40        34.95 o                         
  -1   5   4          9.05          9.22         2.75 o                         
   0   5   4       2534.49       2526.88        24.87 o                         
   1   5   4       3541.92       3557.38        38.48 o                         
   2   5   4        223.13        217.91         7.79 o                         
   3   5   4       1052.18        989.35        16.60 o                         
   4   5   4        515.58        518.49         6.34 o                         
   5   5   4       2164.72       2188.92        10.05 o                         
   6   5   4       1668.22       1644.59         9.04 o                         
   7   5   4        137.56        123.41         2.59 o                         
   8   5   4       1380.16       1438.85        12.30 o                         
   9   5   4         77.54         74.33         2.71 o                         
  10   5   4         42.90         39.00         2.57 o                         
  11   5   4        172.42        177.27         2.51 o                         
 -13   6   4        164.18        149.06         9.04 o                         
 -12   6   4        534.82        525.53         4.31 o                         
 -11   6   4       1996.99       2072.90        15.43 o                         
 -10   6   4        820.37        814.57         7.56 o                         
  -9   6   4       1606.11       1630.84        12.93 o                         
  -8   6   4       1553.92       1545.64        10.19 o                         
  -7   6   4       2598.64       2481.17        15.61 o                         
  -6   6   4        529.87        515.09         7.98 o                         
  -5   6   4       1178.78       1112.67        13.17 o                         
  -4   6   4         13.54         13.08         2.94 o                         
  -3   6   4       1263.48       1161.12        17.27 o                         
  -2   6   4       2313.56       2279.67        20.65 o                         
  -1   6   4      11025.33      10706.83        96.02 o                         
   0   6   4        271.55        290.08         4.29 o                         
   1   6   4      12103.27      11540.78       104.98 o                         
   2   6   4        455.26        390.34         8.21 o                         
   3   6   4        169.27        208.53         5.67 o                         
   4   6   4       3248.39       3156.03        28.31 o                         
   5   6   4         33.08         40.41         1.50 o                         
   6   6   4         29.29         38.89         1.65 o                         
   7   6   4       1050.99       1094.00         8.78 o                         
   8   6   4         48.81         56.25         2.58 o                         
   9   6   4       2850.12       2856.04        27.09 o                         
  10   6   4         93.47        107.86         2.76 o                         
  11   6   4        335.70        324.21         7.42 o                         
 -13   7   4         30.92         30.02         1.50 o                         
 -12   7   4        347.13        351.61         3.86 o                         
 -11   7   4        589.05        605.80         6.45 o                         
 -10   7   4        179.77        202.06         4.34 o                         
  -9   7   4        831.46        836.21        11.23 o                         
  -8   7   4         66.04         66.52         2.92 o                         
  -7   7   4        204.72        191.42         3.02 o                         
  -6   7   4        474.61        465.39         3.73 o                         
  -5   7   4        519.33        502.07         7.20 o                         
  -4   7   4       2213.84       2116.21        44.91 o                         
  -3   7   4        107.41        103.77         5.42 o                         
  -2   7   4        176.33        147.18         3.94 o                         
  -1   7   4        509.73        458.80         9.15 o                         
   0   7   4         62.90         61.28         3.89 o                         
   1   7   4       2427.51       2442.20        32.65 o                         
   2   7   4       1853.01       1800.76        21.61 o                         
   3   7   4       1112.22       1095.06        15.18 o                         
   4   7   4        813.88        776.80         5.36 o                         
   5   7   4        102.82        109.59         1.56 o                         
   6   7   4         39.36         39.38         1.71 o                         
   7   7   4        698.82        673.41         4.39 o                         
   8   7   4        670.26        682.91         5.12 o                         
   9   7   4       2157.75       2127.26        35.18 o                         
  10   7   4         10.96         11.96         2.21 o                         
  11   7   4        273.65        252.06         4.25 o                         
 -12   8   4        629.43        618.46         8.40 o                         
 -11   8   4        295.80        307.00         3.69 o                         
 -10   8   4       1076.14       1078.30         7.11 o                         
  -9   8   4       1687.21       1647.92        14.23 o                         
  -8   8   4        746.39        738.02         6.68 o                         
  -7   8   4       1103.69       1098.71         7.58 o                         
  -6   8   4       8255.01       8068.37        42.44 o                         
  -5   8   4       2086.39       2096.30        20.62 o                         
  -4   8   4         42.67         55.90         3.69 o                         
  -3   8   4        740.04        741.64        29.32 o                         
  -2   8   4        707.01        574.64         7.84 o                         
  -1   8   4       5716.03       5643.94        66.84 o                         
   0   8   4       2488.48       2474.03        28.12 o                         
   1   8   4       8362.76       8500.45        96.36 o                         
   2   8   4       3405.55       3408.72        42.92 o                         
   3   8   4        374.30        338.25         3.62 o                         
   4   8   4       3436.53       3375.34        14.32 o                         
   5   8   4       1255.32       1235.38         5.70 o                         
   6   8   4        664.05        669.51         4.73 o                         
   7   8   4        678.75        665.41         7.58 o                         
   8   8   4       1660.78       1746.97        14.29 o                         
   9   8   4        461.09        456.95         4.52 o                         
  10   8   4        234.68        231.29         4.44 o                         
  11   8   4         19.59         20.70         1.63 o                         
 -12   9   4        804.75        775.58        10.63 o                         
 -11   9   4        408.18        422.35         5.56 o                         
 -10   9   4        425.39        393.55         5.99 o                         
  -9   9   4        411.11        413.65         4.29 o                         
  -8   9   4          9.95         12.18         2.62 o                         
  -7   9   4         71.31         72.69         2.57 o                         
  -6   9   4         89.48         89.68         2.60 o                         
  -5   9   4       1502.84       1497.18        14.40 o                         
  -4   9   4       3724.39       3622.03        76.16 o                         
  -3   9   4        217.67        205.53         3.32 o                         
  -2   9   4       2219.87       2279.67        27.06 o                         
  -1   9   4       1018.72       1097.22        19.51 o                         
   0   9   4         14.11         18.88         1.84 o                         
   1   9   4       1481.05       1500.28        10.12 o                         
   2   9   4       3117.06       2981.66        22.73 o                         
   3   9   4       3247.16       3144.33        21.45 o                         
   4   9   4       3192.43       3071.48        12.90 o                         
   5   9   4        101.21        108.02         1.77 o                         
   6   9   4         29.20         28.36         1.87 o                         
   7   9   4         94.34        107.36         2.54 o                         
   8   9   4        139.28        147.71         3.13 o                         
   9   9   4         90.56         99.31         3.36 o                         
  10   9   4        547.68        528.34        14.52 o                         
 -12  10   4        145.08        126.63         2.18 o                         
 -11  10   4        161.52        162.89         2.93 o                         
 -10  10   4        132.40        131.10         2.67 o                         
  -9  10   4        398.87        396.84         4.47 o                         
  -8  10   4        753.17        718.77         5.85 o                         
  -7  10   4       1498.33       1413.51        10.41 o                         
  -6  10   4        292.33        293.10         3.76 o                         
  -5  10   4      12888.99      12645.57       104.18 o                         
  -4  10   4          0.08          2.52         2.17 o                         
  -3  10   4       8893.58       8725.59       105.46 o                         
  -2  10   4        365.19        334.03         2.93 o                         
  -1  10   4       2614.57       2581.44        18.10 o                         
   0  10   4        171.79        172.51         2.10 o                         
   1  10   4        873.45        893.13         6.76 o                         
   2  10   4         23.44         23.99         1.49 o                         
   3  10   4       5672.01       5628.34        20.84 o                         
   4  10   4        350.88        352.30         3.82 o                         
   5  10   4        916.00        905.09         5.33 o                         
   6  10   4        124.73        139.20         1.99 o                         
   7  10   4        489.23        494.63         3.93 o                         
   8  10   4         25.71         34.28         2.64 o                         
   9  10   4        169.59        169.53         3.07 o                         
  10  10   4        139.13        143.10         3.05 o                         
 -11  11   4        197.55        206.19         3.10 o                         
 -10  11   4        113.27        115.90         2.72 o                         
  -9  11   4        284.78        259.70         3.48 o                         
  -8  11   4         72.31         75.89         3.21 o                         
  -7  11   4       2153.60       2004.47        17.35 o                         
  -6  11   4         53.83         51.43         2.71 o                         
  -5  11   4         11.46         14.77         2.57 o                         
  -4  11   4        157.38        163.14         3.63 o                         
  -3  11   4        306.68        291.67         3.28 o                         
  -2  11   4         21.93         23.41         3.02 o                         
  -1  11   4         14.15         19.12         1.72 o                         
   0  11   4       1768.87       1676.67        12.39 o                         
   1  11   4        300.05        283.33         3.01 o                         
   2  11   4        156.02        140.98         1.77 o                         
   3  11   4        248.99        237.35         2.12 o                         
   4  11   4       1510.32       1502.89         7.84 o                         
   5  11   4        293.67        291.09         2.31 o                         
   6  11   4         49.15         60.51         1.88 o                         
   7  11   4        413.73        426.60         3.85 o                         
   8  11   4         34.83         36.80         2.58 o                         
   9  11   4        125.40        144.45         3.14 o                         
  10  11   4        279.19        241.39         5.02 o                         
 -11  12   4        575.48        478.42         6.41 o                         
 -10  12   4        920.26        900.82        13.08 o                         
  -9  12   4       1221.57       1206.29        18.92 o                         
  -8  12   4         16.92         16.42         2.26 o                         
  -7  12   4       1390.34       1300.44        23.25 o                         
  -6  12   4       7449.18       7086.59        70.65 o                         
  -5  12   4       1850.85       1842.09        12.56 o                         
  -4  12   4        207.42        201.44         3.20 o                         
  -3  12   4       2798.82       2752.71        32.65 o                         
  -2  12   4        955.35        897.46         7.46 o                         
  -1  12   4       3186.75       3143.37        19.40 o                         
   0  12   4        864.65        859.05         5.52 o                         
   1  12   4        736.07        714.51         6.25 o                         
   2  12   4       1355.61       1331.39         8.56 o                         
   3  12   4        774.84        768.09         6.72 o                         
   4  12   4        327.56        325.82         2.47 o                         
   5  12   4        329.35        335.10         2.46 o                         
   6  12   4         32.62         35.79         1.99 o                         
   7  12   4        268.43        295.45         3.40 o                         
   8  12   4         77.64         80.22         2.28 o                         
   9  12   4         76.83         69.66         3.94 o                         
 -10  13   4         37.03         44.20         2.84 o                         
  -9  13   4        178.85        174.21         3.56 o                         
  -8  13   4        278.19        280.50         3.17 o                         
  -7  13   4        100.99         91.79         3.08 o                         
  -6  13   4         16.86         19.17         4.28 o                         
  -5  13   4        811.07        775.14         7.02 o                         
  -4  13   4       5198.17       5234.02        62.43 o                         
  -3  13   4        787.00        750.66        11.64 o                         
  -2  13   4       2307.64       2285.76        21.69 o                         
  -1  13   4         79.53         78.97         2.62 o                         
   0  13   4       1084.65       1021.62         8.92 o                         
   1  13   4        561.44        551.92         4.76 o                         
   2  13   4         24.94         33.27         1.76 o                         
   3  13   4        148.67        151.81         2.01 o                         
   4  13   4       1844.38       1798.72        16.64 o                         
   5  13   4       1106.33       1103.67        10.59 o                         
   6  13   4        523.88        516.27         4.80 o                         
   7  13   4       1330.75       1357.93        13.45 o                         
   8  13   4        361.34        367.22         8.64 o                         
 -10  14   4          3.87          2.89         1.89 o                         
  -9  14   4        302.19        277.66        10.93 o                         
  -8  14   4         11.04         12.23         1.75 o                         
  -7  14   4       1195.24       1125.22        18.50 o                         
  -6  14   4          5.23          6.81         2.38 o                         
  -5  14   4        190.77        201.81         3.12 o                         
  -4  14   4          0.12         -0.31         2.41 o                         
  -3  14   4       2011.07       1991.67        40.58 o                         
  -2  14   4         89.90         74.08         2.68 o                         
  -1  14   4       1682.64       1704.48        11.53 o                         
   0  14   4         57.58         53.07         2.18 o                         
   1  14   4        250.19        269.73         2.91 o                         
   2  14   4          4.64          7.09         2.06 o                         
   3  14   4         67.95         81.87         2.26 o                         
   4  14   4        490.91        500.09         6.16 o                         
   5  14   4        411.14        409.69         4.17 o                         
   6  14   4         28.03         27.94         2.48 o                         
   7  14   4         50.61         57.20         5.38 o                         
   8  14   4         24.15         22.38         2.77 o                         
  -9  15   4        253.82        187.49         3.04 o                         
  -8  15   4         76.30         77.84         3.25 o                         
  -7  15   4       1216.71       1139.25        37.30 o                         
  -6  15   4         57.27         64.41         2.08 o                         
  -5  15   4        223.65        204.61         3.80 o                         
  -4  15   4        571.58        574.06        10.19 o                         
  -3  15   4        506.86        518.65         8.28 o                         
  -2  15   4        603.67        641.27        10.33 o                         
  -1  15   4         54.23         66.13         2.55 o                         
   0  15   4        278.26        294.88         3.80 o                         
   1  15   4        237.18        251.92         3.02 o                         
   2  15   4         88.55         94.67         2.70 o                         
   3  15   4       1694.08       1813.84        22.52 o                         
   4  15   4        591.63        631.67        11.53 o                         
   5  15   4        294.47        326.03         3.48 o                         
   6  15   4         24.28         31.86         3.12 o                         
   7  15   4        106.80        131.20         4.93 o                         
  -8  16   4        166.98        120.62         8.99 o                         
  -7  16   4        805.07        762.29        24.54 o                         
  -6  16   4        178.10        171.95         5.04 o                         
  -5  16   4        451.34        438.26        11.29 o                         
  -4  16   4          0.15          1.33         1.95 o                         
  -3  16   4        907.49        920.70        12.12 o                         
  -2  16   4         81.11         71.01         2.85 o                         
  -1  16   4        963.26       1019.87        17.63 o                         
   0  16   4         31.91         36.92         2.24 o                         
   1  16   4        714.43        745.00         9.32 o                         
   2  16   4         18.05         21.57         2.14 o                         
   3  16   4        180.22        218.25         3.28 o                         
   4  16   4        146.81        165.26         2.89 o                         
   5  16   4       1300.28       1512.17        14.45 o                         
   6  16   4         44.03         39.37         3.07 o                         
  -7  17   4        477.75        384.40         4.91 o                         
  -6  17   4        166.61        171.15         7.98 o                         
  -5  17   4         69.48         75.41         1.85 o                         
  -4  17   4         34.52         42.17         1.91 o                         
  -3  17   4        315.37        315.00         6.96 o                         
  -2  17   4       1242.56       1341.77        21.46 o                         
  -1  17   4        344.54        352.50         4.24 o                         
   0  17   4       3541.39       3673.82        32.74 o                         
   1  17   4         64.17         80.56         2.97 o                         
   2  17   4        641.50        690.77         6.16 o                         
   3  17   4        125.97        147.61         3.69 o                         
   4  17   4         48.43         61.98         3.39 o                         
   5  17   4        233.03        261.27         6.18 o                         
  -5  18   4         25.82         29.59         2.17 o                         
  -4  18   4         37.11         30.07         1.39 o                         
  -3  18   4        254.93        267.49         5.68 o                         
  -2  18   4        428.89        460.77         8.99 o                         
  -1  18   4         69.15         79.80         2.27 o                         
   0  18   4         59.34         63.79         3.85 o                         
   1  18   4        587.23        636.52         8.41 o                         
   2  18   4        795.21        914.35         7.91 o                         
   3  18   4        404.39        463.52         5.52 o                         
  -3  19   4        738.87        685.93        11.62 o                         
  -2  19   4        134.60        125.53         2.84 o                         
  -1  19   4       1026.54       1100.84        72.77 o                         
   0  19   4        117.01        128.41         9.31 o                         
   1  19   4         13.86         18.34         2.67 o                         
 -13   0   5         38.44         41.23         3.27 o                         
 -11   0   5        310.28        330.88         6.79 o                         
  -9   0   5          0.35          5.26         4.64 o                         
  -7   0   5       2733.32       2971.37        36.25 o                         
  -5   0   5         66.52         68.28         5.15 o                         
  -3   0   5       1298.68       1403.06        20.27 o                         
  -1   0   5       6764.64       7076.89       113.08 o                         
   1   0   5      14711.76      13956.54       275.87 o                         
   3   0   5      15332.44      15758.92       244.24 o                         
   5   0   5        651.43        645.13         7.47 o                         
   7   0   5        234.90        242.50         6.27 o                         
   9   0   5       2671.01       2758.64       104.85 o                         
  11   0   5       5870.88       5644.86       200.09 o                         
 -14   1   5        789.64        720.70        18.69 o                         
 -13   1   5         79.64         90.72         2.12 o                         
 -12   1   5          6.22         10.10         2.68 o                         
 -11   1   5       1013.98       1033.68        14.62 o                         
 -10   1   5       1320.39       1396.38        12.16 o                         
  -9   1   5       4470.10       4671.88        31.34 o                         
  -8   1   5         80.08         72.33         3.46 o                         
  -7   1   5      11244.44      11596.03       125.29 o                         
  -6   1   5        220.96        210.32         8.45 o                         
  -5   1   5       1240.97       1302.40        15.63 o                         
  -4   1   5       1768.77       1866.09        25.25 o                         
  -3   1   5        201.61        224.35        19.70 o                         
  -2   1   5        277.72        274.16         6.23 o                         
  -1   1   5      11268.47      11385.73       153.87 o                         
   0   1   5         85.03        110.69         3.93 o                         
   1   1   5       7920.30       7823.86        62.39 o                         
   2   1   5        463.42        443.99        10.00 o                         
   3   1   5       4174.74       4348.98        51.78 o                         
   4   1   5         18.81         13.63         3.52 o                         
   5   1   5         18.65         25.69         1.92 o                         
   6   1   5          4.88         10.94         2.21 o                         
   7   1   5        301.67        284.64         4.20 o                         
   8   1   5        147.02        131.12         4.68 o                         
   9   1   5        218.18        226.57         4.99 o                         
  10   1   5          2.68          4.95         3.05 o                         
  11   1   5        288.86        273.17         7.81 o                         
 -14   2   5        141.46        118.94         3.37 o                         
 -13   2   5         44.50         47.91         2.27 o                         
 -12   2   5         45.64         58.55         3.45 o                         
 -11   2   5          8.69         16.51         2.63 o                         
 -10   2   5         46.61         64.74         2.86 o                         
  -9   2   5         19.44         24.63         2.93 o                         
  -8   2   5         19.02         28.01         3.20 o                         
  -7   2   5        131.48        160.15         3.28 o                         
  -6   2   5         78.09        107.42         5.99 o                         
  -5   2   5       1935.98       1976.83        53.51 o                         
  -4   2   5         37.56         40.35         4.85 o                         
  -3   2   5       3943.29       3688.21        47.07 o                         
  -2   2   5        870.95        811.33        12.38 o                         
  -1   2   5        503.74        509.31        10.21 o                         
   0   2   5        403.52        479.33         7.52 o                         
   1   2   5       2235.71       2233.85        30.39 o                         
   2   2   5          8.26         15.28         4.72 o                         
   3   2   5       9057.85       9430.44       102.77 o                         
   4   2   5         19.62         13.08         3.42 o                         
   5   2   5       8125.01       8104.04        70.17 o                         
   6   2   5          6.39          7.23         1.94 o                         
   7   2   5       1319.95       1360.88         8.59 o                         
   8   2   5       1432.58       1381.24        18.32 o                         
   9   2   5        375.01        400.63         7.42 o                         
  10   2   5        384.79        390.51         6.30 o                         
  11   2   5       1362.22       1316.89        33.49 o                         
 -13   3   5       1281.31       1278.24        11.81 o                         
 -12   3   5         85.71        100.32         3.34 o                         
 -11   3   5       3448.62       3603.57        36.10 o                         
 -10   3   5        230.15        246.36         3.56 o                         
  -9   3   5         98.56        116.96         3.31 o                         
  -8   3   5        663.21        697.95        10.08 o                         
  -7   3   5        800.19        886.98        10.54 o                         
  -6   3   5       1442.92       1451.94        18.78 o                         
  -5   3   5        968.16        813.35        12.31 o                         
  -4   3   5        898.24        901.43        13.00 o                         
  -3   3   5      11385.38      10643.49       119.29 o                         
  -2   3   5       1094.49       1160.94        20.02 o                         
  -1   3   5      26913.96      26725.56       469.37 o                         
   0   3   5       8645.30       9419.00        88.12 o                         
   1   3   5       2049.23       2019.91        20.79 o                         
   2   3   5        820.15        764.47        20.72 o                         
   3   3   5        258.43        264.71        12.22 o                         
   4   3   5        249.67        242.52         4.11 o                         
   5   3   5       1452.24       1457.13        11.08 o                         
   6   3   5         17.26         19.04         2.15 o                         
   7   3   5       1629.33       1597.15        10.88 o                         
   8   3   5         37.53         36.67         2.66 o                         
   9   3   5        196.59        250.67         3.94 o                         
  10   3   5        370.35        403.06         6.68 o                         
  11   3   5         73.96         82.92         2.34 o                         
 -13   4   5       1301.52       1347.72        14.97 o                         
 -12   4   5        117.59        127.12         3.28 o                         
 -11   4   5        106.66        117.81         3.55 o                         
 -10   4   5        109.62        109.38         3.13 o                         
  -9   4   5         66.37         83.93         4.33 o                         
  -8   4   5       2459.69       2474.39        32.24 o                         
  -7   4   5       1508.06       1542.46        14.86 o                         
  -6   4   5         85.82         78.68         4.44 o                         
  -5   4   5        986.52       1038.19        14.95 o                         
  -4   4   5         29.43         36.64         3.56 o                         
  -3   4   5       1949.06       1770.61        25.28 o                         
  -2   4   5        370.67        368.55         5.87 o                         
  -1   4   5        491.77        347.60        10.42 o                         
   0   4   5        502.50        482.74         9.03 o                         
   1   4   5        369.17        442.72         5.92 o                         
   2   4   5       4108.22       3957.92        47.02 o                         
   3   4   5        360.57        365.52         6.82 o                         
   4   4   5       1682.80       1624.02         9.99 o                         
   5   4   5       4166.18       4143.57        17.62 o                         
   6   4   5        916.77        908.30         5.02 o                         
   7   4   5       2469.38       2513.42        12.93 o                         
   8   4   5        108.88        154.06         2.79 o                         
   9   4   5        618.03        571.21         7.41 o                         
  10   4   5        648.94        601.79        11.57 o                         
  11   4   5         85.44         91.04         2.24 o                         
 -13   5   5        707.60        686.97        11.44 o                         
 -12   5   5        106.81        118.91         2.88 o                         
 -11   5   5       1096.98       1133.24        14.53 o                         
 -10   5   5        111.02        108.66         5.19 o                         
  -9   5   5         68.95         80.65         3.23 o                         
  -8   5   5        216.57        210.44         3.88 o                         
  -7   5   5        361.05        367.82         5.52 o                         
  -6   5   5         40.93         43.22         2.19 o                         
  -5   5   5       2121.06       1875.61        38.29 o                         
  -4   5   5        325.83        309.05         5.89 o                         
  -3   5   5       3083.68       2862.51        59.86 o                         
  -2   5   5       3167.73       3041.43        44.74 o                         
  -1   5   5        128.96        151.51         4.32 o                         
   0   5   5       2020.15       1967.34        19.83 o                         
   1   5   5       1674.77       1651.66        22.23 o                         
   2   5   5        163.24        211.45         8.61 o                         
   3   5   5       2647.97       2615.81        56.42 o                         
   4   5   5        356.17        362.60         2.40 o                         
   5   5   5       1256.94       1191.88         6.40 o                         
   6   5   5        352.96        360.34         2.73 o                         
   7   5   5       1919.80       1866.83        13.28 o                         
   8   5   5        709.86        709.73         7.43 o                         
   9   5   5       1700.76       1707.53        23.31 o                         
  10   5   5         92.26        104.16         2.37 o                         
  11   5   5        356.76        319.46        12.27 o                         
 -13   6   5         88.44         72.79         2.79 o                         
 -12   6   5       3068.18       3123.47        25.43 o                         
 -11   6   5         68.26         84.39         3.13 o                         
 -10   6   5       1215.19       1240.64        15.61 o                         
  -9   6   5        671.57        689.88        11.60 o                         
  -8   6   5        226.34        207.64         3.96 o                         
  -7   6   5        438.02        441.96         5.18 o                         
  -6   6   5        137.68        125.27         2.40 o                         
  -5   6   5       1430.22       1370.84        16.94 o                         
  -4   6   5      12327.16      11527.86       242.63 o                         
  -3   6   5         30.94         37.12         3.95 o                         
  -2   6   5       1730.37       1571.66        18.37 o                         
  -1   6   5       1340.71       1192.30        13.76 o                         
   0   6   5        435.15        434.20         5.49 o                         
   1   6   5        260.69        217.94         8.89 o                         
   2   6   5         88.43        114.01         7.90 o                         
   3   6   5        397.86        390.87         3.83 o                         
   4   6   5        489.85        485.26         4.06 o                         
   5   6   5        221.62        223.35         2.04 o                         
   6   6   5        826.05        836.78         5.07 o                         
   7   6   5       2135.02       2108.07        13.03 o                         
   8   6   5        219.58        231.63         2.89 o                         
   9   6   5       2001.24       1960.55        26.54 o                         
  10   6   5        351.00        378.92         4.79 o                         
  11   6   5         82.41         78.72         4.05 o                         
 -13   7   5         78.96         68.61         2.81 o                         
 -12   7   5         15.58         25.49         1.97 o                         
 -11   7   5        622.03        638.20         5.97 o                         
 -10   7   5        216.48        219.30         5.58 o                         
  -9   7   5        934.61        876.58         8.19 o                         
  -8   7   5         21.23         19.04         3.48 o                         
  -7   7   5        612.28        591.15         5.26 o                         
  -6   7   5        275.50        271.17         3.61 o                         
  -5   7   5        644.33        644.73         8.16 o                         
  -4   7   5       4223.39       3968.04        85.36 o                         
  -3   7   5        766.06        735.74        19.92 o                         
  -2   7   5       3855.98       3745.97        42.98 o                         
  -1   7   5        100.87        121.01         3.77 o                         
   0   7   5        363.46        356.20        10.75 o                         
   1   7   5       2394.86       2340.81        32.85 o                         
   2   7   5        760.99        820.59         9.77 o                         
   3   7   5        393.35        363.14         2.48 o                         
   4   7   5       2179.54       2092.91         8.98 o                         
   5   7   5        334.00        318.57         2.23 o                         
   6   7   5       3183.84       3168.40        18.03 o                         
   7   7   5         52.55         49.70         2.13 o                         
   8   7   5       2007.51       1963.19        20.82 o                         
   9   7   5         17.87         12.30         2.51 o                         
  10   7   5         53.21         62.62         2.45 o                         
 -12   8   5       1408.99       1377.91        20.55 o                         
 -11   8   5        692.45        709.42        11.25 o                         
 -10   8   5       1882.58       1892.37        17.89 o                         
  -9   8   5        255.92        276.34         6.89 o                         
  -8   8   5        403.49        426.49         5.30 o                         
  -7   8   5         11.49         11.18         2.58 o                         
  -6   8   5       2041.50       2035.34        13.29 o                         
  -5   8   5        399.10        393.32         5.02 o                         
  -4   8   5       2355.21       2326.95        31.13 o                         
  -3   8   5        665.20        702.78        14.85 o                         
  -2   8   5       2704.70       2459.49        49.34 o                         
  -1   8   5       2045.22       1949.93        29.71 o                         
   0   8   5        864.51        815.31         8.42 o                         
   1   8   5        218.05        209.62         2.43 o                         
   2   8   5         39.40         46.00         1.39 o                         
   3   8   5       4885.18       4630.12        22.47 o                         
   4   8   5        123.10        117.10         1.56 o                         
   5   8   5        461.42        463.17         2.74 o                         
   6   8   5        844.57        847.83         4.29 o                         
   7   8   5        203.07        194.95         2.89 o                         
   8   8   5          3.84          6.92         2.59 o                         
   9   8   5        126.71        133.94         3.15 o                         
  10   8   5        181.75        191.42         3.60 o                         
 -12   9   5         13.51         12.76         1.81 o                         
 -11   9   5        595.28        586.07         5.92 o                         
 -10   9   5        734.61        733.17         9.02 o                         
  -9   9   5        632.60        615.08         6.30 o                         
  -8   9   5        388.85        376.84         4.13 o                         
  -7   9   5        359.87        346.87         3.73 o                         
  -6   9   5        197.54        186.40         3.94 o                         
  -5   9   5        108.23        107.28         2.53 o                         
  -4   9   5         27.22         36.21         2.73 o                         
  -3   9   5        907.17        888.56        12.63 o                         
  -2   9   5         52.08         60.29         2.42 o                         
  -1   9   5        244.83        234.59         2.34 o                         
   0   9   5       1749.66       1719.81         8.48 o                         
   1   9   5        290.03        280.89         2.29 o                         
   2   9   5       6911.65       6764.88        34.29 o                         
   3   9   5         17.21         14.67         1.40 o                         
   4   9   5        911.22        929.13         4.47 o                         
   5   9   5        441.22        434.20         2.71 o                         
   6   9   5        359.32        369.47         2.85 o                         
   7   9   5         81.40         85.42         2.48 o                         
   8   9   5        170.09        185.97         3.60 o                         
   9   9   5       1681.22       1783.72        28.39 o                         
  10   9   5       1876.01       1749.01        19.58 o                         
 -12  10   5         65.96         61.31         1.86 o                         
 -11  10   5        271.20        246.45         4.36 o                         
 -10  10   5       2047.43       2048.99        20.53 o                         
  -9  10   5        488.66        482.55         5.36 o                         
  -8  10   5       7478.28       7234.94        49.87 o                         
  -7  10   5        410.75        397.35         4.19 o                         
  -6  10   5       4405.58       4215.64        44.00 o                         
  -5  10   5         33.76         43.49         2.42 o                         
  -4  10   5       1579.80       1548.01        21.56 o                         
  -3  10   5       2799.58       2789.29        37.69 o                         
  -2  10   5        137.37        143.11         2.34 o                         
  -1  10   5         81.65         85.51         2.21 o                         
   0  10   5       2434.62       2320.01        10.70 o                         
   1  10   5       2283.87       2237.97        12.19 o                         
   2  10   5       4132.79       4062.19        25.53 o                         
   3  10   5        105.62        104.74         1.82 o                         
   4  10   5         42.42         51.79         1.60 o                         
   5  10   5        144.20        147.41         1.79 o                         
   6  10   5        820.52        850.74         4.56 o                         
   7  10   5         18.63         25.19         2.51 o                         
   8  10   5          3.67          8.16         2.39 o                         
   9  10   5        370.93        351.44        13.91 o                         
 -11  11   5        241.88        212.82         5.49 o                         
 -10  11   5        969.55        981.67         9.91 o                         
  -9  11   5         97.97         91.04         3.09 o                         
  -8  11   5         10.94         12.74         2.49 o                         
  -7  11   5        588.77        570.22         9.49 o                         
  -6  11   5       1086.26       1073.12         8.67 o                         
  -5  11   5       1206.84       1168.24         8.82 o                         
  -4  11   5         89.71         98.50         3.96 o                         
  -3  11   5         57.65         68.08         2.55 o                         
  -2  11   5       2393.91       2421.72        20.45 o                         
  -1  11   5       1163.41       1125.66         9.03 o                         
   0  11   5        172.72        187.03         2.28 o                         
   1  11   5        239.76        252.20         2.81 o                         
   2  11   5       4738.34       4608.38        27.60 o                         
   3  11   5       1862.78       1883.85        11.37 o                         
   4  11   5        427.96        428.79         3.09 o                         
   5  11   5        101.30         98.15         2.02 o                         
   6  11   5        126.54        149.55         2.35 o                         
   7  11   5        347.94        351.93         3.91 o                         
   8  11   5        128.44        150.55         3.88 o                         
   9  11   5        244.98        225.88         4.35 o                         
 -11  12   5        345.57        271.16         5.34 o                         
 -10  12   5       1167.86       1070.53        12.60 o                         
  -9  12   5        131.14        132.01         2.42 o                         
  -8  12   5        817.62        769.63        10.51 o                         
  -7  12   5        247.91        223.04         3.36 o                         
  -6  12   5        530.90        501.05         9.10 o                         
  -5  12   5        321.46        296.77         4.20 o                         
  -4  12   5       1069.97       1083.10        16.55 o                         
  -3  12   5        893.15        874.23         7.32 o                         
  -2  12   5        570.19        575.19         5.24 o                         
  -1  12   5       1599.23       1603.20        14.79 o                         
   0  12   5        654.85        634.43         5.72 o                         
   1  12   5        336.72        328.98         4.24 o                         
   2  12   5        126.17        114.88         2.11 o                         
   3  12   5        989.38        979.87         5.74 o                         
   4  12   5        344.28        348.37         3.50 o                         
   5  12   5         41.63         41.63         1.94 o                         
   6  12   5         34.87         37.49         2.38 o                         
   7  12   5        576.43        611.48         8.06 o                         
   8  12   5        755.22        757.15        12.79 o                         
 -10  13   5        347.63        317.03         8.03 o                         
  -9  13   5        448.13        449.02        20.49 o                         
  -8  13   5          1.16          0.89         1.75 o                         
  -7  13   5       1412.35       1340.71        26.47 o                         
  -6  13   5       1332.52       1248.82        19.47 o                         
  -5  13   5        173.41        154.13         3.14 o                         
  -4  13   5       1244.18       1218.92        20.01 o                         
  -3  13   5         58.79         56.98         2.79 o                         
  -2  13   5       1907.33       1857.43        19.51 o                         
  -1  13   5         63.23         58.53         2.60 o                         
   0  13   5        757.25        716.67         8.01 o                         
   1  13   5       1250.46       1239.30         9.96 o                         
   2  13   5         83.55         99.97         2.06 o                         
   3  13   5        452.65        441.85         3.24 o                         
   4  13   5        962.63        979.73         6.95 o                         
   5  13   5        173.80        181.00         1.99 o                         
   6  13   5       1788.59       1822.60        13.62 o                         
   7  13   5        811.19        852.50        15.76 o                         
   8  13   5       1504.96       1310.35        14.91 o                         
  -9  14   5        412.54        410.75         4.50 o                         
  -8  14   5        277.72        271.46         5.88 o                         
  -7  14   5        347.31        341.98         5.54 o                         
  -6  14   5        402.41        373.43         4.96 o                         
  -5  14   5         65.09         55.74         3.99 o                         
  -4  14   5       2845.68       2811.59        46.64 o                         
  -3  14   5        468.61        447.56         7.10 o                         
  -2  14   5        571.04        616.51         5.69 o                         
  -1  14   5        273.61        282.71         3.73 o                         
   0  14   5         68.50         68.95         2.54 o                         
   1  14   5       1955.33       1960.53        14.48 o                         
   2  14   5        165.94        175.03         2.49 o                         
   3  14   5        391.00        411.65         3.84 o                         
   4  14   5        356.35        345.91         5.77 o                         
   5  14   5        241.73        256.81         4.16 o                         
   6  14   5         27.86         34.58         5.70 o                         
   7  14   5        205.23        209.55         5.82 o                         
  -9  15   5         98.81         63.72         2.49 o                         
  -8  15   5         20.69         18.80         1.85 o                         
  -7  15   5        401.01        383.86         8.21 o                         
  -6  15   5        617.31        587.25         6.94 o                         
  -5  15   5        418.59        393.47         5.73 o                         
  -4  15   5         17.02         23.29         3.27 o                         
  -3  15   5        322.64        296.82         6.70 o                         
  -2  15   5       3059.54       3010.46        51.29 o                         
  -1  15   5         34.54         35.92         2.23 o                         
   0  15   5       3274.24       3412.85        35.77 o                         
   1  15   5        164.75        170.82         2.80 o                         
   2  15   5        737.82        786.41        12.70 o                         
   3  15   5        370.37        404.71         3.88 o                         
   4  15   5         45.20         58.98         2.42 o                         
   5  15   5          9.10         13.93         2.67 o                         
   6  15   5        554.40        578.93        19.37 o                         
  -8  16   5        306.14        223.32        12.24 o                         
  -7  16   5         29.26         30.81         1.57 o                         
  -6  16   5       1373.64       1348.72        27.21 o                         
  -5  16   5         50.62         53.21         1.68 o                         
  -4  16   5        965.66        895.20        10.83 o                         
  -3  16   5         64.62         64.16         2.34 o                         
  -2  16   5         54.49         57.79         2.24 o                         
  -1  16   5         19.82         25.16         2.24 o                         
   0  16   5         97.03        105.86         2.54 o                         
   1  16   5         30.34         38.43         2.76 o                         
   2  16   5         59.10         72.65         2.72 o                         
   3  16   5         36.40         43.54         2.20 o                         
   4  16   5        834.44        951.90        20.91 o                         
   5  16   5       2290.69       2465.36        92.09 o                         
  -6  17   5          6.44          7.10         1.25 o                         
  -5  17   5       1003.01        992.05        21.12 o                         
  -4  17   5       1173.74       1185.50        27.36 o                         
  -3  17   5       2097.70       2035.64        45.20 o                         
  -2  17   5        489.76        514.77        13.12 o                         
  -1  17   5        186.46        196.47         4.43 o                         
   0  17   5        199.79        208.13         2.85 o                         
   1  17   5         44.80         64.71         4.00 o                         
   2  17   5        366.01        397.17         6.74 o                         
   3  17   5         46.04         51.47         2.13 o                         
   4  17   5        685.44        698.91        32.06 o                         
  -5  18   5         76.83         65.80         2.53 o                         
  -4  18   5         79.36         69.92         4.37 o                         
  -3  18   5        128.88        135.97         3.41 o                         
  -2  18   5        319.53        327.57         5.18 o                         
  -1  18   5        883.29        883.91        22.04 o                         
   0  18   5         37.29         43.63         2.22 o                         
   1  18   5        390.96        388.21        10.87 o                         
   2  18   5         59.84         70.67         3.42 o                         
 -12   0   6        629.54        680.15        17.06 o                         
 -10   0   6       3138.29       3226.02        27.17 o                         
  -8   0   6       1183.42       1202.76        13.86 o                         
  -6   0   6        834.77        918.21        22.37 o                         
  -4   0   6        503.30        475.02        16.78 o                         
  -2   0   6      25688.62      26536.69       306.52 o                         
   0   0   6       6168.11       5802.18        65.78 o                         
   2   0   6       1577.48       1661.68        35.18 o                         
   4   0   6       5767.92       5599.28        51.51 o                         
   6   0   6      12172.21      12307.54       170.93 o                         
   8   0   6       1445.33       1464.82        18.59 o                         
  10   0   6        464.62        495.44         7.50 o                         
 -13   1   6        127.39        121.82         4.23 o                         
 -12   1   6        679.93        751.69         8.62 o                         
 -11   1   6          8.99         11.19         2.31 o                         
 -10   1   6       1642.70       1814.86        27.44 o                         
  -9   1   6       4183.46       4322.96        29.28 o                         
  -8   1   6       1857.70       1881.15        14.05 o                         
  -7   1   6        251.50        263.66         4.02 o                         
  -6   1   6       2425.27       2611.82        67.09 o                         
  -5   1   6       5384.98       6028.11        79.51 o                         
  -4   1   6        267.69        251.64         7.01 o                         
  -3   1   6        217.51        218.86         8.38 o                         
  -2   1   6      11478.72      11395.61       128.57 o                         
  -1   1   6       2867.23       2996.12        28.23 o                         
   0   1   6       1389.56       1348.11        40.59 o                         
   1   1   6       1043.66       1094.86        18.05 o                         
   2   1   6       1837.03       1833.91        26.75 o                         
   3   1   6       1243.98       1269.66        40.20 o                         
   4   1   6        314.00        332.33         5.17 o                         
   5   1   6          7.45         11.93         2.29 o                         
   6   1   6         81.52         78.03         2.56 o                         
   7   1   6         11.09          9.60         2.83 o                         
   8   1   6        165.35        168.14         4.19 o                         
   9   1   6        154.12        156.35         5.19 o                         
  10   1   6        861.42        824.13         8.02 o                         
  11   1   6         39.23         29.15         2.64 o                         
 -13   2   6        355.06        349.95         5.68 o                         
 -12   2   6         51.59         55.59         2.74 o                         
 -11   2   6        164.88        174.11         3.83 o                         
 -10   2   6        265.87        265.04         5.85 o                         
  -9   2   6        676.90        711.39         9.07 o                         
  -8   2   6       2021.07       2134.03        14.82 o                         
  -7   2   6          3.69          7.26         2.57 o                         
  -6   2   6       2415.65       2565.15        26.54 o                         
  -5   2   6       3834.31       4100.21        81.59 o                         
  -4   2   6       1694.75       1710.38        23.96 o                         
  -3   2   6       9300.06       9141.49       107.53 o                         
  -2   2   6       3284.29       3155.83        40.98 o                         
  -1   2   6       2641.45       2533.33        24.97 o                         
   0   2   6       1623.97       1437.14        21.47 o                         
   1   2   6       1529.61       1393.29        17.35 o                         
   2   2   6      10194.44      10470.57       118.69 o                         
   3   2   6         15.59         18.35         4.18 o                         
   4   2   6       5844.78       5649.86        57.33 o                         
   5   2   6       4924.74       4876.50        44.21 o                         
   6   2   6        611.19        620.04         6.50 o                         
   7   2   6         28.50         41.56         3.23 o                         
   8   2   6        423.19        491.10         8.45 o                         
   9   2   6        382.77        373.39         5.51 o                         
  10   2   6       1227.05       1261.79        10.27 o                         
  11   2   6        265.86        247.98         4.42 o                         
 -13   3   6        340.91        367.42         5.95 o                         
 -12   3   6        203.67        209.06         4.20 o                         
 -11   3   6        836.24        871.37         8.45 o                         
 -10   3   6        627.75        607.66         9.46 o                         
  -9   3   6       2486.71       2489.65        39.15 o                         
  -8   3   6       2937.08       3096.85        50.17 o                         
  -7   3   6         93.47        104.35         2.83 o                         
  -6   3   6       2784.14       2720.00        20.95 o                         
  -5   3   6       1335.60       1445.65        18.00 o                         
  -4   3   6       4860.80       4820.14       155.75 o                         
  -3   3   6        282.12        245.15        11.48 o                         
  -2   3   6        166.42        170.14         6.93 o                         
  -1   3   6       5373.54       5535.86        56.02 o                         
   0   3   6       1167.05       1249.32        24.24 o                         
   1   3   6         29.51         36.34         3.92 o                         
   2   3   6       1057.04        984.16        18.09 o                         
   3   3   6        372.14        380.71         6.41 o                         
   4   3   6         33.23         35.01         1.50 o                         
   5   3   6       1464.21       1478.95        10.15 o                         
   6   3   6         10.78         11.13         2.33 o                         
   7   3   6        957.90       1002.41         6.92 o                         
   8   3   6       1193.16       1224.71         8.22 o                         
   9   3   6         93.08        119.63         2.95 o                         
  10   3   6        700.81        744.51         6.23 o                         
  11   3   6         63.02         59.56         3.00 o                         
 -13   4   6         29.37         30.51         1.91 o                         
 -12   4   6         35.89         39.38         2.32 o                         
 -11   4   6       2256.72       2330.26        33.30 o                         
 -10   4   6        563.17        569.25         7.65 o                         
  -9   4   6       1409.92       1422.09        14.65 o                         
  -8   4   6        159.87        187.54         6.23 o                         
  -7   4   6        136.78        146.39         4.11 o                         
  -6   4   6       1185.04       1181.32        14.25 o                         
  -5   4   6         87.25         95.74         4.56 o                         
  -4   4   6       5594.84       5561.93       122.03 o                         
  -3   4   6       2787.54       2711.85        42.11 o                         
  -2   4   6        145.92        189.84         5.72 o                         
  -1   4   6       2023.12       2053.59        33.30 o                         
   0   4   6       1423.57       1402.43        27.05 o                         
   1   4   6        302.07        259.15         5.97 o                         
   2   4   6       3998.01       3933.93        49.97 o                         
   3   4   6        923.47        942.68         6.89 o                         
   4   4   6       3329.38       3327.07        16.00 o                         
   5   4   6        239.89        249.78         2.40 o                         
   6   4   6        250.86        251.66         2.54 o                         
   7   4   6        606.56        603.97         4.87 o                         
   8   4   6        478.64        480.24         6.62 o                         
   9   4   6        215.71        239.00         4.32 o                         
  10   4   6        527.07        520.22         5.48 o                         
 -13   5   6        288.24        263.84         2.98 o                         
 -12   5   6        240.09        248.43         4.13 o                         
 -11   5   6        392.05        357.35         6.06 o                         
 -10   5   6       1665.75       1690.51        20.39 o                         
  -9   5   6        277.67        315.98         8.26 o                         
  -8   5   6       4006.65       4333.75        29.49 o                         
  -7   5   6        212.42        203.38         4.06 o                         
  -6   5   6        130.01        124.09         2.32 o                         
  -5   5   6       5360.51       5377.27        39.96 o                         
  -4   5   6         74.60         66.97         4.13 o                         
  -3   5   6       1213.05       1106.11        20.51 o                         
  -2   5   6         55.62         68.70         4.33 o                         
  -1   5   6        125.09        165.55         6.24 o                         
   0   5   6       2612.21       2457.78        22.81 o                         
   1   5   6         86.28        116.52         5.29 o                         
   2   5   6        999.18        971.10        12.99 o                         
   3   5   6        521.21        499.97         3.30 o                         
   4   5   6       1262.82       1172.78         6.68 o                         
   5   5   6       2315.09       2254.41         9.82 o                         
   6   5   6       1816.71       1831.15        10.39 o                         
   7   5   6        631.73        677.74         4.75 o                         
   8   5   6         42.07         46.02         2.55 o                         
   9   5   6        232.94        252.02         4.01 o                         
  10   5   6        229.80        212.61         7.69 o                         
 -13   6   6         76.86         66.37         2.43 o                         
 -12   6   6         89.39         90.57         2.20 o                         
 -11   6   6        126.89        134.61         3.47 o                         
 -10   6   6         13.50         21.60         3.24 o                         
  -9   6   6        620.66        673.99         8.11 o                         
  -8   6   6        351.99        333.68         4.55 o                         
  -7   6   6        338.08        338.36         5.25 o                         
  -6   6   6         66.67         64.15         2.18 o                         
  -5   6   6        246.00        235.14         2.93 o                         
  -4   6   6       3600.91       3590.09        55.65 o                         
  -3   6   6        427.73        453.12        15.81 o                         
  -2   6   6       1171.62       1109.80        14.88 o                         
  -1   6   6        119.48        130.17         6.70 o                         
   0   6   6       2537.81       2480.84        34.14 o                         
   1   6   6        854.32        773.89        19.88 o                         
   2   6   6        143.77        139.57         1.75 o                         
   3   6   6        389.09        385.96         3.07 o                         
   4   6   6        953.58        947.02         6.34 o                         
   5   6   6       1817.59       1752.97        12.33 o                         
   6   6   6       2829.55       2833.59        13.55 o                         
   7   6   6        824.21        828.49         5.46 o                         
   8   6   6       1104.91       1073.54         7.76 o                         
   9   6   6         82.89         86.66         2.60 o                         
  10   6   6         46.10         50.08         3.60 o                         
 -12   7   6       1336.31       1273.82        14.79 o                         
 -11   7   6         63.39         64.08         2.49 o                         
 -10   7   6        695.81        740.77        10.88 o                         
  -9   7   6        151.88        152.72         3.33 o                         
  -8   7   6         47.39         50.79         3.34 o                         
  -7   7   6       3309.55       3294.34        20.89 o                         
  -6   7   6       2600.01       2615.09        20.72 o                         
  -5   7   6       6656.25       6582.36        72.36 o                         
  -4   7   6       2715.51       2677.62        31.88 o                         
  -3   7   6         96.39        103.05         2.28 o                         
  -2   7   6         27.17         28.86         2.78 o                         
  -1   7   6        585.33        576.82         9.58 o                         
   0   7   6        698.38        714.53         4.61 o                         
   1   7   6       6089.50       6103.30        27.58 o                         
   2   7   6        117.16        135.53         1.63 o                         
   3   7   6       4441.70       4222.37        23.93 o                         
   4   7   6       1736.02       1711.65         8.76 o                         
   5   7   6        150.08        160.00         2.11 o                         
   6   7   6         17.20         22.81         2.15 o                         
   7   7   6        106.31        125.29         2.50 o                         
   8   7   6        296.56        280.67         3.59 o                         
   9   7   6       1252.09       1265.27        21.01 o                         
  10   7   6        221.59        192.77         5.35 o                         
 -12   8   6        803.16        754.93         9.34 o                         
 -11   8   6        780.46        811.21        18.15 o                         
 -10   8   6         63.53         69.46         3.24 o                         
  -9   8   6       1366.19       1432.84        19.19 o                         
  -8   8   6       1440.53       1545.36        14.29 o                         
  -7   8   6        409.83        432.96         4.41 o                         
  -6   8   6         13.08         12.93         2.77 o                         
  -5   8   6       1004.48       1002.55        11.17 o                         
  -4   8   6        307.06        314.03         3.58 o                         
  -3   8   6        296.78        286.76         2.95 o                         
  -2   8   6        330.46        316.29         4.85 o                         
  -1   8   6        138.26        130.49         2.33 o                         
   0   8   6       1172.14       1162.21         5.66 o                         
   1   8   6        164.40        163.67         1.93 o                         
   2   8   6        886.27        859.65         4.78 o                         
   3   8   6         12.27         12.92         1.51 o                         
   4   8   6         20.46         26.99         1.69 o                         
   5   8   6          2.83          3.76         1.87 o                         
   6   8   6         64.06         67.16         2.26 o                         
   7   8   6         15.73         18.03         2.40 o                         
   8   8   6        245.93        247.82         3.96 o                         
   9   8   6         66.05         78.19         2.64 o                         
  10   8   6         49.99         41.80         3.05 o                         
 -12   9   6        375.82        329.13        11.22 o                         
 -11   9   6        148.08        164.21         3.27 o                         
 -10   9   6        220.65        221.13         3.98 o                         
  -9   9   6         41.87         44.29         3.57 o                         
  -8   9   6       1083.32       1125.91        10.88 o                         
  -7   9   6        473.73        477.30         4.76 o                         
  -6   9   6        167.88        164.74         3.43 o                         
  -5   9   6       2605.93       2565.33        49.85 o                         
  -4   9   6       1699.01       1664.44        12.78 o                         
  -3   9   6        907.91        869.04        13.00 o                         
  -2   9   6         24.31         30.21         2.34 o                         
  -1   9   6        189.66        190.10         2.65 o                         
   0   9   6       4347.20       4287.03        18.49 o                         
   1   9   6        796.93        816.32         4.29 o                         
   2   9   6        990.62        923.51         6.78 o                         
   3   9   6        400.06        418.41         3.93 o                         
   4   9   6        525.13        510.89         3.10 o                         
   5   9   6        558.20        582.49         4.00 o                         
   6   9   6        109.57        118.11         2.47 o                         
   7   9   6       2666.32       2711.99        17.97 o                         
   8   9   6        467.20        463.35         7.35 o                         
   9   9   6        925.47        917.32        10.65 o                         
 -11  10   6       1772.99       1769.20        22.05 o                         
 -10  10   6         37.92         42.16         2.39 o                         
  -9  10   6       1370.08       1366.91        18.71 o                         
  -8  10   6         51.98         47.10         3.39 o                         
  -7  10   6        130.29        127.79         3.17 o                         
  -6  10   6        238.90        214.06         3.66 o                         
  -5  10   6        155.01        161.89         6.87 o                         
  -4  10   6        143.69        149.94         3.25 o                         
  -3  10   6        132.68        142.19         2.96 o                         
  -2  10   6       2481.39       2390.30        37.07 o                         
  -1  10   6        106.92        109.36         2.28 o                         
   0  10   6       1000.68        991.05         7.00 o                         
   1  10   6         90.81        106.00         2.16 o                         
   2  10   6        574.64        529.09         4.90 o                         
   3  10   6         14.21         15.31         1.63 o                         
   4  10   6        115.82        116.35         1.92 o                         
   5  10   6        150.85        155.65         2.04 o                         
   6  10   6        340.84        320.62         3.53 o                         
   7  10   6         14.84         20.50         2.75 o                         
   8  10   6        180.04        170.39         3.19 o                         
   9  10   6        427.91        424.55         5.78 o                         
 -11  11   6        142.04        133.26         6.54 o                         
 -10  11   6          1.35          3.05         1.78 o                         
  -9  11   6        517.53        529.63         7.47 o                         
  -8  11   6         69.93         64.35         3.24 o                         
  -7  11   6        282.37        285.57         4.39 o                         
  -6  11   6        624.34        604.92         7.59 o                         
  -5  11   6        154.58        158.94         4.60 o                         
  -4  11   6        142.69        116.70         3.22 o                         
  -3  11   6        638.03        670.66         5.86 o                         
  -2  11   6        491.71        486.94         6.97 o                         
  -1  11   6       1455.59       1470.09        10.47 o                         
   0  11   6       1775.66       1711.45        15.96 o                         
   1  11   6        249.18        276.21         2.91 o                         
   2  11   6         92.03         86.33         1.93 o                         
   3  11   6        109.35        122.90         1.86 o                         
   4  11   6       2077.57       2053.56        13.69 o                         
   5  11   6        606.66        634.43         4.97 o                         
   6  11   6        492.51        501.32         4.50 o                         
   7  11   6       2102.85       2114.84        22.42 o                         
   8  11   6       1051.74       1103.63        29.96 o                         
 -10  12   6        160.64        138.26         2.99 o                         
  -9  12   6         69.63         81.50         2.02 o                         
  -8  12   6        277.07        274.88         4.00 o                         
  -7  12   6       1002.35        960.98        10.50 o                         
  -6  12   6        485.97        463.57         8.24 o                         
  -5  12   6       1310.63       1258.55        16.57 o                         
  -4  12   6        429.54        409.45         9.12 o                         
  -3  12   6         55.09         64.52         2.58 o                         
  -2  12   6         25.17         24.16         2.40 o                         
  -1  12   6         19.76         22.53         2.74 o                         
   0  12   6         96.03         88.14         2.42 o                         
   1  12   6          4.09          5.44         2.16 o                         
   2  12   6        215.50        188.03         2.48 o                         
   3  12   6        704.17        680.13         6.47 o                         
   4  12   6         13.28         13.57         2.01 o                         
   5  12   6        420.68        420.07         3.94 o                         
   6  12   6        213.21        205.62         3.42 o                         
   7  12   6        284.46        289.27         4.70 o                         
   8  12   6         41.34         37.63         2.71 o                         
 -10  13   6        132.36        110.11        14.10 o                         
  -9  13   6        562.09        592.52         6.36 o                         
  -8  13   6          4.00          6.67         1.98 o                         
  -7  13   6       1140.70       1094.03         8.66 o                         
  -6  13   6         29.24         33.28         3.35 o                         
  -5  13   6         67.32         69.96         4.52 o                         
  -4  13   6          7.82          7.19         3.01 o                         
  -3  13   6        555.44        559.28         7.09 o                         
  -2  13   6        110.52        110.94         2.98 o                         
  -1  13   6       3124.85       3139.20        45.71 o                         
   0  13   6        216.99        220.29         2.84 o                         
   1  13   6       1649.10       1715.46        18.32 o                         
   2  13   6        742.75        746.49         5.96 o                         
   3  13   6        961.69       1017.92         8.15 o                         
   4  13   6         78.80         89.92         2.59 o                         
   5  13   6        808.51        830.06        12.32 o                         
   6  13   6         89.15         85.67         3.64 o                         
   7  13   6         80.56         79.03         4.05 o                         
  -9  14   6        344.97        309.99         4.10 o                         
  -8  14   6        231.83        245.63         2.89 o                         
  -7  14   6        431.01        444.22         4.37 o                         
  -6  14   6        409.09        390.67         4.41 o                         
  -5  14   6         41.81         45.73         3.20 o                         
  -4  14   6        380.58        392.18         7.02 o                         
  -3  14   6        202.74        195.09         5.29 o                         
  -2  14   6       3132.25       3084.16        25.28 o                         
  -1  14   6       1135.13       1121.90         9.89 o                         
   0  14   6        431.26        450.79         5.26 o                         
   1  14   6        680.27        698.11         5.07 o                         
   2  14   6       1296.65       1319.36        11.27 o                         
   3  14   6         11.85         15.88         2.35 o                         
   4  14   6         89.81        100.96         2.58 o                         
   5  14   6        174.53        193.95         7.10 o                         
   6  14   6       1285.89       1324.96        15.44 o                         
  -8  15   6        137.57        119.31         2.99 o                         
  -7  15   6         22.38         23.85         1.72 o                         
  -6  15   6         28.38         29.21         1.80 o                         
  -5  15   6        879.98        832.49        14.56 o                         
  -4  15   6        123.73        110.36         4.20 o                         
  -3  15   6       1239.52       1166.05        21.54 o                         
  -2  15   6          8.70         11.62         2.34 o                         
  -1  15   6        757.38        750.40         9.30 o                         
   0  15   6        351.22        340.50         3.61 o                         
   1  15   6         85.88         94.27         2.41 o                         
   2  15   6        208.66        212.94         3.91 o                         
   3  15   6        420.64        478.13         5.49 o                         
   4  15   6         97.88         99.20         2.88 o                         
   5  15   6       1280.82       1438.65        40.33 o                         
  -7  16   6        212.60        188.68         2.35 o                         
  -6  16   6        770.90        708.75         6.29 o                         
  -5  16   6         90.48         87.69         2.28 o                         
  -4  16   6        378.02        342.16         7.75 o                         
  -3  16   6         35.51         39.86         2.66 o                         
  -2  16   6         29.38         33.09         2.53 o                         
  -1  16   6         36.42         38.46         2.45 o                         
   0  16   6        409.10        397.48         6.57 o                         
   1  16   6        964.51       1016.51        13.01 o                         
   2  16   6        717.93        774.48        15.56 o                         
   3  16   6        152.66        164.78         3.76 o                         
   4  16   6       1167.52       1253.55        97.07 o                         
  -6  17   6        294.76        239.09        20.83 o                         
  -5  17   6        154.76        130.28         4.33 o                         
  -4  17   6         24.29         28.77         1.62 o                         
  -3  17   6        146.00        145.46         3.73 o                         
  -2  17   6        178.64        194.88         3.62 o                         
  -1  17   6        147.08        139.08         3.42 o                         
   0  17   6         69.06         65.43         2.75 o                         
   1  17   6        238.01        244.61         3.91 o                         
   2  17   6        564.32        624.02         6.75 o                         
   3  17   6        561.54        590.66        23.32 o                         
  -4  18   6         65.48         58.57         2.69 o                         
  -3  18   6        908.23        922.03        16.09 o                         
  -2  18   6        131.59        133.66         4.81 o                         
  -1  18   6         99.71         85.76         2.48 o                         
   0  18   6        627.60        653.28        64.89 o                         
   1  18   6        202.17        200.09         3.49 o                         
 -13   0   7       1254.96       1277.44        75.23 o                         
 -11   0   7         43.75         51.07         3.29 o                         
  -9   0   7         82.17         98.89         5.09 o                         
  -7   0   7      11470.04      11989.98       159.52 o                         
  -5   0   7      17725.71      20159.41       314.01 o                         
  -3   0   7       5643.92       6466.70        77.80 o                         
  -1   0   7       1108.45       1199.07        19.54 o                         
   1   0   7       1403.52       1387.09        22.41 o                         
   3   0   7      20126.98      20305.23       255.95 o                         
   5   0   7       7964.34       7899.39        69.66 o                         
   7   0   7        561.28        630.40         8.16 o                         
   9   0   7        137.37        154.82         6.03 o                         
 -13   1   7        253.18        265.98         4.82 o                         
 -12   1   7        543.28        569.04         6.65 o                         
 -11   1   7        416.54        402.80         7.47 o                         
 -10   1   7        899.33        910.15         8.21 o                         
  -9   1   7       2778.50       2869.67        29.13 o                         
  -8   1   7        121.83        109.27         3.67 o                         
  -7   1   7       1632.49       1641.73        15.77 o                         
  -6   1   7        265.68        277.42         4.20 o                         
  -5   1   7         30.79         30.29         3.66 o                         
  -4   1   7        550.44        592.70        22.39 o                         
  -3   1   7       1222.49       1265.80        28.71 o                         
  -2   1   7       1279.90       1334.35        15.66 o                         
  -1   1   7          7.55          8.15         4.90 o                         
   0   1   7         22.30         25.68         5.65 o                         
   1   1   7          8.81         11.65         4.46 o                         
   2   1   7        756.87        826.22         9.20 o                         
   3   1   7        240.03        214.95         3.09 o                         
   4   1   7       3150.12       3058.66        33.39 o                         
   5   1   7        216.63        218.28         3.39 o                         
   6   1   7         17.01         19.02         2.78 o                         
   7   1   7        135.94        137.13         3.76 o                         
   8   1   7        149.87        145.84         4.34 o                         
   9   1   7        286.22        288.57         4.26 o                         
  10   1   7        366.61        378.62        21.84 o                         
 -13   2   7        127.01        143.80         2.82 o                         
 -12   2   7        140.80        156.38         3.98 o                         
 -11   2   7        441.98        496.83         5.57 o                         
 -10   2   7        202.35        215.77         4.87 o                         
  -9   2   7       1052.45       1143.06        11.95 o                         
  -8   2   7       1043.75       1016.24        13.68 o                         
  -7   2   7       1563.90       1674.14        17.71 o                         
  -6   2   7        501.96        486.46         5.60 o                         
  -5   2   7       1135.36       1135.06        13.84 o                         
  -4   2   7        273.09        313.90         7.69 o                         
  -3   2   7       4546.29       4492.11        40.66 o                         
  -2   2   7        310.75        249.90         7.91 o                         
  -1   2   7       3771.39       3591.26        57.87 o                         
   0   2   7        298.81        295.42        15.58 o                         
   1   2   7       1867.80       1737.12        18.59 o                         
   2   2   7       1803.15       1628.09        22.24 o                         
   3   2   7        851.99        833.73         7.12 o                         
   4   2   7        391.77        404.21         6.14 o                         
   5   2   7         94.18        102.36         3.50 o                         
   6   2   7       1963.36       1870.99        17.33 o                         
   7   2   7        233.76        245.27         6.13 o                         
   8   2   7         19.19         22.52         3.65 o                         
   9   2   7        984.62       1006.23         9.47 o                         
  10   2   7        645.70        639.36        10.05 o                         
 -13   3   7        455.71        497.94        15.56 o                         
 -12   3   7        327.65        347.54         5.31 o                         
 -11   3   7        760.49        790.80        12.47 o                         
 -10   3   7         66.72         69.86         3.15 o                         
  -9   3   7       1585.11       1551.85        22.60 o                         
  -8   3   7        118.51        126.42         4.78 o                         
  -7   3   7        657.51        664.54         5.98 o                         
  -6   3   7       3216.52       3242.65        22.85 o                         
  -5   3   7        106.89        115.01         3.05 o                         
  -4   3   7       2253.85       2255.31        56.80 o                         
  -3   3   7        488.17        563.43        10.92 o                         
  -2   3   7        308.46        332.53         6.88 o                         
  -1   3   7        583.17        666.13        12.73 o                         
   0   3   7       1368.47       1370.51        27.94 o                         
   1   3   7        614.13        637.69        11.55 o                         
   2   3   7       1358.22       1332.11         9.55 o                         
   3   3   7         32.09         41.60         1.66 o                         
   4   3   7       6901.67       6823.03        32.24 o                         
   5   3   7       1008.96        993.87         6.41 o                         
   6   3   7         94.99        110.64         2.58 o                         
   7   3   7        505.28        501.81         4.59 o                         
   8   3   7         13.89         18.47         2.47 o                         
   9   3   7        821.15        814.47         6.90 o                         
  10   3   7          8.81         10.87         1.73 o                         
 -13   4   7         98.18         95.40         1.80 o                         
 -12   4   7       1054.14       1132.05        11.23 o                         
 -11   4   7        785.49        768.59         9.89 o                         
 -10   4   7        146.77        145.52         7.70 o                         
  -9   4   7       1878.53       1913.68        19.94 o                         
  -8   4   7        181.22        207.53         3.63 o                         
  -7   4   7        486.52        492.49         5.80 o                         
  -6   4   7          6.69         12.86         2.05 o                         
  -5   4   7       1232.37       1318.28        12.89 o                         
  -4   4   7       2687.85       2734.95        52.44 o                         
  -3   4   7       3426.52       3228.78        35.79 o                         
  -2   4   7          1.96          7.98         4.81 o                         
  -1   4   7      15834.26      16354.54       315.77 o                         
   0   4   7       1528.50       1619.75        16.95 o                         
   1   4   7       4574.84       4476.00        46.21 o                         
   2   4   7        100.77        107.31         1.90 o                         
   3   4   7        341.59        353.22         2.53 o                         
   4   4   7       1458.01       1452.44        10.72 o                         
   5   4   7        114.63        108.68         2.42 o                         
   6   4   7         18.33         20.02         2.27 o                         
   7   4   7       3101.58       3203.55        33.97 o                         
   8   4   7        564.84        533.81         4.26 o                         
   9   4   7        575.82        581.31        10.76 o                         
  10   4   7         55.07         44.56         2.41 o                         
 -13   5   7       1738.85       1606.98        48.12 o                         
 -12   5   7        136.30        137.16         3.41 o                         
 -11   5   7       1682.17       1763.86        26.97 o                         
 -10   5   7         58.72         78.09         4.07 o                         
  -9   5   7         38.06         45.43         4.69 o                         
  -8   5   7        565.59        616.55         6.62 o                         
  -7   5   7         65.25         62.03         2.65 o                         
  -6   5   7        471.40        468.46         5.37 o                         
  -5   5   7        220.92        228.03         3.97 o                         
  -4   5   7       3097.92       3232.88        30.44 o                         
  -3   5   7       1531.76       1452.42        30.04 o                         
  -2   5   7        197.32        156.57         6.37 o                         
  -1   5   7         99.13        126.92         5.06 o                         
   0   5   7       1398.77       1354.14        13.02 o                         
   1   5   7       5208.23       5171.31        40.27 o                         
   2   5   7        947.97        915.52         5.24 o                         
   3   5   7       2387.41       2327.30        12.78 o                         
   4   5   7        684.84        658.73         3.84 o                         
   5   5   7         87.95         82.21         2.16 o                         
   6   5   7        944.82        931.52         8.68 o                         
   7   5   7         57.28         66.18         2.49 o                         
   8   5   7       1177.28       1242.42        12.50 o                         
   9   5   7       1074.86       1086.69        12.69 o                         
  10   5   7         48.53         47.29         7.14 o                         
 -13   6   7         20.50         20.59         1.58 o                         
 -12   6   7        642.15        622.15        17.53 o                         
 -11   6   7         29.23         38.60         2.96 o                         
 -10   6   7       1835.04       1890.61        29.57 o                         
  -9   6   7        528.74        516.73         6.60 o                         
  -8   6   7         17.60         22.53         3.15 o                         
  -7   6   7       1306.94       1313.04        17.86 o                         
  -6   6   7       1140.76       1208.66         7.97 o                         
  -5   6   7       4453.39       4516.39        32.01 o                         
  -4   6   7         24.11         26.06         1.84 o                         
  -3   6   7       1631.41       1627.96        18.54 o                         
  -2   6   7         68.37         86.86         1.94 o                         
  -1   6   7        837.70        907.21        11.32 o                         
   0   6   7        263.00        291.08         2.99 o                         
   1   6   7        932.33        946.18         5.86 o                         
   2   6   7        353.76        345.07         3.30 o                         
   3   6   7        569.38        576.75         3.34 o                         
   4   6   7         54.09         63.11         2.20 o                         
   5   6   7       2487.11       2445.63        12.53 o                         
   6   6   7         23.99         30.31         2.44 o                         
   7   6   7        765.90        781.91         7.30 o                         
   8   6   7       1051.71       1082.82        12.19 o                         
   9   6   7        442.47        429.14         7.45 o                         
 -12   7   7        369.83        387.22         4.67 o                         
 -11   7   7         98.15        116.87         3.76 o                         
 -10   7   7       1912.41       1875.03        15.48 o                         
  -9   7   7         32.90         22.87         3.17 o                         
  -8   7   7        438.53        427.12         4.96 o                         
  -7   7   7       1130.88       1209.91        11.08 o                         
  -6   7   7        274.86        280.63         5.44 o                         
  -5   7   7       1155.97       1111.14        19.58 o                         
  -4   7   7        144.54        155.90         2.60 o                         
  -3   7   7         25.36         34.52         1.91 o                         
  -2   7   7       2829.25       2781.34        38.72 o                         
  -1   7   7       1426.06       1437.45         9.17 o                         
   0   7   7      10115.37      10214.72        72.00 o                         
   1   7   7        186.66        184.10         1.99 o                         
   2   7   7        961.81        972.26         6.55 o                         
   3   7   7        885.23        864.32         6.32 o                         
   4   7   7       1056.30       1030.11         8.81 o                         
   5   7   7        740.01        705.27         5.80 o                         
   6   7   7        818.45        832.65         8.24 o                         
   7   7   7       1012.44       1008.06         8.02 o                         
   8   7   7       3634.36       3888.83        34.75 o                         
   9   7   7         35.61         36.96         1.88 o                         
 -12   8   7        666.72        631.41         7.50 o                         
 -11   8   7         46.61         53.45         2.95 o                         
 -10   8   7        462.43        501.85         8.69 o                         
  -9   8   7         94.20         99.29         2.85 o                         
  -8   8   7        198.62        206.05         4.06 o                         
  -7   8   7         13.29         16.27         2.68 o                         
  -6   8   7        300.36        289.49         4.32 o                         
  -5   8   7         52.72         69.16         2.65 o                         
  -4   8   7         11.41         15.20         2.02 o                         
  -3   8   7        993.03       1039.34        10.15 o                         
  -2   8   7        266.87        286.31         5.73 o                         
  -1   8   7        114.58        100.96         2.29 o                         
   0   8   7          2.95          5.52         1.71 o                         
   1   8   7         24.26         29.65         1.68 o                         
   2   8   7         50.65         50.71         1.83 o                         
   3   8   7         39.61         49.62         2.13 o                         
   4   8   7         25.49         30.44         2.28 o                         
   5   8   7         45.53         42.76         2.35 o                         
   6   8   7        123.39        132.43         3.42 o                         
   7   8   7         78.21         85.24         3.22 o                         
   8   8   7        187.32        186.76         3.28 o                         
   9   8   7        202.99        208.46         5.38 o                         
 -12   9   7         38.64         33.46         2.29 o                         
 -11   9   7        671.34        633.22        18.13 o                         
 -10   9   7        130.12        132.39         3.13 o                         
  -9   9   7         44.25         42.28         3.15 o                         
  -8   9   7        106.18        125.03         3.48 o                         
  -7   9   7        404.30        430.17         4.89 o                         
  -6   9   7       5251.34       5242.05        53.53 o                         
  -5   9   7          0.58          4.60         2.50 o                         
  -4   9   7        211.89        227.38         3.89 o                         
  -3   9   7        717.14        707.22         7.04 o                         
  -2   9   7        116.18        130.40         2.89 o                         
  -1   9   7        841.11        809.00         5.39 o                         
   0   9   7        676.72        674.09         4.02 o                         
   1   9   7        119.27        127.34         2.36 o                         
   2   9   7       2055.45       2040.28        11.25 o                         
   3   9   7         76.06         69.69         2.09 o                         
   4   9   7        521.70        524.11         5.52 o                         
   5   9   7       1267.84       1280.07        11.43 o                         
   6   9   7        929.09        961.71        13.95 o                         
   7   9   7       1124.84       1181.49        19.08 o                         
   8   9   7         56.94         63.41         2.39 o                         
 -11  10   7        224.09        201.30         3.59 o                         
 -10  10   7        519.87        514.44         9.96 o                         
  -9  10   7         94.96         96.39         3.10 o                         
  -8  10   7         39.83         51.30         3.21 o                         
  -7  10   7         19.21         17.75         3.06 o                         
  -6  10   7       1835.00       1761.61        39.18 o                         
  -5  10   7        298.70        281.39         5.88 o                         
  -4  10   7         10.30         13.34         3.65 o                         
  -3  10   7         62.59         72.39         2.72 o                         
  -2  10   7        173.69        162.72         3.18 o                         
  -1  10   7          2.05          3.46         2.24 o                         
   0  10   7         86.75         92.17         2.29 o                         
   1  10   7         64.24         67.01         2.16 o                         
   2  10   7       1387.07       1303.93         9.06 o                         
   3  10   7        523.24        504.30         3.77 o                         
   4  10   7        749.93        710.06         5.51 o                         
   5  10   7         20.79         21.80         1.97 o                         
   6  10   7        476.66        473.98         5.67 o                         
   7  10   7        702.07        710.32         5.89 o                         
   8  10   7         85.01         85.55         2.61 o                         
 -11  11   7        170.36        135.16         3.49 o                         
 -10  11   7         46.55         49.75         1.73 o                         
  -9  11   7        224.21        206.92         4.51 o                         
  -8  11   7        171.35        171.91         4.73 o                         
  -7  11   7        738.07        720.30         7.40 o                         
  -6  11   7       2764.47       2729.48        25.73 o                         
  -5  11   7        208.97        185.12         5.22 o                         
  -4  11   7       2358.15       2351.81        22.81 o                         
  -3  11   7        776.07        793.19        10.02 o                         
  -2  11   7       1356.32       1381.24        15.18 o                         
  -1  11   7       1392.84       1390.57        12.73 o                         
   0  11   7        212.65        234.85         3.00 o                         
   1  11   7        359.03        352.57         3.88 o                         
   2  11   7       2098.76       2097.22        22.26 o                         
   3  11   7        131.42        130.89         2.73 o                         
   4  11   7       3986.75       3953.50        28.74 o                         
   5  11   7         44.85         44.16         2.39 o                         
   6  11   7       1008.60       1026.77        14.12 o                         
   7  11   7        150.14        156.15         4.49 o                         
   8  11   7        101.11         82.61         3.05 o                         
 -10  12   7        302.34        280.35         3.99 o                         
  -9  12   7        112.18        104.65         2.43 o                         
  -8  12   7       1941.86       1965.58        31.79 o                         
  -7  12   7         50.27         52.02         2.78 o                         
  -6  12   7        330.18        336.25         5.64 o                         
  -5  12   7        197.27        201.79         6.45 o                         
  -4  12   7        232.25        234.58         3.36 o                         
  -3  12   7        322.52        320.98         4.92 o                         
  -2  12   7         29.49         36.88         2.54 o                         
  -1  12   7         68.41         63.54         2.44 o                         
   0  12   7       1021.35       1033.85        14.33 o                         
   1  12   7         35.75         33.41         2.21 o                         
   2  12   7        210.81        211.25         2.83 o                         
   3  12   7          5.74          8.56         2.28 o                         
   4  12   7       1292.07       1313.50        14.94 o                         
   5  12   7        274.33        283.35         4.96 o                         
   6  12   7        914.06        926.67        13.52 o                         
   7  12   7          0.23          0.97         2.35 o                         
  -9  13   7        369.83        362.47         5.32 o                         
  -8  13   7       1559.41       1420.99        20.46 o                         
  -7  13   7        521.52        494.17         7.66 o                         
  -6  13   7        241.21        236.05         6.17 o                         
  -5  13   7         34.85         34.49         4.18 o                         
  -4  13   7        521.17        515.93        10.41 o                         
  -3  13   7         59.90         67.52         3.30 o                         
  -2  13   7       2187.51       2244.11        55.09 o                         
  -1  13   7        210.51        193.79         3.17 o                         
   0  13   7       1100.18       1173.34        17.20 o                         
   1  13   7        239.42        219.98         2.95 o                         
   2  13   7        375.09        402.92         4.85 o                         
   3  13   7        600.31        581.24         8.07 o                         
   4  13   7        614.05        620.93         7.88 o                         
   5  13   7         22.36         20.52         2.60 o                         
   6  13   7        257.28        256.92         4.58 o                         
  -9  14   7        215.01        163.73         2.73 o                         
  -8  14   7         36.61         37.18         1.41 o                         
  -7  14   7         42.31         40.54         2.37 o                         
  -6  14   7         95.65         89.24         2.67 o                         
  -5  14   7       1129.70       1052.15        14.35 o                         
  -4  14   7        418.44        408.87        16.01 o                         
  -3  14   7        242.10        242.09         4.46 o                         
  -2  14   7       1526.98       1425.04        12.66 o                         
  -1  14   7        217.41        205.51         3.95 o                         
   0  14   7         42.95         41.08         2.61 o                         
   1  14   7        905.49        906.26        13.08 o                         
   2  14   7         24.64         28.30         2.31 o                         
   3  14   7        596.79        647.38         5.96 o                         
   4  14   7         18.83         23.87         2.41 o                         
   5  14   7        656.28        704.59        12.79 o                         
   6  14   7         25.82         30.41         2.73 o                         
  -8  15   7       1321.05       1075.54        96.68 o                         
  -7  15   7         44.74         43.37         1.78 o                         
  -6  15   7         81.56         82.48         2.08 o                         
  -5  15   7          2.33          4.09         2.71 o                         
  -4  15   7        313.36        307.63         5.67 o                         
  -3  15   7          2.32          3.46         2.31 o                         
  -2  15   7        669.02        613.89         6.46 o                         
  -1  15   7          0.56          3.01         2.32 o                         
   0  15   7       1285.52       1317.70        12.49 o                         
   1  15   7         25.86         28.85         2.77 o                         
   2  15   7         97.86        113.04         2.50 o                         
   3  15   7         56.57         60.11         3.07 o                         
   4  15   7        594.73        577.88        59.29 o                         
  -6  16   7        131.14        127.67         2.50 o                         
  -5  16   7         65.11         66.17         1.50 o                         
  -4  16   7        236.84        252.93         4.75 o                         
  -3  16   7       1024.75       1003.95        24.41 o                         
  -2  16   7        226.23        222.17         4.14 o                         
  -1  16   7       1793.16       1798.13        14.85 o                         
   0  16   7         30.67         32.64         2.72 o                         
   1  16   7        127.30        137.51         2.63 o                         
   2  16   7        280.38        293.20         6.24 o                         
   3  16   7         56.97         62.91         2.34 o                         
  -5  17   7         51.69         44.85         2.69 o                         
  -4  17   7         42.52         40.29         1.46 o                         
  -3  17   7         10.92         13.25         1.69 o                         
  -2  17   7        401.40        383.74        16.99 o                         
  -1  17   7         27.16         29.92         2.08 o                         
   0  17   7         83.52         80.77         2.94 o                         
   1  17   7        122.72        116.89         2.46 o                         
   2  17   7         47.91         48.30         2.97 o                         
 -12   0   8        403.96        497.25        10.70 o                         
 -10   0   8       1605.08       1836.74        31.93 o                         
  -8   0   8       7742.64       8184.85        65.74 o                         
  -6   0   8      13707.50      14619.34       233.93 o                         
  -4   0   8        201.91        206.37         4.68 o                         
  -2   0   8        903.33        970.09        27.09 o                         
   0   0   8       4670.67       4338.50       267.60 o                         
   2   0   8       1164.48       1148.60        11.46 o                         
   4   0   8        903.05        874.05         9.96 o                         
   6   0   8         39.01         37.45         5.28 o                         
   8   0   8       1951.57       2004.26        27.46 o                         
 -13   1   8        188.03        195.67         2.97 o                         
 -12   1   8         65.10         60.62         3.04 o                         
 -11   1   8         12.97         12.50         2.34 o                         
 -10   1   8        402.23        401.63         6.21 o                         
  -9   1   8          2.91          6.56         3.19 o                         
  -8   1   8         10.90         10.66         3.70 o                         
  -7   1   8        374.98        391.33         6.79 o                         
  -6   1   8         55.93         56.70         2.57 o                         
  -5   1   8        863.48        914.63         8.04 o                         
  -4   1   8        332.70        353.07         7.81 o                         
  -3   1   8       2344.85       2366.32        38.54 o                         
  -2   1   8        352.21        397.91         9.21 o                         
  -1   1   8         36.09         27.27         5.45 o                         
   0   1   8        844.95        781.07        12.04 o                         
   1   1   8         21.06         21.19         1.96 o                         
   2   1   8        723.71        700.92         4.53 o                         
   3   1   8        274.72        285.77         4.04 o                         
   4   1   8        148.76        154.80         3.82 o                         
   5   1   8          1.38          5.48         2.56 o                         
   6   1   8        295.77        294.06         3.78 o                         
   7   1   8        497.31        549.95         5.03 o                         
   8   1   8        137.69        156.43         3.27 o                         
   9   1   8        373.85        401.24         4.80 o                         
 -13   2   8         66.53         59.73         2.04 o                         
 -12   2   8        374.83        427.91         4.79 o                         
 -11   2   8       3845.49       4103.20        39.36 o                         
 -10   2   8        529.57        588.11         9.33 o                         
  -9   2   8         57.17         65.55         3.33 o                         
  -8   2   8       1549.08       1603.54        13.29 o                         
  -7   2   8       3162.40       3208.84        19.69 o                         
  -6   2   8       1981.78       2054.53        16.82 o                         
  -5   2   8        489.78        498.02         9.89 o                         
  -4   2   8       2108.44       2171.78        30.44 o                         
  -3   2   8       5438.89       5589.93        78.04 o                         
  -2   2   8       3730.60       3699.04        41.65 o                         
  -1   2   8         68.66         83.94         6.79 o                         
   0   2   8        318.12        307.97         6.60 o                         
   1   2   8         33.76         35.83         2.12 o                         
   2   2   8         82.23         86.06         2.17 o                         
   3   2   8        524.41        489.98         5.03 o                         
   4   2   8        148.85        150.33         3.04 o                         
   5   2   8         72.46         77.59         2.98 o                         
   6   2   8        191.72        194.05         3.14 o                         
   7   2   8        345.66        351.33         7.89 o                         
   8   2   8        190.54        190.28         4.05 o                         
   9   2   8         11.98         16.07         2.58 o                         
 -13   3   8         86.01         71.35         2.16 o                         
 -12   3   8         33.50         42.18         2.18 o                         
 -11   3   8         18.20         22.10         3.36 o                         
 -10   3   8          7.45         12.39         3.47 o                         
  -9   3   8        563.68        653.63         7.50 o                         
  -8   3   8        135.15        144.56         3.81 o                         
  -7   3   8        683.09        702.48        10.79 o                         
  -6   3   8        473.21        468.61         6.74 o                         
  -5   3   8        707.94        722.04         8.83 o                         
  -4   3   8       2559.47       2719.21        25.38 o                         
  -3   3   8        382.66        367.06         5.09 o                         
  -2   3   8       1198.00       1221.15         9.58 o                         
  -1   3   8        763.16        742.94        12.01 o                         
   0   3   8        394.44        401.76         7.54 o                         
   1   3   8        674.86        600.07         5.86 o                         
   2   3   8       1063.20       1043.89         8.22 o                         
   3   3   8       1212.88       1186.87         9.64 o                         
   4   3   8       4918.60       4867.12        31.61 o                         
   5   3   8       1008.58        955.04         9.26 o                         
   6   3   8       1135.97       1149.07         8.94 o                         
   7   3   8        226.11        221.46         3.47 o                         
   8   3   8        101.73        115.53         2.64 o                         
   9   3   8        461.20        447.34         4.87 o                         
 -13   4   8         39.31         33.27         2.68 o                         
 -12   4   8       2595.31       2849.22        32.44 o                         
 -11   4   8          5.79          5.17         2.46 o                         
 -10   4   8        648.79        684.46        10.49 o                         
  -9   4   8        289.95        285.67         6.11 o                         
  -8   4   8        416.60        442.51         5.38 o                         
  -7   4   8         53.21         63.57         3.24 o                         
  -6   4   8        343.88        348.28         5.10 o                         
  -5   4   8        648.72        705.47         8.64 o                         
  -4   4   8       6001.80       6236.99        56.20 o                         
  -3   4   8        125.51        132.24         2.36 o                         
  -2   4   8       2632.62       2636.11        34.31 o                         
  -1   4   8       5654.05       5798.16        67.85 o                         
   0   4   8        383.70        425.83         5.80 o                         
   1   4   8        184.96        188.22         2.78 o                         
   2   4   8        445.10        432.02         3.33 o                         
   3   4   8        153.00        152.17         2.17 o                         
   4   4   8        659.98        638.48         5.00 o                         
   5   4   8        274.55        271.40         3.18 o                         
   6   4   8        230.30        236.62         3.63 o                         
   7   4   8       2504.56       2489.69        15.23 o                         
   8   4   8        427.67        425.15        12.11 o                         
   9   4   8        566.23        554.94         6.99 o                         
 -12   5   8         14.03         19.38         2.26 o                         
 -11   5   8        255.94        292.12         4.49 o                         
 -10   5   8       1098.59       1207.21        12.71 o                         
  -9   5   8        244.85        305.01         5.32 o                         
  -8   5   8        350.34        333.05         6.11 o                         
  -7   5   8        356.45        395.17         4.91 o                         
  -6   5   8       1132.57       1147.92         8.74 o                         
  -5   5   8       2734.48       2771.63        20.50 o                         
  -4   5   8       2919.78       2954.56        29.20 o                         
  -3   5   8       1028.41       1039.75        11.07 o                         
  -2   5   8       3158.19       3028.33        32.62 o                         
  -1   5   8       1579.13       1701.78        22.68 o                         
   0   5   8        959.88        942.06         6.77 o                         
   1   5   8        783.32        754.31         4.74 o                         
   2   5   8         44.11         54.17         2.08 o                         
   3   5   8        914.91        922.41         5.64 o                         
   4   5   8        291.75        286.50         3.81 o                         
   5   5   8         71.27         74.41         2.29 o                         
   6   5   8       1873.51       1934.43        11.71 o                         
   7   5   8         40.56         48.89         2.30 o                         
   8   5   8       2921.50       3035.22        35.97 o                         
   9   5   8          6.55         10.54         2.36 o                         
 -12   6   8        344.15        342.99         6.79 o                         
 -11   6   8         13.79         19.26         2.35 o                         
 -10   6   8        584.27        567.62         6.50 o                         
  -9   6   8        119.35         98.78         4.16 o                         
  -8   6   8        511.32        508.51         8.37 o                         
  -7   6   8       1036.75       1013.17        12.33 o                         
  -6   6   8        642.16        662.84         6.06 o                         
  -5   6   8        271.55        260.82         3.54 o                         
  -4   6   8        926.88        984.25        12.23 o                         
  -3   6   8         51.07         53.31         2.03 o                         
  -2   6   8         89.25         91.14         2.20 o                         
  -1   6   8        814.91        822.05         9.69 o                         
   0   6   8        514.40        516.29         4.34 o                         
   1   6   8         37.31         45.35         2.15 o                         
   2   6   8        248.95        236.17         2.70 o                         
   3   6   8        696.09        660.94         5.77 o                         
   4   6   8       1734.08       1723.74        15.63 o                         
   5   6   8        641.56        662.81         9.08 o                         
   6   6   8         51.65         48.45         2.41 o                         
   7   6   8       1322.94       1414.85        19.36 o                         
   8   6   8        122.02        124.50         3.48 o                         
   9   6   8         56.93         55.05         2.30 o                         
 -12   7   8        148.71        152.86         5.14 o                         
 -11   7   8        190.80        192.50         5.54 o                         
 -10   7   8         23.12         16.82         3.13 o                         
  -9   7   8        463.90        535.56         6.47 o                         
  -8   7   8         43.54         34.73         3.18 o                         
  -7   7   8        122.92        144.27         2.74 o                         
  -6   7   8       1472.75       1506.59        13.44 o                         
  -5   7   8       4528.46       4733.89        57.03 o                         
  -4   7   8         46.92         43.34         2.57 o                         
  -3   7   8       4462.80       4462.28        49.44 o                         
  -2   7   8        239.11        258.01         3.08 o                         
  -1   7   8        363.86        380.78         5.42 o                         
   0   7   8        702.36        712.91         7.84 o                         
   1   7   8        145.56        174.16         3.20 o                         
   2   7   8       2122.82       2102.54        12.80 o                         
   3   7   8       2033.66       2053.38        14.31 o                         
   4   7   8        558.56        536.01         5.83 o                         
   5   7   8       1318.78       1303.42        13.44 o                         
   6   7   8        642.52        630.78         7.05 o                         
   7   7   8        164.89        174.45         3.01 o                         
   8   7   8        187.11        184.41         4.14 o                         
 -12   8   8        136.34        112.05         3.30 o                         
 -11   8   8        104.64        123.30         3.12 o                         
 -10   8   8        578.42        591.11         8.69 o                         
  -9   8   8         24.03         18.05         2.67 o                         
  -8   8   8         61.11         64.25         3.22 o                         
  -7   8   8        405.38        411.52         4.06 o                         
  -6   8   8         50.62         50.10         2.71 o                         
  -5   8   8         11.27         16.16         2.78 o                         
  -4   8   8         32.90         34.27         2.59 o                         
  -3   8   8        132.50        135.22         2.50 o                         
  -2   8   8        560.63        574.42         5.37 o                         
  -1   8   8        100.27        114.41         2.38 o                         
   0   8   8        143.57        143.66         2.67 o                         
   1   8   8        937.36        930.89        10.13 o                         
   2   8   8        337.00        334.70         3.69 o                         
   3   8   8       1106.58       1064.77         9.97 o                         
   4   8   8        611.54        586.39         8.17 o                         
   5   8   8        863.49        850.32         6.49 o                         
   6   8   8        351.21        355.98         3.89 o                         
   7   8   8        614.44        622.51         7.07 o                         
   8   8   8        567.80        543.69         7.35 o                         
 -11   9   8        299.93        311.71         4.72 o                         
 -10   9   8        836.16        887.08         8.97 o                         
  -9   9   8        938.30        853.57        10.94 o                         
  -8   9   8        955.67        923.53         9.16 o                         
  -7   9   8       1600.38       1564.31        18.31 o                         
  -6   9   8       2672.62       2570.93        17.88 o                         
  -5   9   8        118.31        131.51         3.88 o                         
  -4   9   8        839.46        835.51        11.22 o                         
  -3   9   8        163.03        190.12         3.10 o                         
  -2   9   8        873.65        862.47         7.17 o                         
  -1   9   8       1866.37       1866.25        14.73 o                         
   0   9   8         56.28         52.77         2.35 o                         
   1   9   8       5299.22       5334.98        40.71 o                         
   2   9   8       2485.20       2500.01        24.58 o                         
   3   9   8        178.44        181.21         3.39 o                         
   4   9   8        883.15        918.57         8.26 o                         
   5   9   8        297.12        299.77         4.76 o                         
   6   9   8        152.31        153.09         2.92 o                         
   7   9   8        270.46        261.18         4.21 o                         
   8   9   8        327.78        284.64         4.50 o                         
 -11  10   8         48.97         40.06         1.60 o                         
 -10  10   8        388.20        359.08        11.96 o                         
  -9  10   8         17.40         17.72         2.34 o                         
  -8  10   8        257.70        251.30         4.02 o                         
  -7  10   8        162.34        162.81         3.79 o                         
  -6  10   8          3.00          0.74         2.77 o                         
  -5  10   8         24.71         18.36         3.77 o                         
  -4  10   8        222.26        237.16         3.65 o                         
  -3  10   8         44.58         47.90         2.66 o                         
  -2  10   8        258.14        247.00         3.14 o                         
  -1  10   8         40.06         48.08         2.51 o                         
   0  10   8        732.05        701.98         8.48 o                         
   1  10   8       3022.12       3027.52        29.03 o                         
   2  10   8       1200.76       1137.63        10.84 o                         
   3  10   8       3637.30       3536.18        28.72 o                         
   4  10   8        210.07        203.55         2.89 o                         
   5  10   8        697.47        672.83        13.17 o                         
   6  10   8         66.21         65.47         3.47 o                         
   7  10   8        277.19        253.53         3.44 o                         
 -10  11   8        336.57        302.41        14.36 o                         
  -9  11   8        944.68        887.01         8.76 o                         
  -8  11   8         62.47         63.77         2.92 o                         
  -7  11   8       1988.46       1955.08        20.14 o                         
  -6  11   8        757.60        767.06        17.35 o                         
  -5  11   8        318.24        334.60         4.90 o                         
  -4  11   8         31.16         31.41         2.64 o                         
  -3  11   8        553.62        549.79         7.35 o                         
  -2  11   8        308.11        308.35         5.39 o                         
  -1  11   8       2414.85       2364.09        13.30 o                         
   0  11   8        333.72        334.00         3.29 o                         
   1  11   8       2994.28       2961.15        28.85 o                         
   2  11   8       1121.61       1091.39        11.39 o                         
   3  11   8        885.61        840.10         6.58 o                         
   4  11   8        753.31        771.85        10.39 o                         
   5  11   8        299.21        303.97        12.44 o                         
   6  11   8         12.65         13.06         3.00 o                         
   7  11   8        182.11        163.19         6.44 o                         
 -10  12   8        246.15        191.02         5.76 o                         
  -9  12   8        541.27        460.11         6.89 o                         
  -8  12   8         42.86         42.09         2.74 o                         
  -7  12   8       1142.95       1135.88        19.05 o                         
  -6  12   8         40.66         34.91         2.71 o                         
  -5  12   8        490.88        487.20         6.03 o                         
  -4  12   8         28.11         29.25         2.49 o                         
  -3  12   8         82.63         83.71         2.64 o                         
  -2  12   8        788.47        775.78        11.04 o                         
  -1  12   8         32.51         38.61         2.61 o                         
   0  12   8       1275.82       1254.53        17.73 o                         
   1  12   8       1319.88       1327.34        16.42 o                         
   2  12   8        400.48        398.36         4.69 o                         
   3  12   8       2595.24       2578.73        15.76 o                         
   4  12   8          6.81         10.84         2.24 o                         
   5  12   8       1424.65       1500.27        19.65 o                         
   6  12   8        117.29        128.69         3.21 o                         
  -9  13   8         81.13         68.83         1.99 o                         
  -8  13   8        377.61        389.10         5.53 o                         
  -7  13   8         98.89        113.04         3.24 o                         
  -6  13   8         90.94         84.89         2.32 o                         
  -5  13   8        816.89        808.18         7.17 o                         
  -4  13   8        351.90        317.60         4.13 o                         
  -3  13   8       1607.45       1525.34        13.61 o                         
  -2  13   8          4.59          4.72         2.46 o                         
  -1  13   8        911.31        874.25         7.89 o                         
   0  13   8        261.70        256.00         3.26 o                         
   1  13   8         53.33         63.21         2.33 o                         
   2  13   8       1335.61       1383.43         9.94 o                         
   3  13   8        651.95        662.17         9.91 o                         
   4  13   8          6.98          7.06         1.97 o                         
   5  13   8        272.53        295.09        11.76 o                         
  -8  14   8        379.03        300.20        13.22 o                         
  -7  14   8        920.11        908.57         9.24 o                         
  -6  14   8        153.82        149.47         2.87 o                         
  -5  14   8          7.68          9.53         2.57 o                         
  -4  14   8        120.39        123.30         2.75 o                         
  -3  14   8        747.45        702.20         6.99 o                         
  -2  14   8         38.19         39.04         2.93 o                         
  -1  14   8        507.64        491.24         5.38 o                         
   0  14   8        862.03        859.57         9.26 o                         
   1  14   8         43.12         50.55         2.42 o                         
   2  14   8        256.11        277.31         5.53 o                         
   3  14   8         62.14         79.47         2.58 o                         
   4  14   8          2.33          3.01         3.31 o                         
   5  14   8        635.61        597.85        10.17 o                         
  -7  15   8         82.92         65.48         1.82 o                         
  -6  15   8        106.48         97.48         3.73 o                         
  -5  15   8        329.84        316.40         3.28 o                         
  -4  15   8          2.33          4.70         2.06 o                         
  -3  15   8       1016.95        992.64        11.25 o                         
  -2  15   8        575.86        593.04        17.46 o                         
  -1  15   8        329.84        318.91         4.18 o                         
   0  15   8        481.46        491.62         4.79 o                         
   1  15   8        313.58        336.16         3.73 o                         
   2  15   8         87.29         88.66         2.52 o                         
   3  15   8       1129.46       1080.31        36.55 o                         
  -5  16   8        136.91        144.83         2.22 o                         
  -4  16   8       1577.17       1538.43        13.57 o                         
  -3  16   8         98.39         96.29         2.27 o                         
  -2  16   8        417.25        454.91         6.24 o                         
  -1  16   8        345.29        337.04         5.06 o                         
   0  16   8        292.98        285.58         6.96 o                         
   1  16   8         59.06         63.88         3.51 o                         
   2  16   8        124.49        126.55         2.81 o                         
  -2  17   8        104.62         94.42         2.81 o                         
  -1  17   8         35.77         35.64         1.69 o                         
 -13   0   9       1334.26       1328.53        20.97 o                         
 -11   0   9       1153.33       1286.69        15.68 o                         
  -9   0   9         97.83        116.94         6.12 o                         
  -7   0   9        119.32        128.61         4.53 o                         
  -5   0   9        529.97        539.38        10.27 o                         
  -3   0   9       4743.72       4908.58        94.10 o                         
  -1   0   9        548.09        541.06         5.56 o                         
   1   0   9        107.24        111.56         4.47 o                         
   3   0   9       3584.37       3620.93        30.20 o                         
   5   0   9         82.92         86.66         4.76 o                         
   7   0   9       1052.83       1084.25        18.99 o                         
   9   0   9        360.51        366.18         7.55 o                         
 -13   1   9         81.12         87.67         2.61 o                         
 -12   1   9          3.00          3.61         2.44 o                         
 -11   1   9        603.98        616.84        12.90 o                         
 -10   1   9        315.34        300.37         4.91 o                         
  -9   1   9        358.82        354.40         6.23 o                         
  -8   1   9         80.84         79.93         3.81 o                         
  -7   1   9        158.43        165.84         3.96 o                         
  -6   1   9          7.78          9.07         2.68 o                         
  -5   1   9        730.06        810.68         8.37 o                         
  -4   1   9        173.20        175.60         2.74 o                         
  -3   1   9       2748.55       2795.78        21.68 o                         
  -2   1   9        111.37        120.86         3.06 o                         
  -1   1   9        300.42        295.74         4.89 o                         
   0   1   9        349.98        347.23         6.59 o                         
   1   1   9        101.70        117.64         2.78 o                         
   2   1   9        578.05        570.61         4.69 o                         
   3   1   9       2053.64       2021.56        18.86 o                         
   4   1   9         92.12         91.06         2.69 o                         
   5   1   9       4784.56       4898.24        34.46 o                         
   6   1   9        436.08        418.45         4.70 o                         
   7   1   9        376.40        399.10         4.54 o                         
   8   1   9        324.55        320.49         5.12 o                         
   9   1   9        464.63        436.52         9.28 o                         
 -13   2   9        751.41        663.87        48.60 o                         
 -12   2   9        204.72        204.38         4.86 o                         
 -11   2   9        355.58        391.14         5.64 o                         
 -10   2   9       2364.54       2638.13        19.15 o                         
  -9   2   9       1090.37       1130.29        14.88 o                         
  -8   2   9         45.60         47.70         3.82 o                         
  -7   2   9       1864.04       1911.94        12.29 o                         
  -6   2   9       2456.26       2542.17        19.75 o                         
  -5   2   9        205.89        222.76         3.97 o                         
  -4   2   9       5643.13       5905.95        80.62 o                         
  -3   2   9        339.16        369.88         3.50 o                         
  -2   2   9       2005.97       2087.00        31.39 o                         
  -1   2   9        615.26        624.60         6.18 o                         
   0   2   9        873.43        816.91         7.12 o                         
   1   2   9        263.89        273.28         3.53 o                         
   2   2   9        497.80        493.64         4.01 o                         
   3   2   9        332.35        337.96         4.04 o                         
   4   2   9         88.18         89.52         2.87 o                         
   5   2   9        173.43        177.63         3.48 o                         
   6   2   9        181.71        175.89         3.16 o                         
   7   2   9         51.55         54.32         2.92 o                         
   8   2   9        123.41        151.65         3.08 o                         
   9   2   9         29.17         22.95         2.85 o                         
 -12   3   9        948.79       1047.73        11.83 o                         
 -11   3   9        206.26        212.33         3.51 o                         
 -10   3   9        178.03        194.30         6.66 o                         
  -9   3   9        602.04        604.33         9.89 o                         
  -8   3   9        361.91        396.47         5.18 o                         
  -7   3   9       1105.35       1119.22         7.90 o                         
  -6   3   9        182.63        194.68         3.95 o                         
  -5   3   9       1394.50       1444.24        13.02 o                         
  -4   3   9       2602.09       2775.00        30.45 o                         
  -3   3   9         46.51         55.52         2.49 o                         
  -2   3   9        148.73        145.16         2.94 o                         
  -1   3   9       1225.67       1247.89        15.35 o                         
   0   3   9         55.18         42.84         2.23 o                         
   1   3   9       5065.26       4932.61        40.49 o                         
   2   3   9       1122.14       1122.14         7.02 o                         
   3   3   9       3431.67       3436.87        24.76 o                         
   4   3   9         41.98         43.93         2.78 o                         
   5   3   9        256.71        263.63         4.15 o                         
   6   3   9          1.13          2.01         2.98 o                         
   7   3   9         91.77        119.88         4.09 o                         
   8   3   9        105.38        100.66         3.57 o                         
 -12   4   9         43.11         42.41         2.40 o                         
 -11   4   9        434.65        489.25         7.71 o                         
 -10   4   9          0.84          0.38         3.93 o                         
  -9   4   9       2313.60       2544.80        20.68 o                         
  -8   4   9         17.70         13.23         3.55 o                         
  -7   4   9       1027.52       1071.22         8.91 o                         
  -6   4   9         78.50         73.04         3.24 o                         
  -5   4   9        287.51        304.39         3.52 o                         
  -4   4   9        503.26        497.58         6.78 o                         
  -3   4   9        523.12        558.27         9.11 o                         
  -2   4   9       2921.95       2888.08        26.58 o                         
  -1   4   9       1349.86       1303.67        13.99 o                         
   0   4   9        142.42        141.87         2.97 o                         
   1   4   9        937.33        926.02         7.29 o                         
   2   4   9        439.54        435.71         6.58 o                         
   3   4   9        397.89        405.49         7.50 o                         
   4   4   9       2604.26       2483.85        41.08 o                         
   5   4   9        353.60        336.55         3.49 o                         
   6   4   9       2238.76       2263.77        36.76 o                         
   7   4   9         81.22         90.82         2.37 o                         
   8   4   9        367.04        388.30         6.29 o                         
 -12   5   9        502.28        507.93        10.22 o                         
 -11   5   9         58.08         52.92         2.14 o                         
 -10   5   9       1022.54       1112.13        12.66 o                         
  -9   5   9         65.09         57.51         3.24 o                         
  -8   5   9        917.35       1011.36         9.92 o                         
  -7   5   9         37.54         49.91         2.77 o                         
  -6   5   9         39.81         51.87         2.73 o                         
  -5   5   9       2564.99       2720.26        15.26 o                         
  -4   5   9        272.28        301.84         5.42 o                         
  -3   5   9        396.02        379.04         4.08 o                         
  -2   5   9        379.84        361.47         3.17 o                         
  -1   5   9         54.29         63.74         2.09 o                         
   0   5   9        721.92        687.95         7.57 o                         
   1   5   9        290.34        301.73         3.41 o                         
   2   5   9        127.99        121.03         2.65 o                         
   3   5   9        285.14        293.16         3.09 o                         
   4   5   9        573.40        538.89         7.81 o                         
   5   5   9        147.58        159.42         3.20 o                         
   6   5   9         43.94         43.52         2.86 o                         
   7   5   9        502.28        538.19         6.96 o                         
   8   5   9          1.64          3.45         2.40 o                         
 -12   6   9         37.60         28.61         2.32 o                         
 -11   6   9        644.72        638.50        18.06 o                         
 -10   6   9        361.89        381.13         7.15 o                         
  -9   6   9        248.28        278.44         4.76 o                         
  -8   6   9         56.62         61.47         3.40 o                         
  -7   6   9         84.94         92.39         3.03 o                         
  -6   6   9         43.33         43.00         2.71 o                         
  -5   6   9        180.18        183.82         3.04 o                         
  -4   6   9         64.42         65.43         3.04 o                         
  -3   6   9        378.79        382.96         4.59 o                         
  -2   6   9         42.12         46.71         2.17 o                         
  -1   6   9        411.47        440.74         7.60 o                         
   0   6   9       2853.08       2951.89        27.01 o                         
   1   6   9         35.87         40.53         2.53 o                         
   2   6   9       3009.23       3014.07        25.31 o                         
   3   6   9          5.83         13.03         2.24 o                         
   4   6   9        324.82        346.81         3.78 o                         
   5   6   9          9.85          7.32         2.57 o                         
   6   6   9        139.85        143.92         3.63 o                         
   7   6   9        171.49        168.13         2.95 o                         
   8   6   9        109.93        108.40         3.40 o                         
 -12   7   9         50.07         43.85         2.49 o                         
 -11   7   9         90.21        104.57         2.64 o                         
 -10   7   9        183.38        193.56         3.51 o                         
  -9   7   9        489.79        551.16         6.21 o                         
  -8   7   9       2678.82       2869.62        38.07 o                         
  -7   7   9       1008.36       1011.35         8.62 o                         
  -6   7   9       2070.11       2184.32        14.11 o                         
  -5   7   9        579.76        562.22         6.85 o                         
  -4   7   9         62.12         75.79         3.47 o                         
  -3   7   9        529.54        548.02         7.46 o                         
  -2   7   9        450.25        419.44         5.03 o                         
  -1   7   9       1495.68       1513.60        26.58 o                         
   0   7   9       1631.34       1614.05        15.81 o                         
   1   7   9        278.86        271.18         3.55 o                         
   2   7   9       1400.44       1390.56        13.76 o                         
   3   7   9        168.28        177.16         2.93 o                         
   4   7   9        329.38        326.13         4.34 o                         
   5   7   9         92.24         99.49         2.99 o                         
   6   7   9        751.46        723.90        10.58 o                         
   7   7   9       1529.53       1555.81        17.58 o                         
   8   7   9         34.14         31.20         2.01 o                         
 -11   8   9        113.12        100.62         2.58 o                         
 -10   8   9         14.33         15.96         3.12 o                         
  -9   8   9         85.28        102.44         5.16 o                         
  -8   8   9        252.03        286.36         5.36 o                         
  -7   8   9        255.43        259.75         3.81 o                         
  -6   8   9       1567.56       1578.59        12.30 o                         
  -5   8   9       3633.30       3708.88        33.12 o                         
  -4   8   9        377.65        380.70         7.82 o                         
  -3   8   9        982.25        997.02        11.29 o                         
  -2   8   9         91.46         98.71         2.63 o                         
  -1   8   9        955.18        892.92        12.67 o                         
   0   8   9       3187.86       3275.84        28.92 o                         
   1   8   9         78.41         85.13         2.83 o                         
   2   8   9       4910.54       4837.82        58.60 o                         
   3   8   9       2184.59       2135.99        30.05 o                         
   4   8   9       1007.04       1013.19        14.26 o                         
   5   8   9       2125.65       2051.31        25.77 o                         
   6   8   9        288.69        291.46         4.39 o                         
   7   8   9        197.28        198.18         5.30 o                         
 -11   9   9          8.33          6.50         1.97 o                         
 -10   9   9        904.98        863.18        10.47 o                         
  -9   9   9        620.62        643.47         9.78 o                         
  -8   9   9        100.08         99.49         3.36 o                         
  -7   9   9        514.82        475.29         4.68 o                         
  -6   9   9       2094.67       2054.62        15.82 o                         
  -5   9   9         60.42         74.79         3.27 o                         
  -4   9   9       2836.40       2815.38        17.51 o                         
  -3   9   9          7.40         11.73         2.32 o                         
  -2   9   9       1921.59       1967.73        17.64 o                         
  -1   9   9        888.00        870.22         5.82 o                         
   0   9   9        611.75        613.94         5.11 o                         
   1   9   9          9.45         14.55         2.52 o                         
   2   9   9         49.93         48.77         2.73 o                         
   3   9   9        178.64        161.92         3.29 o                         
   4   9   9         62.04         63.36         2.47 o                         
   5   9   9        134.47        140.19         3.14 o                         
   6   9   9        110.28        111.93         4.47 o                         
   7   9   9        424.01        382.90        18.23 o                         
 -10  10   9          7.17          6.79         1.61 o                         
  -9  10   9         26.75         28.25         2.17 o                         
  -8  10   9         21.15         25.24         3.59 o                         
  -7  10   9         29.34         34.16         2.77 o                         
  -6  10   9       1636.07       1607.66        15.76 o                         
  -5  10   9        490.08        497.64         5.99 o                         
  -4  10   9       2890.23       2758.24        18.60 o                         
  -3  10   9        172.95        173.32         2.83 o                         
  -2  10   9       1712.43       1716.76        12.88 o                         
  -1  10   9          7.01          7.03         2.28 o                         
   0  10   9        368.31        374.94         5.65 o                         
   1  10   9         21.23         21.85         2.43 o                         
   2  10   9        180.67        194.10         3.43 o                         
   3  10   9          0.75          0.04         2.94 o                         
   4  10   9       1550.64       1553.83        21.95 o                         
   5  10   9          1.24          2.22         2.50 o                         
   6  10   9       2669.49       2778.82        24.14 o                         
 -10  11   9        278.62        200.30         2.48 o                         
  -9  11   9        279.23        260.90         4.02 o                         
  -8  11   9        227.67        222.65         6.70 o                         
  -7  11   9         34.84         32.03         3.05 o                         
  -6  11   9       1860.30       1789.42        15.58 o                         
  -5  11   9         40.42         41.16         3.63 o                         
  -4  11   9       2209.70       2124.22        18.27 o                         
  -3  11   9        158.06        146.64         3.39 o                         
  -2  11   9        531.02        554.89         7.63 o                         
  -1  11   9         35.90         35.80         2.49 o                         
   0  11   9         19.40         24.32         2.62 o                         
   1  11   9        395.58        378.77         4.70 o                         
   2  11   9        109.21        104.29         2.60 o                         
   3  11   9          6.86          7.88         2.12 o                         
   4  11   9        272.33        271.30         5.24 o                         
   5  11   9         35.66         38.39         2.68 o                         
   6  11   9         30.88         34.63         2.24 o                         
  -9  12   9          1.46          0.41         1.25 o                         
  -8  12   9        437.52        412.31         5.18 o                         
  -7  12   9          1.21          2.35         2.00 o                         
  -6  12   9         32.04         35.99         2.50 o                         
  -5  12   9        456.87        463.35         4.78 o                         
  -4  12   9        259.94        262.59         3.39 o                         
  -3  12   9        202.61        174.73         2.68 o                         
  -2  12   9       2900.18       2877.70        50.61 o                         
  -1  12   9         83.69         82.15         2.42 o                         
   0  12   9       1976.21       2024.75        30.58 o                         
   1  12   9        188.20        196.06         3.79 o                         
   2  12   9        278.54        286.21         6.25 o                         
   3  12   9         83.28        101.32         2.39 o                         
   4  12   9        278.25        320.02         5.60 o                         
   5  12   9        958.73        939.60        32.98 o                         
  -8  13   9        626.65        542.00         7.15 o                         
  -7  13   9         26.59         27.17         2.10 o                         
  -6  13   9        415.98        409.69         8.61 o                         
  -5  13   9          3.32          4.65         1.76 o                         
  -4  13   9        283.96        277.72         4.81 o                         
  -3  13   9        553.87        560.76         9.48 o                         
  -2  13   9        398.32        371.49         7.43 o                         
  -1  13   9        583.41        598.90        11.95 o                         
   0  13   9        247.23        262.88         2.95 o                         
   1  13   9        350.59        356.05         5.19 o                         
   2  13   9        506.45        532.55         8.42 o                         
   3  13   9          9.29         15.19         1.87 o                         
   4  13   9         15.15         13.53         1.92 o                         
  -7  14   9        276.51        239.48         4.28 o                         
  -6  14   9         48.68         52.16         2.17 o                         
  -5  14   9        369.95        344.91         4.77 o                         
  -4  14   9        511.51        482.85         6.41 o                         
  -3  14   9       1141.62       1094.39         9.59 o                         
  -2  14   9        127.94        124.11         2.43 o                         
  -1  14   9        765.44        735.11        16.15 o                         
   0  14   9        267.15        275.21         3.44 o                         
   1  14   9         35.89         40.74         2.10 o                         
   2  14   9       2141.51       2261.64        26.25 o                         
   3  14   9          0.35          1.19         1.57 o                         
  -6  15   9         53.66         44.76         2.59 o                         
  -5  15   9        110.48         91.24         3.35 o                         
  -4  15   9        114.36        114.08         2.48 o                         
  -3  15   9        150.44        145.81         5.39 o                         
  -2  15   9        775.49        732.21         6.59 o                         
  -1  15   9        689.04        678.37         7.80 o                         
   0  15   9        537.00        526.34         9.84 o                         
   1  15   9         28.62         27.13         1.74 o                         
   2  15   9          5.24          6.30         2.77 o                         
  -4  16   9        197.21        142.92         3.57 o                         
  -3  16   9         17.66         18.78         1.71 o                         
  -2  16   9         85.58         82.28         2.31 o                         
 -12   0  10        302.09        347.85         5.34 o                         
 -10   0  10         86.15        118.83         6.34 o                         
  -8   0  10        141.32        167.95         7.24 o                         
  -6   0  10       1046.88       1031.88        15.62 o                         
  -4   0  10        351.35        342.65         8.75 o                         
  -2   0  10         43.78         43.12         6.51 o                         
   0   0  10         60.70         69.96         3.26 o                         
   2   0  10         21.79         14.18         3.48 o                         
   4   0  10       1000.46       1011.09        19.93 o                         
   6   0  10        726.79        725.28        13.28 o                         
   8   0  10       1269.91       1154.36        33.89 o                         
 -12   1  10         28.17         32.96         2.31 o                         
 -11   1  10          1.32          3.20         2.30 o                         
 -10   1  10         51.66         56.62         3.27 o                         
  -9   1  10        441.23        466.40         6.95 o                         
  -8   1  10        332.56        354.19         6.32 o                         
  -7   1  10        683.94        708.86         6.31 o                         
  -6   1  10       3752.01       3892.38        29.07 o                         
  -5   1  10       1935.75       1987.78        22.55 o                         
  -4   1  10       4629.80       4862.04        72.10 o                         
  -3   1  10        595.59        601.16         8.29 o                         
  -2   1  10        191.58        192.07         2.75 o                         
  -1   1  10        195.20        207.53         3.04 o                         
   0   1  10        140.42        152.16         2.71 o                         
   1   1  10        224.88        228.07         3.79 o                         
   2   1  10       4706.52       4681.47        45.87 o                         
   3   1  10        429.08        388.72         5.65 o                         
   4   1  10       7125.17       7194.68        89.61 o                         
   5   1  10       1476.98       1500.85        22.17 o                         
   6   1  10         94.76        107.11         2.54 o                         
   7   1  10        206.86        225.60         4.50 o                         
   8   1  10        157.09        127.31         2.51 o                         
 -12   2  10        200.44        221.01         3.28 o                         
 -11   2  10          6.00          9.13         1.94 o                         
 -10   2  10       1163.73       1231.12        23.32 o                         
  -9   2  10         45.93         42.73         4.29 o                         
  -8   2  10        976.67       1014.77        10.94 o                         
  -7   2  10        157.77        160.59         3.79 o                         
  -6   2  10         29.17         33.01         3.13 o                         
  -5   2  10       1094.21       1117.60        13.13 o                         
  -4   2  10        228.80        232.72         3.41 o                         
  -3   2  10         23.70         28.41         2.05 o                         
  -2   2  10        882.12        868.70        17.74 o                         
  -1   2  10       1232.69       1175.15        10.96 o                         
   0   2  10       1229.00       1202.61        10.61 o                         
   1   2  10          9.45         15.38         2.41 o                         
   2   2  10        447.98        425.29         4.44 o                         
   3   2  10       1148.16       1162.78        18.43 o                         
   4   2  10         75.49         77.48         2.98 o                         
   5   2  10        307.54        291.17         4.17 o                         
   6   2  10        179.12        191.74         3.89 o                         
   7   2  10         42.42         39.89         2.74 o                         
   8   2  10        274.44        254.32         6.02 o                         
 -12   3  10        745.77        780.57        11.61 o                         
 -11   3  10         35.67         32.80         2.58 o                         
 -10   3  10       1125.47       1214.40        12.26 o                         
  -9   3  10        477.16        491.80         5.42 o                         
  -8   3  10        346.00        364.97         5.55 o                         
  -7   3  10        234.66        254.70         4.51 o                         
  -6   3  10        259.51        288.46         3.76 o                         
  -5   3  10        158.26        163.21         3.58 o                         
  -4   3  10        538.85        566.61         6.59 o                         
  -3   3  10          5.21         10.02         2.80 o                         
  -2   3  10       3841.53       3913.14        43.12 o                         
  -1   3  10        164.26        154.58         3.50 o                         
   0   3  10       2245.66       2287.76        20.56 o                         
   1   3  10        312.38        317.18         3.48 o                         
   2   3  10        404.58        413.54         3.79 o                         
   3   3  10        221.13        217.25         3.84 o                         
   4   3  10        105.12        112.87         3.20 o                         
   5   3  10        236.32        252.02         6.38 o                         
   6   3  10       1865.64       1885.01        31.61 o                         
   7   3  10         34.79         35.31         2.31 o                         
 -12   4  10        797.82        761.58        16.60 o                         
 -11   4  10        198.95        223.92         3.83 o                         
 -10   4  10        400.84        413.67         5.12 o                         
  -9   4  10        519.48        568.51         5.74 o                         
  -8   4  10         36.20         45.25         3.78 o                         
  -7   4  10        828.91        870.21         7.87 o                         
  -6   4  10        179.54        191.80         3.23 o                         
  -5   4  10       1007.25       1054.90         7.82 o                         
  -4   4  10        234.67        249.54         3.07 o                         
  -3   4  10        103.88        116.77         3.16 o                         
  -2   4  10        730.58        744.50        12.29 o                         
  -1   4  10        149.27        175.96         2.99 o                         
   0   4  10         36.24         33.59         2.81 o                         
   1   4  10        468.07        464.97         5.37 o                         
   2   4  10        101.64         95.89         2.67 o                         
   3   4  10       1717.43       1720.91        23.50 o                         
   4   4  10        430.17        424.28        12.08 o                         
   5   4  10         53.56         59.50         2.94 o                         
   6   4  10        168.89        171.93         3.66 o                         
   7   4  10         66.12         61.95         2.83 o                         
 -12   5  10          9.11          6.10         2.37 o                         
 -11   5  10        502.47        525.35         9.06 o                         
 -10   5  10        728.65        728.51         7.04 o                         
  -9   5  10         23.39         27.24         2.85 o                         
  -8   5  10       1139.32       1205.19         9.79 o                         
  -7   5  10         29.08         30.97         3.49 o                         
  -6   5  10        139.09        156.06         2.89 o                         
  -5   5  10        429.46        465.44         3.99 o                         
  -4   5  10        271.13        296.50         7.28 o                         
  -3   5  10        224.08        233.24         3.40 o                         
  -2   5  10       1374.88       1415.32        10.97 o                         
  -1   5  10        488.62        506.63         6.13 o                         
   0   5  10       1197.45       1190.07        11.45 o                         
   1   5  10        722.66        710.09         5.41 o                         
   2   5  10        511.34        539.92         4.47 o                         
   3   5  10        277.96        283.95         8.94 o                         
   4   5  10        200.96        218.97         5.22 o                         
   5   5  10        340.03        360.40         7.17 o                         
   6   5  10        806.00        820.56        11.55 o                         
   7   5  10        312.08        318.32         5.62 o                         
 -11   6  10        600.50        580.61        20.66 o                         
 -10   6  10        228.59        250.34         4.23 o                         
  -9   6  10        777.04        779.11         8.67 o                         
  -8   6  10         19.54         22.66         3.41 o                         
  -7   6  10         57.16         63.63         3.18 o                         
  -6   6  10        749.02        704.96         6.03 o                         
  -5   6  10        302.86        332.25         3.98 o                         
  -4   6  10       1870.91       1978.19        20.37 o                         
  -3   6  10       1601.98       1723.89        21.29 o                         
  -2   6  10         64.92         83.66         2.55 o                         
  -1   6  10       6401.35       6669.39        75.32 o                         
   0   6  10        239.18        238.97         3.84 o                         
   1   6  10        468.14        477.32         4.00 o                         
   2   6  10        386.02        416.76         5.92 o                         
   3   6  10         46.46         54.53         2.59 o                         
   4   6  10        521.73        511.40         5.87 o                         
   5   6  10        568.64        552.33         9.73 o                         
   6   6  10         32.56         33.41         2.50 o                         
   7   6  10       1382.85       1349.29        17.40 o                         
 -11   7  10       2008.84       1878.22        17.16 o                         
 -10   7  10         50.91         54.72         2.68 o                         
  -9   7  10        335.06        368.34         8.20 o                         
  -8   7  10         23.46         33.30         3.16 o                         
  -7   7  10         18.62         24.17         3.22 o                         
  -6   7  10        975.39       1025.26        10.62 o                         
  -5   7  10        652.47        655.36         7.94 o                         
  -4   7  10         43.41         52.66         3.29 o                         
  -3   7  10         38.36         46.32         2.76 o                         
  -2   7  10        125.81        115.09         3.11 o                         
  -1   7  10        575.84        594.58         8.28 o                         
   0   7  10        591.29        546.43         4.57 o                         
   1   7  10        148.73        136.74         2.63 o                         
   2   7  10         97.61        110.05         2.97 o                         
   3   7  10        429.54        415.08         6.74 o                         
   4   7  10        154.97        163.87         3.54 o                         
   5   7  10        273.81        268.08         4.19 o                         
   6   7  10        647.15        670.91        10.54 o                         
   7   7  10       1005.99        896.40        14.96 o                         
 -11   8  10        272.08        211.66         4.42 o                         
 -10   8  10         15.16         16.63         1.89 o                         
  -9   8  10        584.11        593.40         8.15 o                         
  -8   8  10       1314.28       1360.10        18.89 o                         
  -7   8  10       1527.00       1538.02        14.99 o                         
  -6   8  10        537.86        540.11         6.04 o                         
  -5   8  10        435.92        457.98         4.41 o                         
  -4   8  10        267.56        245.92         3.58 o                         
  -3   8  10       1359.88       1377.43        18.52 o                         
  -2   8  10          7.65         16.42         2.66 o                         
  -1   8  10       2057.69       1941.98        27.46 o                         
   0   8  10       1291.54       1202.30         7.64 o                         
   1   8  10       2077.04       2030.63        16.41 o                         
   2   8  10        146.58        147.79         3.14 o                         
   3   8  10        130.36        138.50         3.48 o                         
   4   8  10        390.18        405.63         5.70 o                         
   5   8  10        324.11        339.46         5.60 o                         
   6   8  10        947.07       1022.85        12.08 o                         
 -10   9  10         36.85         32.76         2.43 o                         
  -9   9  10        109.14        110.77         5.18 o                         
  -8   9  10         49.76         50.53         3.12 o                         
  -7   9  10       1684.49       1653.33        13.72 o                         
  -6   9  10        619.57        636.95         7.35 o                         
  -5   9  10       1699.10       1622.97        37.10 o                         
  -4   9  10        352.24        361.31         4.28 o                         
  -3   9  10         92.67         94.83         2.96 o                         
  -2   9  10         27.35         29.63         2.26 o                         
  -1   9  10          0.55          5.02         2.73 o                         
   0   9  10        194.23        188.79         3.32 o                         
   1   9  10        192.45        182.24         3.78 o                         
   2   9  10        146.07        139.32         3.01 o                         
   3   9  10        208.80        235.53         3.01 o                         
   4   9  10         77.63         74.93         2.24 o                         
   5   9  10        491.52        469.96        20.36 o                         
   6   9  10         98.31         94.92         2.69 o                         
 -10  10  10        158.49        121.91         3.13 o                         
  -9  10  10         57.62         54.47         2.29 o                         
  -8  10  10         18.47         15.99         4.83 o                         
  -7  10  10       2944.93       2928.08        66.04 o                         
  -6  10  10          3.62          4.48         1.89 o                         
  -5  10  10       2607.59       2655.92        27.29 o                         
  -4  10  10         87.37         81.80         2.53 o                         
  -3  10  10        755.00        727.91         9.07 o                         
  -2  10  10        364.36        375.22         3.68 o                         
  -1  10  10         83.31         96.41         2.47 o                         
   0  10  10         28.94         28.51         2.64 o                         
   1  10  10       2590.78       2537.82        37.53 o                         
   2  10  10        122.43        119.74         3.82 o                         
   3  10  10       1439.95       1519.39        17.98 o                         
   4  10  10        466.17        502.66         5.10 o                         
   5  10  10        639.05        700.77         9.44 o                         
  -9  11  10        715.54        631.30        15.61 o                         
  -8  11  10        214.96        200.12         4.67 o                         
  -7  11  10       1987.66       1975.66        29.21 o                         
  -6  11  10          4.18          4.56         1.76 o                         
  -5  11  10        319.29        321.10         4.95 o                         
  -4  11  10          0.65          3.39         2.10 o                         
  -3  11  10          3.47          5.32         2.04 o                         
  -2  11  10        146.54        157.88         3.96 o                         
  -1  11  10          2.98          4.24         2.17 o                         
   0  11  10         48.47         52.60         2.53 o                         
   1  11  10         31.17         32.51         2.19 o                         
   2  11  10        656.78        668.28        13.48 o                         
   3  11  10        363.96        373.37         3.92 o                         
   4  11  10          0.82          2.20         2.02 o                         
   5  11  10        661.28        620.44         7.62 o                         
  -8  12  10        387.06        305.88         4.51 o                         
  -7  12  10        100.95         96.31         2.91 o                         
  -6  12  10         18.57         17.31         3.43 o                         
  -5  12  10       1418.71       1354.25        11.42 o                         
  -4  12  10         17.48         14.09         2.30 o                         
  -3  12  10        757.63        727.38         7.74 o                         
  -2  12  10         18.81         19.75         1.90 o                         
  -1  12  10        339.76        358.10         6.40 o                         
   0  12  10        803.65        836.06        14.95 o                         
   1  12  10        403.12        421.42         5.27 o                         
   2  12  10         42.51         32.05         1.71 o                         
   3  12  10        635.79        588.88        33.77 o                         
   4  12  10         88.24         82.00         2.35 o                         
  -7  13  10        274.06        245.55        10.78 o                         
  -6  13  10        704.31        597.33        11.07 o                         
  -5  13  10         13.83         12.82         1.43 o                         
  -4  13  10        147.76        152.01         3.22 o                         
  -3  13  10          8.12          9.78         2.08 o                         
  -2  13  10        108.12        100.45         2.14 o                         
  -1  13  10          8.34          8.26         1.59 o                         
   0  13  10         63.26         73.55         2.16 o                         
   1  13  10         14.17         18.93         1.92 o                         
   2  13  10        787.73        748.90        14.60 o                         
   3  13  10         38.42         38.25         1.97 o                         
  -6  14  10         31.67         26.87         2.53 o                         
  -5  14  10         74.38         67.80         6.10 o                         
  -4  14  10        413.73        332.47        15.49 o                         
  -3  14  10        323.96        292.88         7.30 o                         
  -2  14  10          3.64          5.35         1.46 o                         
  -1  14  10       1115.14       1020.59        37.49 o                         
   0  14  10         16.66         16.67         1.35 o                         
   1  14  10        370.95        357.18         5.82 o                         
  -4  15  10         44.34         34.98         2.41 o                         
  -3  15  10        133.03        111.39         2.76 o                         
  -2  15  10        120.72         99.15         3.09 o                         
  -1  15  10        604.28        507.66         6.21 o                         
 -11   0  11        137.18        128.35         2.95 o                         
  -9   0  11        176.02        185.76         8.18 o                         
  -7   0  11        197.08        204.41         6.46 o                         
  -5   0  11         12.51         16.49         4.00 o                         
  -3   0  11        174.77        172.37         4.53 o                         
  -1   0  11       2059.93       2037.61        18.38 o                         
   1   0  11       1112.75       1074.76        18.44 o                         
   3   0  11        395.48        369.15         7.68 o                         
   5   0  11        563.06        573.12        10.76 o                         
 -12   1  11        927.24        907.91        10.58 o                         
 -11   1  11        394.78        401.75        14.77 o                         
 -10   1  11          1.26          1.58         2.66 o                         
  -9   1  11       1097.37       1172.22        12.14 o                         
  -8   1  11       1089.41       1159.37        10.68 o                         
  -7   1  11       1446.53       1546.81        13.55 o                         
  -6   1  11        901.87        911.94         9.65 o                         
  -5   1  11       1321.95       1375.69        11.65 o                         
  -4   1  11        630.73        686.02        11.13 o                         
  -3   1  11       2549.43       2634.96        20.67 o                         
  -2   1  11        167.58        187.57         2.89 o                         
  -1   1  11        952.93        969.14         5.87 o                         
   0   1  11        648.97        622.40         5.21 o                         
   1   1  11       2377.77       2362.47        28.68 o                         
   2   1  11        745.02        702.69         8.84 o                         
   3   1  11        135.50        135.01         4.43 o                         
   4   1  11          1.80          5.31         2.53 o                         
   5   1  11         88.72         96.42         2.78 o                         
   6   1  11         20.66         19.81         2.46 o                         
   7   1  11       1354.76       1241.48        20.36 o                         
 -11   2  11        395.57        444.10         5.15 o                         
 -10   2  11         28.19         31.43         2.67 o                         
  -9   2  11        162.51        168.47         3.47 o                         
  -8   2  11        358.70        371.62         6.14 o                         
  -7   2  11        111.14        111.01         3.65 o                         
  -6   2  11       1478.64       1467.49        11.62 o                         
  -5   2  11          6.43          7.58         2.39 o                         
  -4   2  11        756.06        775.14         9.40 o                         
  -3   2  11         91.05         98.29         3.06 o                         
  -2   2  11         55.85         70.38         2.96 o                         
  -1   2  11         24.35         26.42         2.54 o                         
   0   2  11        466.47        454.48         5.80 o                         
   1   2  11        596.64        589.01         6.05 o                         
   2   2  11        106.74        115.48         3.21 o                         
   3   2  11       1408.35       1397.64        29.87 o                         
   4   2  11         39.75         39.08         2.51 o                         
   5   2  11        315.50        341.89         6.70 o                         
   6   2  11       1155.57       1054.83        64.85 o                         
   7   2  11        252.52        219.61         7.91 o                         
 -11   3  11        187.65        211.20         3.40 o                         
 -10   3  11        256.03        273.73         3.93 o                         
  -9   3  11         62.21         78.44         2.97 o                         
  -8   3  11        264.65        282.40         5.04 o                         
  -7   3  11        651.64        668.74         9.76 o                         
  -6   3  11        331.43        345.13         3.95 o                         
  -5   3  11       2193.85       2308.58        14.32 o                         
  -4   3  11       1545.31       1621.62        17.86 o                         
  -3   3  11        497.91        536.31         8.65 o                         
  -2   3  11        127.58        122.50         3.27 o                         
  -1   3  11         97.34        115.04         3.46 o                         
   0   3  11        706.50        664.63         6.14 o                         
   1   3  11        307.98        298.14         4.74 o                         
   2   3  11        105.29        103.74         3.15 o                         
   3   3  11       2729.66       2724.91        54.95 o                         
   4   3  11         15.34         16.40         2.58 o                         
   5   3  11       1503.20       1503.42        37.80 o                         
   6   3  11         91.77         84.51         9.65 o                         
   7   3  11        178.47        162.46         4.37 o                         
 -11   4  11          8.83          9.88         1.33 o                         
 -10   4  11        789.70        818.79        10.05 o                         
  -9   4  11        307.17        332.96         5.27 o                         
  -8   4  11        427.83        433.06         5.42 o                         
  -7   4  11       1424.52       1478.67        27.45 o                         
  -6   4  11         27.29         33.30         2.98 o                         
  -5   4  11         11.98         15.14         2.82 o                         
  -4   4  11         64.54         73.26         2.90 o                         
  -3   4  11         49.54         44.98         2.67 o                         
  -2   4  11       1031.07       1064.57        14.89 o                         
  -1   4  11         41.97         46.75         3.66 o                         
   0   4  11        313.84        330.38         4.08 o                         
   1   4  11         66.71         64.00         2.53 o                         
   2   4  11         24.35         29.78         2.73 o                         
   3   4  11         81.38         99.86         3.64 o                         
   4   4  11        480.15        479.32         8.80 o                         
   5   4  11        534.06        513.82         7.26 o                         
   6   4  11        194.44        184.68         4.38 o                         
 -11   5  11        227.47        201.76         3.54 o                         
 -10   5  11        194.02        197.24         3.98 o                         
  -9   5  11        361.64        365.03         6.21 o                         
  -8   5  11         83.45        104.53         3.48 o                         
  -7   5  11        635.00        668.58         8.52 o                         
  -6   5  11        488.22        496.33         5.24 o                         
  -5   5  11        816.30        858.11         8.19 o                         
  -4   5  11         10.11         11.97         2.89 o                         
  -3   5  11       1009.66        982.18        11.86 o                         
  -2   5  11       1852.86       1751.85        27.56 o                         
  -1   5  11       1381.14       1271.15        13.27 o                         
   0   5  11        226.79        193.35         3.43 o                         
   1   5  11        322.73        330.20         3.63 o                         
   2   5  11         38.43         42.95         2.41 o                         
   3   5  11       2755.50       2847.36        50.03 o                         
   4   5  11         59.73         65.68         2.76 o                         
   5   5  11        787.55        721.06         6.75 o                         
   6   5  11        662.57        630.75         7.56 o                         
 -11   6  11         79.46         68.61         2.65 o                         
 -10   6  11         51.78         45.19         4.29 o                         
  -9   6  11        239.12        225.44         6.66 o                         
  -8   6  11        384.51        397.84         8.93 o                         
  -7   6  11        230.36        248.24         5.71 o                         
  -6   6  11       4423.48       4418.46        51.37 o                         
  -5   6  11        106.19        104.38         3.57 o                         
  -4   6  11       1343.21       1410.22         9.55 o                         
  -3   6  11        228.01        258.39         4.52 o                         
  -2   6  11         50.34         62.20         2.97 o                         
  -1   6  11         67.19         86.28         2.85 o                         
   0   6  11         77.38         92.33         3.32 o                         
   1   6  11          9.64         12.70         2.48 o                         
   2   6  11       1636.74       1604.08        22.28 o                         
   3   6  11        201.73        212.29         4.81 o                         
   4   6  11        969.49        994.44        10.54 o                         
   5   6  11        320.21        311.62         5.99 o                         
   6   6  11        150.38        136.87         2.94 o                         
 -10   7  11         30.13         22.43         2.15 o                         
  -9   7  11        202.34        195.27         4.29 o                         
  -8   7  11         22.23         28.93         3.03 o                         
  -7   7  11         43.83         46.60         3.07 o                         
  -6   7  11          5.27          7.42         2.48 o                         
  -5   7  11         29.87         37.44         2.79 o                         
  -4   7  11       1315.34       1309.90         9.69 o                         
  -3   7  11        292.11        285.19         4.78 o                         
  -2   7  11        534.14        477.50         5.03 o                         
  -1   7  11       1055.76        991.11         8.45 o                         
   0   7  11        358.03        329.79         3.69 o                         
   1   7  11         44.50         45.31         2.66 o                         
   2   7  11        285.89        274.78         4.48 o                         
   3   7  11         93.88        100.06         2.88 o                         
   4   7  11        121.85        130.15         4.20 o                         
   5   7  11        150.53        130.95         2.70 o                         
 -10   8  11         93.96         90.51         3.21 o                         
  -9   8  11         36.56         47.93         4.73 o                         
  -8   8  11        712.40        745.37        12.55 o                         
  -7   8  11       1371.13       1392.39        13.93 o                         
  -6   8  11       1603.05       1688.13        17.96 o                         
  -5   8  11        114.66        115.72         2.95 o                         
  -4   8  11        507.81        542.92         5.21 o                         
  -3   8  11       1205.92       1132.79        11.95 o                         
  -2   8  11         94.31        116.18         3.49 o                         
  -1   8  11        752.74        692.96         9.11 o                         
   0   8  11         69.02         80.15         2.58 o                         
   1   8  11        648.93        659.63         5.27 o                         
   2   8  11        128.74        132.19         2.68 o                         
   3   8  11        424.85        443.25         5.91 o                         
   4   8  11        811.48        859.82        23.68 o                         
   5   8  11          4.08          7.29         1.54 o                         
  -9   9  11        409.51        386.10        27.56 o                         
  -8   9  11        504.24        504.95         6.66 o                         
  -7   9  11          9.08          8.45         2.72 o                         
  -6   9  11        194.31        204.51         3.71 o                         
  -5   9  11         75.41         78.17         2.27 o                         
  -4   9  11        475.90        492.33         4.81 o                         
  -3   9  11         30.39         35.83         2.32 o                         
  -2   9  11         14.37         15.41         3.37 o                         
  -1   9  11       1162.34       1193.84        13.23 o                         
   0   9  11         32.82         40.94         2.20 o                         
   1   9  11        632.52        574.25        11.15 o                         
   2   9  11         38.43         41.71         2.11 o                         
   3   9  11        151.33        167.11         2.70 o                         
   4   9  11        669.69        656.96         5.98 o                         
   5   9  11          7.95          6.46         2.73 o                         
  -9  10  11         79.53         59.79         1.96 o                         
  -8  10  11       1792.23       1733.97        20.63 o                         
  -7  10  11        161.29        131.77         5.18 o                         
  -6  10  11         82.51         94.00         2.91 o                         
  -5  10  11         29.29         32.37         2.11 o                         
  -4  10  11        244.20        231.85         2.89 o                         
  -3  10  11          3.82          4.46         2.26 o                         
  -2  10  11       1036.90       1056.02        14.84 o                         
  -1  10  11        421.23        442.16         6.51 o                         
   0  10  11       2542.08       2631.13        48.64 o                         
   1  10  11         43.80         41.06         2.45 o                         
   2  10  11         67.41         79.65         2.58 o                         
   3  10  11          2.13          3.05         1.89 o                         
   4  10  11         33.32         37.86         1.61 o                         
  -8  11  11         52.52         43.95         2.01 o                         
  -7  11  11          1.17          1.15         2.33 o                         
  -6  11  11         66.71         61.70         2.31 o                         
  -5  11  11        112.79        119.04         3.17 o                         
  -4  11  11         75.36         76.20         2.26 o                         
  -3  11  11         72.06         76.59         2.42 o                         
  -2  11  11        219.48        202.16         3.10 o                         
  -1  11  11        113.37        112.39         2.79 o                         
   0  11  11        152.40        161.01         3.30 o                         
   1  11  11        365.06        364.09         7.12 o                         
   2  11  11        204.61        200.67         7.33 o                         
   3  11  11         17.57         18.51         2.32 o                         
  -6  12  11        801.99        746.80        11.95 o                         
  -5  12  11         10.27          8.92         1.78 o                         
  -4  12  11        935.68        884.49        20.56 o                         
  -3  12  11       1211.15       1254.06        10.09 o                         
  -2  12  11        293.01        290.17         3.23 o                         
  -1  12  11       1086.47       1100.11        22.85 o                         
   0  12  11        520.80        562.78         8.68 o                         
   1  12  11        251.56        225.44         9.27 o                         
   2  12  11        407.32        388.90         5.20 o                         
  -6  13  11          6.56          4.52         1.35 o                         
  -5  13  11        280.55        236.33         8.33 o                         
  -4  13  11        124.69        108.12         4.33 o                         
  -3  13  11          7.85          8.66         1.31 o                         
  -2  13  11        334.64        345.40         7.78 o                         
  -1  13  11        740.56        708.50        10.56 o                         
   0  13  11         45.91         47.86         2.18 o                         
   1  13  11         32.38         29.29         1.77 o                         
 -10   0  12        506.45        590.45        13.87 o                         
  -8   0  12        256.51        262.81         6.07 o                         
  -6   0  12        270.93        270.09         5.96 o                         
  -4   0  12       2020.37       2047.16        20.56 o                         
  -2   0  12       1245.73       1287.97        13.31 o                         
   0   0  12        604.01        599.36         7.47 o                         
   2   0  12        103.38        101.74         7.58 o                         
   4   0  12       3199.43       3406.38        54.01 o                         
   6   0  12        575.13        531.24         9.48 o                         
 -11   1  12        369.86        351.09         9.40 o                         
 -10   1  12        109.09        131.48         2.28 o                         
  -9   1  12        405.44        428.70         4.89 o                         
  -8   1  12        233.74        237.91         5.26 o                         
  -7   1  12        271.80        281.67         4.63 o                         
  -6   1  12        851.58        880.54         6.80 o                         
  -5   1  12        538.24        565.36         5.07 o                         
  -4   1  12       4966.34       5001.70        27.45 o                         
  -3   1  12       1284.88       1265.02         8.48 o                         
  -2   1  12       1587.31       1494.09         9.19 o                         
  -1   1  12        221.70        217.81         2.83 o                         
   0   1  12        305.79        289.51         3.76 o                         
   1   1  12         19.50         16.63         2.86 o                         
   2   1  12        201.55        194.61         6.12 o                         
   3   1  12        143.68        143.74         5.57 o                         
   4   1  12        406.88        431.28         8.08 o                         
   5   1  12         64.16         56.80         2.56 o                         
   6   1  12         63.86         55.45         3.05 o                         
 -11   2  12         12.54         13.62         1.43 o                         
 -10   2  12         28.30         32.41         2.03 o                         
  -9   2  12         56.19         63.47         3.25 o                         
  -8   2  12          5.87          8.32         2.54 o                         
  -7   2  12         41.74         41.64         3.25 o                         
  -6   2  12         26.64         28.45         2.51 o                         
  -5   2  12       1098.85       1163.05        12.97 o                         
  -4   2  12       1008.96       1035.93         8.85 o                         
  -3   2  12        479.17        467.55         4.84 o                         
  -2   2  12       1273.96       1234.35         8.42 o                         
  -1   2  12        215.91        205.22         3.52 o                         
   0   2  12       1259.60       1275.16        12.43 o                         
   1   2  12        479.92        450.84         6.40 o                         
   2   2  12       1543.64       1527.15        14.07 o                         
   3   2  12        420.97        462.29         6.62 o                         
   4   2  12        787.03        839.17        11.07 o                         
   5   2  12          4.48          5.99         1.81 o                         
 -11   3  12         81.63         73.38         2.81 o                         
 -10   3  12        948.21       1007.67        15.23 o                         
  -9   3  12        230.06        238.53         4.08 o                         
  -8   3  12       1592.02       1715.47        26.31 o                         
  -7   3  12         75.52         71.05         2.71 o                         
  -6   3  12       1193.21       1224.61        11.99 o                         
  -5   3  12         13.01         18.72         3.16 o                         
  -4   3  12         53.46         64.25         3.19 o                         
  -3   3  12       1909.03       1894.32        12.12 o                         
  -2   3  12         61.60         64.43         2.79 o                         
  -1   3  12        707.92        689.07         6.19 o                         
   0   3  12       1177.70       1149.07         9.57 o                         
   1   3  12         61.07         55.24         2.54 o                         
   2   3  12       1151.89       1167.73        19.41 o                         
   3   3  12         13.58         12.51         2.42 o                         
   4   3  12          7.15         10.51         2.57 o                         
   5   3  12        823.77        858.45        15.47 o                         
 -10   4  12        996.39       1075.25        86.89 o                         
  -9   4  12        105.43        123.33         3.18 o                         
  -8   4  12         26.03         30.15         4.57 o                         
  -7   4  12         73.78         80.81         3.91 o                         
  -6   4  12        442.09        479.07         4.89 o                         
  -5   4  12        362.15        391.17         4.74 o                         
  -4   4  12         46.58         52.80         2.99 o                         
  -3   4  12        680.14        724.48         7.35 o                         
  -2   4  12        169.83        180.89         3.57 o                         
  -1   4  12        299.29        296.36         4.84 o                         
   0   4  12        939.32        930.55         8.37 o                         
   1   4  12         54.59         50.43         2.51 o                         
   2   4  12       2313.80       2298.96        35.11 o                         
   3   4  12        131.11        133.83         3.59 o                         
   4   4  12        102.14        106.73         2.46 o                         
   5   4  12        251.35        220.99         5.64 o                         
 -10   5  12       1246.85       1215.54        15.17 o                         
  -9   5  12          4.82          5.83         2.28 o                         
  -8   5  12        862.65        917.70         9.47 o                         
  -7   5  12        243.36        243.85         3.31 o                         
  -6   5  12        722.41        732.69        12.74 o                         
  -5   5  12         18.85         22.57         2.77 o                         
  -4   5  12        159.04        144.93         2.97 o                         
  -3   5  12         14.22         20.86         2.68 o                         
  -2   5  12       2668.60       2697.88        30.06 o                         
  -1   5  12        740.33        705.30         6.72 o                         
   0   5  12        621.53        589.37         9.03 o                         
   1   5  12        380.81        369.87         4.64 o                         
   2   5  12        126.31        142.19         3.57 o                         
   3   5  12         67.91         69.99         2.17 o                         
   4   5  12         51.87         55.54         2.59 o                         
   5   5  12         45.24         45.01         3.73 o                         
 -10   6  12        177.15        165.81        15.39 o                         
  -9   6  12        790.48        760.54         9.07 o                         
  -8   6  12          7.75         11.10         2.29 o                         
  -7   6  12       1619.57       1623.93        18.82 o                         
  -6   6  12        730.66        724.66         9.95 o                         
  -5   6  12         38.14         50.46         2.67 o                         
  -4   6  12         16.90         21.17         2.48 o                         
  -3   6  12        356.26        399.97         4.82 o                         
  -2   6  12        197.34        241.37         4.25 o                         
  -1   6  12       1133.37       1061.33        15.60 o                         
   0   6  12        938.21        952.07        14.47 o                         
   1   6  12       1440.27       1430.58        17.71 o                         
   2   6  12        469.37        466.04        10.90 o                         
   3   6  12         52.72         49.40         2.18 o                         
   4   6  12        311.18        285.31        27.29 o                         
  -9   7  12        178.70        155.61        19.06 o                         
  -8   7  12         26.70         28.73         1.99 o                         
  -7   7  12        245.78        250.35         4.25 o                         
  -6   7  12        272.51        270.93         5.33 o                         
  -5   7  12         24.56         35.29         2.73 o                         
  -4   7  12        797.66        827.46         6.75 o                         
  -3   7  12         27.15         32.03         2.92 o                         
  -2   7  12        263.50        301.03         3.81 o                         
  -1   7  12       1378.68       1398.85        15.30 o                         
   0   7  12         95.76         96.31         3.00 o                         
   1   7  12       1197.30       1224.12        20.04 o                         
   2   7  12        148.07        168.57         4.00 o                         
   3   7  12        172.01        176.03         3.95 o                         
   4   7  12          9.27          7.95         1.67 o                         
  -9   8  12        235.16        203.40         4.33 o                         
  -8   8  12         63.68         56.24         3.69 o                         
  -7   8  12       1098.76       1093.86        10.74 o                         
  -6   8  12         81.66        100.17         2.89 o                         
  -5   8  12        215.69        220.34         3.30 o                         
  -4   8  12         57.69         60.34         2.59 o                         
  -3   8  12         92.99        102.46         2.40 o                         
  -2   8  12        243.76        244.99         5.62 o                         
  -1   8  12         54.73         65.27         2.85 o                         
   0   8  12         62.02         70.33         2.28 o                         
   1   8  12        306.00        344.11         4.33 o                         
   2   8  12        202.53        191.73         5.30 o                         
   3   8  12         15.05         19.81         1.87 o                         
  -8   9  12        114.69         93.95         3.83 o                         
  -7   9  12        431.54        407.32         7.75 o                         
  -6   9  12         96.67        101.95         2.25 o                         
  -5   9  12        906.62        940.30         8.75 o                         
  -4   9  12        238.02        251.79         3.36 o                         
  -3   9  12        131.81        148.82         3.69 o                         
  -2   9  12        259.14        259.47         4.05 o                         
  -1   9  12         76.25         84.25         2.66 o                         
   0   9  12        312.68        331.38         3.43 o                         
   1   9  12        105.17        108.10         2.17 o                         
   2   9  12         81.81         89.68         2.33 o                         
   3   9  12        215.64        219.74         2.96 o                         
  -7  10  12        216.05        185.28         2.73 o                         
  -6  10  12        155.62        147.65         2.55 o                         
  -5  10  12       1648.50       1639.24        11.78 o                         
  -4  10  12          1.56          1.91         1.71 o                         
  -3  10  12       1131.92       1134.84        17.56 o                         
  -2  10  12          6.75          9.50         2.05 o                         
  -1  10  12        420.14        389.11         4.96 o                         
   0  10  12        583.78        594.70        12.13 o                         
   1  10  12        430.90        422.47        18.26 o                         
   2  10  12         64.81         69.43         2.13 o                         
  -6  11  12         24.99         20.86         1.77 o                         
  -5  11  12        249.42        226.05         3.66 o                         
  -4  11  12          0.91          1.71         1.92 o                         
  -3  11  12        918.00        880.99        26.23 o                         
  -2  11  12        130.62        133.78         2.42 o                         
  -1  11  12         66.22         69.66         2.13 o                         
   0  11  12         58.50         57.10         1.51 o                         
   1  11  12        324.16        316.75         4.43 o                         
  -5  12  12        378.15        295.64        20.16 o                         
  -4  12  12          1.18          1.60         1.28 o                         
  -3  12  12        392.39        354.07         4.80 o                         
  -2  12  12         50.72         46.41         1.77 o                         
  -1  12  12         40.63         39.67         1.53 o                         
   0  12  12          1.60          2.05         2.21 o                         
  -9   0  13        294.47        284.22         6.82 o                         
  -7   0  13        818.14        831.38        14.48 o                         
  -5   0  13       2904.58       3161.51        34.90 o                         
  -3   0  13        120.95        122.14         3.60 o                         
  -1   0  13        418.49        416.17         7.77 o                         
   1   0  13       1546.21       1544.75        18.46 o                         
   3   0  13       2388.69       2503.90        72.53 o                         
 -10   1  13        110.41         95.09         4.05 o                         
  -9   1  13       1355.75       1352.05        11.63 o                         
  -8   1  13          0.62          3.51         1.77 o                         
  -7   1  13        928.55        935.34         9.66 o                         
  -6   1  13        298.49        312.14         4.22 o                         
  -5   1  13        317.90        323.46         3.48 o                         
  -4   1  13        519.98        545.12         8.21 o                         
  -3   1  13        474.00        447.03         4.33 o                         
  -2   1  13        366.96        341.77         4.02 o                         
  -1   1  13        709.61        685.50         7.81 o                         
   0   1  13        414.98        381.63         3.68 o                         
   1   1  13        470.30        454.39         4.70 o                         
   2   1  13         85.73         80.73         2.50 o                         
   3   1  13         78.21         78.79         2.93 o                         
   4   1  13        158.41        135.98         3.08 o                         
 -10   2  13        876.96        796.41        12.99 o                         
  -9   2  13        369.18        371.70         4.26 o                         
  -8   2  13        421.25        457.07         6.56 o                         
  -7   2  13        197.87        215.38         4.05 o                         
  -6   2  13        195.96        207.35         3.61 o                         
  -5   2  13       1675.59       1675.56        16.48 o                         
  -4   2  13        208.43        224.42         3.67 o                         
  -3   2  13       1971.57       1991.40        16.53 o                         
  -2   2  13        530.13        533.26         4.82 o                         
  -1   2  13        460.77        472.55         4.49 o                         
   0   2  13        922.84        940.43         8.99 o                         
   1   2  13        337.29        334.20         4.53 o                         
   2   2  13        285.37        308.40         5.99 o                         
   3   2  13        836.21        812.10        10.18 o                         
   4   2  13        909.75        897.24        10.49 o                         
 -10   3  13        178.49        145.44         3.41 o                         
  -9   3  13        178.83        179.99         3.31 o                         
  -8   3  13        752.19        795.54         8.21 o                         
  -7   3  13        349.90        361.37         8.65 o                         
  -6   3  13        633.08        679.49         5.51 o                         
  -5   3  13        284.93        281.89         4.06 o                         
  -4   3  13         96.19         98.29         2.53 o                         
  -3   3  13        349.02        338.48         8.50 o                         
  -2   3  13         31.23         39.06         2.27 o                         
  -1   3  13          8.50         11.11         2.07 o                         
   0   3  13        141.13        141.84         2.60 o                         
   1   3  13         51.53         46.90         2.05 o                         
   2   3  13        379.43        358.76         4.95 o                         
   3   3  13        283.70        284.10         4.14 o                         
   4   3  13         30.56         31.01         2.28 o                         
  -9   4  13        248.35        218.70         6.52 o                         
  -8   4  13        138.56        148.89         3.39 o                         
  -7   4  13         28.16         30.80         2.30 o                         
  -6   4  13        910.76        966.82        10.84 o                         
  -5   4  13         48.71         63.12         2.92 o                         
  -4   4  13         94.81        104.09         2.51 o                         
  -3   4  13       1207.96       1255.72         9.76 o                         
  -2   4  13         39.93         41.07         2.34 o                         
  -1   4  13       3397.78       3414.30        21.29 o                         
   0   4  13         37.30         32.43         2.17 o                         
   1   4  13        248.89        244.60         3.21 o                         
   2   4  13         52.95         56.11         2.00 o                         
   3   4  13         71.12         76.95         2.64 o                         
   4   4  13          0.60         -0.15         1.83 o                         
  -9   5  13         25.93         23.42         1.37 o                         
  -8   5  13        380.08        337.14         9.61 o                         
  -7   5  13        161.08        152.26         4.34 o                         
  -6   5  13        108.19        120.62         2.24 o                         
  -5   5  13        291.04        308.55         4.55 o                         
  -4   5  13        307.16        327.41         4.42 o                         
  -3   5  13        141.50        146.69         2.80 o                         
  -2   5  13       1174.79       1181.23         7.85 o                         
  -1   5  13        232.37        239.94         3.82 o                         
   0   5  13        370.86        398.05         4.72 o                         
   1   5  13       1584.23       1681.67        22.43 o                         
   2   5  13         51.04         59.33         2.30 o                         
   3   5  13          0.43          1.21         2.43 o                         
  -9   6  13        165.51        143.19         3.53 o                         
  -8   6  13        186.64        168.45         3.45 o                         
  -7   6  13        420.41        375.24        29.46 o                         
  -6   6  13        269.48        256.81         6.75 o                         
  -5   6  13         82.16         80.24         2.91 o                         
  -4   6  13        774.00        809.52         9.12 o                         
  -3   6  13        244.34        257.21         3.03 o                         
  -2   6  13        183.14        188.79         2.88 o                         
  -1   6  13       2173.67       2150.83        16.46 o                         
   0   6  13         22.33         23.21         2.05 o                         
   1   6  13       1519.42       1585.67        26.22 o                         
   2   6  13        183.96        163.46         7.26 o                         
   3   6  13        195.75        220.43         7.46 o                         
  -8   7  13         36.77         31.72         2.57 o                         
  -7   7  13         21.16         23.65         1.95 o                         
  -6   7  13         55.04         69.01         4.21 o                         
  -5   7  13        120.42        119.13         2.46 o                         
  -4   7  13        128.73        144.77         3.26 o                         
  -3   7  13          4.82          5.19         2.32 o                         
  -2   7  13       1598.46       1717.99        12.53 o                         
  -1   7  13        150.93        154.24         2.33 o                         
   0   7  13        110.25        119.07         2.58 o                         
   1   7  13         49.18         45.69         1.99 o                         
   2   7  13         71.88         78.96         4.20 o                         
  -7   8  13        216.21        170.76         3.91 o                         
  -6   8  13        273.96        263.24         6.44 o                         
  -5   8  13        389.51        389.49         4.84 o                         
  -4   8  13        211.97        227.18         3.83 o                         
  -3   8  13        356.87        360.57         6.08 o                         
  -2   8  13        497.90        545.31         4.74 o                         
  -1   8  13         14.07         16.89         1.49 o                         
   0   8  13        559.97        589.53         6.68 o                         
   1   8  13        418.84        410.01         8.25 o                         
   2   8  13         53.97         44.93         2.93 o                         
  -6   9  13        219.50        198.15         2.66 o                         
  -5   9  13        165.37        183.51         2.80 o                         
  -4   9  13        183.79        179.18         3.88 o                         
  -3   9  13        252.24        241.64         3.94 o                         
  -2   9  13        216.92        207.27         3.34 o                         
  -1   9  13          5.01          6.36         1.69 o                         
   0   9  13       2022.82       1855.14        56.33 o                         
   1   9  13         24.81         22.83         1.38 o                         
  -5  10  13        239.93        190.25         2.94 o                         
  -4  10  13         26.66         26.17         1.39 o                         
  -3  10  13        253.49        228.56         3.84 o                         
  -2  10  13         19.74         18.39         1.77 o                         
  -1  10  13        200.08        178.05         2.15 o                         
   0  10  13         12.16          9.32         1.14 o                         
  -8   0  14        149.76        140.48         4.33 o                         
  -6   0  14         83.55         94.09         3.73 o                         
  -4   0  14       1470.46       1496.66        15.92 o                         
  -2   0  14       1608.07       1645.79        72.11 o                         
   0   0  14       1375.53       1372.59        22.67 o                         
   2   0  14         61.31         68.20         3.85 o                         
  -8   1  14        158.54        134.83        17.74 o                         
  -7   1  14         42.88         44.88         2.66 o                         
  -6   1  14         10.91         16.84         2.30 o                         
  -5   1  14         15.27         13.31         1.87 o                         
  -4   1  14          2.18          5.06         2.20 o                         
  -3   1  14         29.38         32.04         3.08 o                         
  -2   1  14          4.14          4.69         2.50 o                         
  -1   1  14          3.86          4.58         2.14 o                         
   0   1  14        180.31        173.87         4.21 o                         
   1   1  14          7.24          8.09         1.78 o                         
   2   1  14        301.97        285.86        11.20 o                         
  -8   2  14        441.78        374.79        13.37 o                         
  -7   2  14        159.19        143.98         3.97 o                         
  -6   2  14        333.81        323.89         7.67 o                         
  -5   2  14        875.05        878.20         7.10 o                         
  -4   2  14        893.05        893.49        11.87 o                         
  -3   2  14         55.05         68.65         2.48 o                         
  -2   2  14        193.54        203.45         5.50 o                         
  -1   2  14         41.64         38.57         2.72 o                         
   0   2  14        126.00        122.63         3.17 o                         
   1   2  14        537.42        517.74         7.08 o                         
   2   2  14        613.35        520.25         9.62 o                         
  -8   3  14        109.22         88.50         1.51 o                         
  -7   3  14        122.91        109.20         2.88 o                         
  -6   3  14         48.43         53.36         2.20 o                         
  -5   3  14        362.68        373.02         7.06 o                         
  -4   3  14          0.60          0.72         2.01 o                         
  -3   3  14        234.34        244.27         3.92 o                         
  -2   3  14        155.79        138.26         4.24 o                         
  -1   3  14        444.15        393.08         4.45 o                         
   0   3  14         23.92         21.06         2.15 o                         
   1   3  14         14.54         16.25         1.84 o                         
   2   3  14        388.46        317.63         6.10 o                         
  -8   4  14        380.10        312.43         5.86 o                         
  -7   4  14         49.42         54.72         2.04 o                         
  -6   4  14       1817.31       1723.30        44.50 o                         
  -5   4  14         10.86          8.76         2.17 o                         
  -4   4  14        322.15        330.97         3.17 o                         
  -3   4  14          1.94          2.45         1.76 o                         
  -2   4  14         71.70         83.32         3.16 o                         
  -1   4  14        283.54        258.33         3.81 o                         
   0   4  14         63.14         53.58         1.45 o                         
   1   4  14        180.06        129.73         5.26 o                         
  -7   5  14        125.10        105.66         1.78 o                         
  -6   5  14         91.91         93.67         5.01 o                         
  -5   5  14         47.25         50.99         2.14 o                         
  -4   5  14        455.54        469.58         4.80 o                         
  -3   5  14        125.00        134.90         2.17 o                         
  -2   5  14        123.47        130.15         2.74 o                         
  -1   5  14        399.87        403.01         7.27 o                         
   0   5  14          6.11          5.72         1.37 o                         
   1   5  14        657.48        584.28         9.96 o                         
  -7   6  14        234.29        176.48         2.78 o                         
  -6   6  14        434.70        380.92         5.20 o                         
  -5   6  14          9.85          9.06         1.40 o                         
  -4   6  14         72.24         71.01         1.81 o                         
  -3   6  14         13.60         12.26         1.75 o                         
  -2   6  14        433.46        423.07         5.57 o                         
  -1   6  14        121.61        111.10         4.29 o                         
   0   6  14        254.19        228.87         4.50 o                         
  -6   7  14         28.26         24.40         1.12 o                         
  -5   7  14       1018.18        935.27        16.60 o                         
  -4   7  14         14.39         19.50         1.99 o                         
  -3   7  14         62.23         67.37         1.74 o                         
  -2   7  14        324.91        280.28         5.57 o                         
  -1   7  14         52.55         51.88         1.99 o                         
  -5   8  14          3.18          2.73         2.71 o                         
  -4   8  14         34.68         34.14         2.17 o                         
  -3   8  14         31.93         24.76         1.37 o                         
  -2   8  14       1007.54        954.01        15.16 o                         
  -5   0  15       2199.37       2155.20        33.49 o                         
  -3   0  15        393.37        410.60        13.97 o                         
  -1   0  15         42.34         42.08         3.09 o                         
  -6   1  15          3.98          3.74         1.66 o                         
  -5   1  15        479.49        443.20         5.65 o                         
  -4   1  15          3.31          5.06         1.51 o                         
  -3   1  15        527.46        497.44         5.22 o                         
  -2   1  15        254.56        226.16        10.02 o                         
  -1   1  15         44.08         50.95         3.09 o                         
  -6   2  15        518.55        409.12         8.86 o                         
  -5   2  15        411.85        342.67         5.98 o                         
  -4   2  15        628.90        561.56         6.96 o                         
  -3   2  15         90.48         86.78         2.00 o                         
  -2   2  15         31.68         34.57         1.76 o                         
  -1   2  15         62.32         66.92         3.13 o                         
  -5   3  15        275.82        210.55         7.75 o                         
  -4   3  15         87.30         81.96         1.87 o                         
  -3   3  15         17.65         17.56         1.31 o                         
  -2   3  15         42.30         39.87         1.95 o                         
  -1   3  15        413.89        367.07         4.74 o                         
  -4   4  15         55.85         50.96         3.33 o                         
  -3   4  15        173.93        158.71         3.85 o                         
  -2   4  15         89.15         86.82         2.93 o                         
                                                                                
